# Supplementary material for: Gut microbiome and mycobiome in inflammatory bowel disease patients with Clostridioides difficile infection
Source: Front Cell Infect Microbiol. 2023 Feb 6;13:1129043. doi: 10.3389/fcimb.2023.1129043 (PMC9940757; doi:10.3389/fcimb.2023.1129043)
Supplement: Supplementary Table 2 — Species list of the study groups [file Table_2.xlsx]

## Sheet: species count venn
HC	IBD-only	IBD-CDI	HC|IBD-only	HC|IBD-CDI	IBD-only|IBD-CDI	HC|IBD-only|IBD-CDI
Coprococcus_eutactus	Prevotella_sp_oral_taxon_376	Clostridium_neonatale	Prevotella_copri	Anaerotruncus_sp_CAG_528	Olsenella_uli	Faecalibacterium_prausnitzii
Eubacterium_siraeum	Lactobacillus_crispatus	Edwardsiella_tarda	Roseburia_faecis	Lactobacillus_rogosae	Lactobacillus_johnsonii	Eubacterium_rectale
Eubacterium_sp_CAG_274	Lactobacillus_dextrinicus	Clostridium_sp_MSTE9	Ruminococcus_bromii	Acidaminococcus_intestini	Lactobacillus_paragasseri	Fusicatenibacter_saccharivorans
Lactobacillus_ruminis	Enterococcus_canintestini	Lactobacillus_buchneri	Dialister_sp_CAG_357	Lactococcus_garvieae	Enterococcus_gallinarum	Bacteroides_vulgatus
Prevotella_sp_CAG_1031	Prevotella_dentalis	Prevotella_histicola	Eubacterium_sp_CAG_38	Citrobacter_koseri	Parvimonas_sp_oral_taxon_110	Bacteroides_uniformis
Prevotella_sp_CAG_279	Bacteroides_fluxus	Brevundimonas_diminuta	Prevotella_stercorea	Lactococcus_petauri	Lactobacillus_mucosae	Bifidobacterium_pseudocatenulatum
Roseburia_sp_CAG_303	Citrobacter_sp_MGH106	Lactobacillus_reuteri	Clostridium_leptum	Streptococcus_sp_SK643	Lactobacillus_gasseri	Bacteroides_stercoris
Roseburia_sp_CAG_182	Methanobrevibacter_oralis	Pseudomonas_aeruginosa_group	Bacteroides_finegoldii	Atopobium_vaginae	Clostridioides_difficile	Collinsella_aerofaciens
Desulfovibrio_piger	Kluyvera_cryocrescens	Faecalicatena_orotica	Oscillibacter_sp_CAG_241	Citrobacter_amalonaticus	Lachnospiraceae_bacterium_2_1_46FAA	Bifidobacterium_adolescentis
Bacteroides_galacturonicus	Enterococcus_dispar	Moraxella_osloensis	Phascolarctobacterium_succinatutens	Alistipes_timonensis	Fusobacterium_nucleatum	Bifidobacterium_longum
Hafnia_paralvei	Firmicutes_bacterium_CAG_555	Cellulosilyticum_lentocellum	Bacteroides_faecis_CAG_32	Lactobacillus_pontis	Aggregatibacter_segnis	Anaerostipes_hadrus
Ruminococcus_sp_CAG_330	Bacteroides_sp_CAG_144	Enhydrobacter_aerosaccus	Oscillibacter_sp_57_20	Pediococcus_pentosaceus	Morganella_morganii	Alistipes_putredinis
Ruminococcus_callidus	Bifidobacterium_pullorum	Lachnoclostridium_sp_An181	Alistipes_indistinctus	Prevotella_sp_CAG_1185	Finegoldia_magna	Roseburia_inulinivorans
Acidaminococcus_fermentans	Capnocytophaga_sputigena	Bacteroides_heparinolyticus	Alistipes_inops	Kocuria_kristinae	Bifidobacterium_pseudolongum	Bacteroides_plebeius
Ruminococcus_sp_CAG_579	Neisseria_elongata	Campylobacter_showae	Methanobrevibacter_smithii	Porphyromonas_sp_HMSC065F10	Alloprevotella_tannerae	Eubacterium_hallii
Mitsuokella_multacida	Bifidobacterium_saeculare	Oryzisolibacter_propanilivorax	Megasphaera_elsdenii	Corynebacterium_variabile	Negativicoccus_succinicivorans	Roseburia_intestinalis
Prevotella_sp_AM42_24	Lactococcus_plantarum	Paracoccus_yeei	Lactobacillus_delbrueckii		Proteus_mirabilis	Dorea_longicatena
Clostridium_sp_CAG_413	Carnobacterium_divergens	Sphingobacterium_mizutaii	Firmicutes_bacterium_CAG_110		Proteus_hauseri	Blautia_obeum
Prevotella_sp_CAG_520	Porphyromonas_uenonis	Aeromonas_veronii	Coprobacter_fastidiosus		Pediococcus_acidilactici	Lachnospira_pectinoschiza
Ruminococcus_sp_CAG_488	Bifidobacterium_gallinarum	Cutibacterium_granulosum	Catenibacterium_mitsuokai		Lactobacillus_farciminis	Ruminococcus_torques
Faecalitalea_cylindroides	Lactobacillus_agilis	Hungatella_effluvii	Firmicutes_bacterium_CAG_170		Clostridium_paraputrificum	Blautia_wexlerae
Bacteroides_coprophilus	Alistipes_sp_An31A	Prevotella_sp_oral_taxon_306	Parabacteroides_goldsteinii		Peptoniphilus_harei	Eubacterium_sp_CAG_180
Bacteroides_sp_OM05_12	Clostridium_hylemonae	Staphylococcus_warneri	Coprobacter_secundus		Dialister_micraerophilus	Eubacterium_eligens
Roseburia_sp_CAG_309	Streptococcus_gallolyticus	Leptotrichia_hofstadii	Slackia_isoflavoniconvertens		Atopobium_rimae	Streptococcus_salivarius
Prevotella_sp_CAG_5226	Escherichia_fergusonii	Kocuria_indica	Blautia_hydrogenotrophica		Plesiomonas_shigelloides	Bacteroides_ovatus
Clostridium_sp_CAG_253	Dysgonomonas_gadei	Actinomyces_hongkongensis	Butyricimonas_synergistica		Lactobacillus_oris	Bacteroides_eggerthii
Bacteroides_sp_CAG_530	Lactobacillus_saerimneri	Streptococcus_sp_NLAE_zl_C503	Enterobacter_bugandensis		Terrisporobacter_othiniensis	Bacteroides_dorei
Ruminococcus_sp_CAG_563	Cardiobacterium_hominis	Acinetobacter_pittii	Raoultella_ornithinolytica		Eikenella_corrodens	Parabacteroides_distasonis
Dialister_succinatiphilus	Gemmiger_sp_An87	Weissella_koreensis	Faecalicoccus_pleomorphus		Prevotella_oris	Coprococcus_comes
Ruminococcus_sp_CAG_403	Enterococcus_pseudoavium	Brevundimonas_vesicularis	Oxalobacter_formigenes		Pseudoramibacter_alactolyticus	Bacteroides_coprocola
Firmicutes_bacterium_CAG_95	Clostridium_sp_D5	Leptotrichia_sp_oral_taxon_879	Fusobacterium_mortiferum		Bacillus_haynesii	Ruminococcus_bicirculans
Prevotella_sp_CAG_617	Campylobacter_concisus	Actinomyces_georgiae	Cloacibacillus_porcorum		Peptoniphilus_lacrimalis	Megamonas_funiformis
Desulfovibrio_fairfieldensis	Clostridium_sporogenes	Bacillus_coagulans	Allisonella_histaminiformans		Enterococcus_asini	Streptococcus_thermophilus
Candidatus_Stoquefichus_sp_KLE1796	Enterococcus_raffinosus	Acinetobacter_lwoffii	Christensenella_minuta		Atopobium_parvulum	Parabacteroides_merdae
Gardnerella_vaginalis	Bacteroides_coagulans	Enterococcus_italicus	Firmicutes_bacterium_CAG_145		Olsenella_profusa	Bifidobacterium_bifidum
Prevotella_sp_885	Selenomonas_sp_FOBRC6	Proteus_penneri	Klebsiella_aerogenes		Slackia_exigua	Dorea_formicigenerans
Bacteroides_oleiciplenus	Lachnoclostridium_sp_An118	Robinsoniella_sp_RHS	Alistipes_onderdonkii		Leptotrichia_wadei	Bacteroides_xylanisolvens
Serratia_marcescens	Paraclostridium_bifermentans	Corynebacterium_flavescens	Citrobacter_pasteurii		Anaerococcus_vaginalis	Agathobaculum_butyriciproducens
Clostridium_ventriculi	Lactobacillus_brevis	Corynebacterium_callunae	Desulfovibrionaceae_bacterium		Actinomyces_sp_oral_taxon_180	Roseburia_hominis
Bacteroides_faecichinchillae	Bavariicoccus_seileri	Peptostreptococcus_sp_MV1	Cloacibacillus_evryensis		Clostridiales_bacterium_CHKCI006	Barnesiella_intestinihominis
Megamonas_rupellensis	Corynebacterium_minutissimum	Sphingomonas_koreensis	Streptococcus_sobrinus		Saccharomyces_cerevisiae	Proteobacteria_bacterium_CAG_139
Pseudocitrobacter_faecalis	Citrobacter_farmeri	Lactococcus_chungangensis	Monoglobus_pectinilyticus		Peptostreptococcus_anaerobius	Eubacterium_ventriosum
Ruminococcaceae_bacterium_D5	Atopobium_deltae	Staphylococcus_capitis	Parabacteroides_johnsonii		Prevotella_jejuni	Bacteroides_cellulosilyticus
Hafnia_alvei	Eikenella_sp_NML130454	Streptococcus_pluranimalium	Raoultella_planticola		Anaeroglobus_geminatus	Bacteroides_thetaiotaomicron
Parabacteroides_sp_426_9	Corynebacterium_sp_HMSC058E07	Streptococcus_salivarius_CAG_79	Lachnoclostridium_sp_An131		Prevotella_pallens	Flavonifractor_plautii
Lactobacillus_kisonensis	Anaerococcus_tetradius	Leptotrichia_sp_oral_taxon_225	Leuconostoc_garlicum		Peptoniphilus_coxii	Bacteroides_massiliensis
Bifidobacterium_catenulatum	Lactobacillus_perolens	Salmonella_enterica	Sanguibacteroides_justesenii		Cardiobacterium_valvarum	Bacteroides_caccae
Methanobrevibacter_arboriphilus	Prevotella_loescheii	Acinetobacter_johnsonii	Leuconostoc_mesenteroides		Staphylococcus_epidermidis	Bacteroides_intestinalis
Clostridium_sp_chh4_2	Anaerobiospirillum_thomasii	Actinotignum_timonense	Megamonas_funiformis_CAG_377		Mogibacterium_pumilum	Phascolarctobacterium_faecium
Haemophilus_pittmaniae	Enterococcus_saccharolyticus	Streptococcus_uberis	Harryflintia_acetispora		Lactobacillus_amylovorus	Eggerthella_lenta
Eubacterium_maltosivorans	Lactobacillus_pentosus	Prevotella_veroralis	Clostridium_celatum		Clostridium_butyricum	Adlercreutzia_equolifaciens
Firmicutes_bacterium_CAG_238	Fusobacterium_hwasookii		Kluyvera_ascorbata		Eubacterium_saphenum	Escherichia_coli
Lactobacillus_murinus	Bacteroidia_bacterium_44_10		Enterobacter_mori		Oribacterium_parvum	Ruminococcus_lactaris
Lactobacillus_parafarraginis	Lactobacillus_kimchiensis		Streptococcus_macedonicus		Prevotella_melaninogenica	Parasutterella_excrementihominis
Prevotella_corporis	Corynebacterium_aurimucosum		Porphyromonas_endodontalis		Peptococcus_niger	Eubacterium_sp_CAG_251
Streptococcus_sp_HMSC067H01	Treponema_maltophilum		Lachnoclostridium_sp_An138		Leptotrichia_sp_oral_taxon_215	Holdemanella_biformis
Clostridium_baratii	Bacteroidetes_bacterium_oral_taxon_272		Enterococcus_thailandicus		Granulicatella_elegans	Odoribacter_splanchnicus
Victivallis_vadensis	Corynebacterium_matruchotii		Haemophilus_paraphrohaemolyticus		Lactobacillus_vaginalis	Ruminococcus_gnavus
Massiliomicrobiota_timonensis	Clostridium_botulinum		Providencia_alcalifaciens		Granulicatella_adiacens	Alistipes_finegoldii
Weissella_viridescens	Serratia_ureilytica		Eubacterium_sp_OM08_24		Oribacterium_sinus	Bifidobacterium_animalis
Microbacterium_laevaniformans	Fretibacterium_fastidiosum		Prevotella_disiens		Candida_albicans	Megamonas_hypermegale
Lactobacillus_iners	Gemmiger_sp_An194		Butyribacterium_methylotrophicum		Streptococcus_sinensis	Coprococcus_catus
Lactobacillus_mindensis	Prevotella_baroniae		Actinomyces_sp_oral_taxon_170		Propionibacterium_acidifaciens	Eubacterium_ramulus
Lactobacillus_kefiri	Candida_tropicalis		Parabacteroides_gordonii		Lachnospiraceae_bacterium_oral_taxon_096	Akkermansia_muciniphila
	Porphyromonas_asaccharolytica		Neisseria_subflava		Proteus_vulgaris	Clostridium_sp_CAG_299
	Streptococcus_sp_oral_taxon_058		Prevotella_timonensis		Clostridium_sp_7_2_43FAA	Bacteroides_fragilis
	Streptococcus_sp_HMSC070B10		Actinomyces_viscosus		Campylobacter_gracilis	Tyzzerella_nexilis
	Enterococcus_sp_3H8_DIV0648		Pyramidobacter_sp_C12_8		Lactobacillus_sakei	Gemmiger_formicilis
	Pantoea_agglomerans				Actinomyces_sp_oral_taxon_897	Alistipes_shahii
	Lactobacillus_curvatus				Fusobacterium_sp_oral_taxon_370	Clostridium_sp_CAG_58
	Tyzzerella_sp_An114				Prevotella_intermedia	Intestinibacter_bartlettii
	Flavonifractor_sp_An10				Leptotrichia_sp_oral_taxon_498	Sellimonas_intestinalis
	Prevotella_salivae				Streptococcus_sp_oral_taxon_056	Bacteroides_salyersiae
	Geobacillus_stearothermophilus				Kluyvera_georgiana	Bacteroides_faecis
	Ruminococcus_obeum_CAG_39				Fusobacterium_periodonticum	Streptococcus_parasanguinis
	Corynebacterium_sp_HMSC078H07				Prevotella_buccalis	Bifidobacterium_breve
	Veillonella_rodentium				Murimonas_intestini	Bilophila_wadsworthia
	Enterococcus_mundtii				Eggerthia_catenaformis	Ruthenibacterium_lactatiformans
	Yersinia_wautersii				Alloprevotella_rava	Haemophilus_parainfluenzae
	Bacteroides_sp_CAG_443				Streptococcus_parauberis	Roseburia_sp_CAG_471
	Facklamia_hominis				Eubacterium_nodatum	Firmicutes_bacterium_CAG_83
	Denitrobacterium_detoxificans				Erysipelothrix_larvae	Klebsiella_pneumoniae
	Lachnoanaerobaculum_saburreum				Streptococcus_pseudopneumoniae	Asaccharobacter_celatus
	Brevibacterium_paucivorans				Gemella_asaccharolytica	Lactococcus_lactis
	Bacteroides_sartorii				Gemella_bergeri	Erysipelatoclostridium_ramosum
	Selenomonas_noxia				Helicobacter_pylori	Gordonibacter_pamelaeae
	Aeromonas_caviae				Lautropia_mirabilis	Paraprevotella_xylaniphila
	Rhodococcus_fascians				Streptococcus_agalactiae	Clostridium_sp_CAG_242
	Staphylococcus_xylosus				Parvimonas_sp_oral_taxon_393	Blautia_sp_CAG_257
	Oribacterium_sp_oral_taxon_078				Prevotella_bivia	Streptococcus_anginosus_group
	Acidaminococcus_sp_CAG_542				Oribacterium_asaccharolyticum	Eisenbergiella_massiliensis
					Scardovia_inopinata	Butyricimonas_virosa
					Streptococcus_sp_M334	Weissella_cibaria
					Streptococcus_sp_HMSC071D03	Bacteroides_clarus
					Shuttleworthia_satelles	Enterococcus_faecalis
					Peptoniphilus_sp_HMSC062D09	Bifidobacterium_dentium
					Lawsonella_clevelandensis	Veillonella_parvula
					Stomatobaculum_longum	Olsenella_scatoligenes
					Streptococcus_sp_HPH0090	Turicibacter_sanguinis
					Prevotella_nigrescens	Clostridium_bolteae
						Clostridium_innocuum
						Klebsiella_variicola
						Clostridium_disporicum
						Lactobacillus_sanfranciscensis
						Streptococcus_infantis
						Enorma_massiliensis
						Lactobacillus_salivarius
						Streptococcus_vestibularis
						Turicimonas_muris
						Dorea_sp_CAG_317
						Streptococcus_australis
						Collinsella_stercoris
						Clostridium_perfringens
						Streptococcus_sanguinis
						Anaerotruncus_colihominis
						Paraprevotella_clara
						Gemella_sanguinis
						Citrobacter_braakii
						Streptococcus_mitis
						Rothia_mucilaginosa
						Lactobacillus_acidophilus
						Clostridium_symbiosum
						Enterococcus_faecium
						Klebsiella_quasipneumoniae
						Streptococcus_oralis
						Collinsella_intestinalis
						Hungatella_hathewayi
						Lactobacillus_plantarum
						Clostridium_citroniae
						Clostridium_clostridioforme
						Streptococcus_gordonii
						Lawsonibacter_asaccharolyticus
						Sutterella_parvirubra
						Lactobacillus_rhamnosus
						Dialister_invisus
						Holdemania_filiformis
						Butyricicoccus_pullicaecorum
						Blautia_hansenii
						Intestinimonas_butyriciproducens
						Streptococcus_infantarius
						Clostridium_scindens
						Eubacterium_callanderi
						Streptococcus_mutans
						Actinomyces_odontolyticus
						Eisenbergiella_tayi
						Romboutsia_ilealis
						Veillonella_dispar
						Parvimonas_micra
						Clostridium_spiroforme
						Streptococcus_pasteurianus
						Bacteroides_nordii
						Veillonella_atypica
						Actinomyces_sp_ICM47
						Clostridium_asparagiforme
						Firmicutes_bacterium_CAG_94
						Citrobacter_freundii
						Catabacter_hongkongensis
						Eubacterium_limosum
						Streptococcus_viridans
						Blautia_producta
						Enterobacter_cloacae_complex
						Haemophilus_sp_HMSC71H05
						Veillonella_infantium
						Anaerofustis_stercorihominis
						Citrobacter_youngae
						Actinomyces_oris
						Clostridium_aldenense
						Streptococcus_sp_A12
						Enterococcus_durans
						Enterococcus_casseliflavus
						Clostridium_saccharolyticum
						Dielma_fastidiosa
						Comamonas_kerstersii
						Pyramidobacter_piscolens
						Anaeromassilibacillus_sp_An250
						Actinomyces_sp_HMSC035G02
						Fusobacterium_varium
						Firmicutes_bacterium_CAG_424
						Clostridium_lavalense
						Actinobaculum_sp_oral_taxon_183
						Eubacterium_sulci
						Clostridium_bolteae_CAG_59
						Actinomyces_naeslundii
						Coprobacillus_cateniformis
						Actinomyces_graevenitzii
						[Collinsella]_massiliensis
						Staphylococcus_aureus
						Mogibacterium_diversum
						Weissella_confusa
						Citrobacter_werkmanii
						Actinomyces_johnsonii
						Lactobacillus_fermentum
						Enterococcus_hirae
						Leuconostoc_citreum
						Blautia_coccoides
						Veillonella_sp_T11011_6
						Gemella_haemolysans
						Leuconostoc_lactis
						Enterorhabdus_caecimuris
						Anaerostipes_caccae
						Corynebacterium_argentoratense
						Firmicutes_bacterium_CAG_646
						Haemophilus_sputorum
						Citrobacter_portucalensis
						Lactococcus_piscium
						Actinomyces_sp_oral_taxon_181
						Absiella_dolichum
						Eubacterium_dolichum_CAG_375
						Citrobacter_europaeus
						Dialister_pneumosintes
						Gemella_morbillorum
						Streptococcus_cristatus
						Veillonella_tobetsuensis
						Ruminococcaceae_bacterium_D16
						Streptococcus_lutetiensis
						Actinomyces_massiliensis
						Actinomyces_sp_oral_taxon_448
						Lactonifactor_longoviformis
						Anaerotignum_lactatifermentans
						Clostridium_methylpentosum
						Clostridiales_bacterium_1_7_47FAA
						Streptococcus_milleri
						Corynebacterium_durum
						Peptostreptococcus_stomatis
						Enterococcus_avium
						Veillonella_rogosae
						Pseudoflavonifractor_sp_An184
						Eubacterium_brachy
						Actinomyces_sp_S6_Spd3
						Klebsiella_michiganensis
						Rothia_dentocariosa
						Solobacterium_moorei
						Streptococcus_sp_F0442
						Bulleidia_extructa
						Actinomyces_cardiffensis
						Klebsiella_oxytoca
						Pseudopropionibacterium_propionicum
						Alloscardovia_omnicolens
						Leuconostoc_pseudomesenteroides
						Actinomyces_sp_oral_taxon_414
						Lactococcus_raffinolactis
						Abiotrophia_defectiva
						Parascardovia_denticolens
						Eubacterium_infirmum
						Bacteroides_sp_D2
						Scardovia_wiggsiae
						Paeniclostridium_sordellii
						Streptococcus_sp_HMSC034E03
						Aeriscardovia_aeriphila
						Actinomyces_sp_HPA0247
						Mogibacterium_timidum
						Neisseria_flavescens
						Rothia_aeria
						Abiotrophia_sp_HMSC24B09
						Fusobacterium_ulcerans
						Actinomyces_turicensis
						Megasphaera_micronuciformis
						Prevotella_buccae
