# Supplementary material for: Gut microbiome and mycobiome in inflammatory bowel disease patients with Clostridioides difficile infection
Source: Front Cell Infect Microbiol. 2023 Feb 6;13:1129043. doi: 10.3389/fcimb.2023.1129043 (PMC9940757; doi:10.3389/fcimb.2023.1129043)
Supplement: Supplementary Table 3 — Taxonomy composition of the study groups [file Table_3.xlsx]

## Sheet: Average relative abundance
		HC	IBD-only	IBD-CDI
phylum	Firmicutes	54.4388	41.6734	63.7862
	Bacteroidetes	31.6632	28.1411	14.8723
	Actinobacteria	12.3178	18.6636	13.2844
	Proteobacteria	1.34559	10.0696	7.53861
	Other	0.234583	1.4524	0.518468
family	Lachnospiraceae	28.1742	12.9731	23.819
	Bacteroidaceae	17.1806	21.8643	14.2109
	Bifidobacteriaceae	8.67692	12.9819	7.64147
	Ruminococcaceae	14.1038	7.15682	4.59443
	Enterobacteriaceae	0.407948	8.55726	7.02508
	Enterococcaceae	0.0600868	4.85593	12.6265
	Prevotellaceae	10.0621	3.49181	0.260011
	Lactobacillaceae	0.389989	4.54507	4.44602
	Eubacteriaceae	5.50115	2.11249	0.881776
	Coriobacteriaceae	2.92068	2.49191	1.847
	Other	12.5224	18.9693	22.6478
genus	Bacteroides	17.1806	21.8643	14.2109
	Bifidobacterium	8.67426	12.9514	7.6218
	Blautia	3.65186	5.47957	15.9169
	Faecalibacterium	8.29352	4.5787	1.48195
	Enterococcus	0.0600868	4.85553	12.6265
	Prevotella	9.98918	3.38162	0.259182
	Escherichia	0.24516	6.46362	5.1853
	Roseburia	9.70896	0.823816	0.151675
	Lactobacillus	0.389872	4.48339	3.93955
	Eubacterium	5.49804	2.09434	0.878375
	Other	36.3084	33.0236	37.7278

## Sheet: Composition in the genus level
genus	KW p-values	KW p-values (corrected)	Effect size	HC: mean rel. freq. (%)	HC: std. dev. (%)	IBD_CDI: mean rel. freq. (%)	IBD_CDI: std. dev. (%)	IBD_only: mean rel. freq. (%)	IBD_only: std. dev. (%)
Abiotrophia	0.153802	0.309069	0.0424119	0.000105946	0.000635676	0.0175368	0.0706077	0.00110843	0.00354123
Absiella	0.0148199	0.0395823	0.09177	0.000631892	0.00357776	0.178454	0.482374	0.0068751	0.0272978
Acidaminococcus	0.663736	0.725639	0.0339958	0.044603	0.193659	0.0009156	0.0044855	1.76471e-06	1.24784e-05
Acinetobacter	0.0286836	0.0695661	0.0618712	0	0	0.0003236	0.00111198	0	0
Actinobaculum	0.250357	0.391298	0.0369062	0.00212622	0.00544696	0.012228	0.0321661	0.00683686	0.0160037
Actinomyces	9.62068e-06	6.34363e-05	0.180876	0.0234668	0.0288873	0.375062	0.510907	0.132037	0.194805
Actinotignum	0.172045	0.333041	0.0314286	0	0	1.12e-05	5.48686e-05	0	0
Adlercreutzia	5.24529e-09	6.51033e-08	0.0263107	0.249266	0.34518	0.0405288	0.196483	0.114634	0.646563
Aeriscardovia	0.387704	0.521055	0.0113033	5.45946e-05	0.000201113	1.8e-05	8.81816e-05	2e-05	0.000141421
Aeromonas	0.496363	0.630919	0.0307343	0	0	0.000354	0.00173424	6.66667e-06	4.71405e-05
Agathobaculum	2.99508e-10	6.31963e-09	0.130764	0.440212	0.459995	0.0334328	0.106007	0.203727	0.4265
Aggregatibacter	0.217111	0.35512	0.0103742	0	0	0.0094224	0.0460358	0.114128	0.799087
Akkermansia	0.0100984	0.0300106	0.0169529	0.157857	0.473167	0.0788524	0.372624	0.945519	4.60904
Alistipes	5.90503e-11	1.77994e-09	0.11976	2.46358	2.23371	0.112369	0.499017	1.18437	2.93032
Allisonella	1.97209e-06	1.54115e-05	0.121048	0.00548459	0.0120349	0	0	5.2549e-05	0.000371578
Alloprevotella	0.255607	0.388008	0.0108719	0	0	0.0003908	0.00160087	0.101538	0.716287
Alloscardovia	0.00451916	0.0151356	0.0328433	0.000134865	0.000809189	0.0068472	0.0167013	0.0241163	0.0869708
Anaerobiospirillum	0.544524	0.664131	0.0108543	0	0	0	0	0.00020098	0.00142115
Anaerococcus	6.67831e-05	0.000361314	0.0649595	0	0	0.307053	1.01542	0.0061898	0.0289238
Anaerofustis	0.189688	0.312688	0.00555697	0.00310324	0.0119341	0.0007896	0.00353692	0.00547529	0.0352598
Anaeroglobus	0.250513	0.388663	0.0114357	0	0	0.0069844	0.0341328	0.00388569	0.0267723
Anaeromassilibacillus	0.425684	0.561371	0.0286377	0.00244162	0.00628706	0.225486	1.09671	0.018222	0.0797346
Anaerostipes	8.42231e-05	0.000444277	0.0224212	2.12453	2.56019	0.748979	1.22349	1.68968	4.35755
Anaerotignum	0.183661	0.305137	0.0190601	0.000307027	0.00184216	0.0182024	0.0622362	0.035522	0.158295
Anaerotruncus	4.49807e-05	0.000249761	0.0185617	0.271464	1.53704	0.0183124	0.0631867	0.0110237	0.0538475
Asaccharobacter	5.31776e-09	6.2336e-08	0.0193674	0.0670457	0.0869774	0.0127648	0.0621025	0.0351369	0.19762
Atopobium	6.07894e-07	5.3444e-06	0.0213304	0.000272162	0.00163297	0.0178656	0.0497817	0.0311286	0.130966
Bacillus	0.000286016	0.00128403	0.0544275	0	0	0.034302	0.0910345	0.0117822	0.0442444
Bacteroides	0.0438931	0.102905	0.0238438	17.1806	10.0856	14.2109	22.209	21.8643	23.8112
Bacteroidetes_unclassified	0.544524	0.65281	0.0108543	0	0	0	0	0.000114902	0.00081248
Bacteroidia_unclassified	0.544524	0.65654	0.0108543	0	0	0	0	0.000143333	0.00101352
Barnesiella	1.99404e-08	2.21443e-07	0.0673722	0.430569	0.592301	0.0044444	0.0216854	0.209242	0.706535
Bavariicoccus	0.293305	0.42681	0.0158892	0	0	0	0	0.0004	0.00233178
Bifidobacterium	0.223119	0.36214	0.0185661	8.67426	9.45585	7.6218	12.3222	12.9514	22.7803
Bilophila	1.19401e-10	2.79928e-09	0.151388	0.0909003	0.0895128	0.020076	0.0777936	0.0253943	0.0603694
Blautia	0.00748159	0.0235614	0.189247	3.65186	2.39349	15.9169	16.6878	5.47957	8.40902
Brevibacterium	0.544524	0.61441	0.0108543	0	0	0	0	1.03922e-05	7.34836e-05
Brevundimonas	0.172045	0.310269	0.0314286	0	0	0.0059588	0.029192	0	0
Bulleidia	0.0462863	0.106157	0.0194481	0.00017027	0.00102162	0.002686	0.0130226	0.000998235	0.00322808
Butyricicoccus	0.650829	0.718978	0.00548713	0.00738649	0.0443189	0.0151956	0.0744144	0.0270294	0.161704
Butyricimonas	2.70065e-09	3.79891e-08	0.0028747	0.0541649	0.0826289	0.10029	0.461737	0.0807782	0.344443
Campylobacter	0.25938	0.385417	0.00882759	0	0	0.0008772	0.00418451	0.00139471	0.00913518
Candida	0.0203341	0.0523231	0.0105174	0	0	0.0011184	0.00275339	0.0010902	0.00719732
Candidatus_Stoquefichus	0.35807	0.487437	0.0183398	0.00306135	0.0183681	0	0	0	0
Capnocytophaga	0.544524	0.667992	0.0108543	0	0	0	0	0.00340784	0.0240971
Cardiobacterium	0.255607	0.39082	0.0125732	0	0	7.52e-05	0.000255078	0.00373882	0.0243456
Carnobacterium	0.544524	0.634777	0.0108543	0	0	0	0	0.00239412	0.016929
Catabacter	0.00795362	0.0246796	0.0322803	0.00413838	0.00785822	0.0360356	0.142075	0.00688569	0.0258055
Catenibacterium	0.0720649	0.16006	0.00761082	0.0238219	0.0955465	0	0	0.017879	0.126424
Cellulosilyticum	0.172045	0.300012	0.0314286	0	0	0.0013912	0.00681546	0	0
Christensenella	3.71398e-05	0.00021768	0.0138498	0.00435595	0.0100787	0	0	0.00253647	0.0179356
Citrobacter	0.416302	0.552451	0.0199874	0.0265581	0.0743374	0.676226	2.5688	0.44767	1.86993
Cloacibacillus	3.10887e-06	2.34276e-05	0.120484	0.00864676	0.0183908	0	0	0.000412941	0.00213245
Clostridiales_Family_XIII_Incertae_Sedis_unclassified	0.0232868	0.059199	0.0293207	0.00241432	0.00510125	0.0311268	0.0700439	0.103319	0.387939
Clostridiales_unclassified	0.784932	0.815865	0.0206586	0.000298378	0.000835255	0.004736	0.0170916	0.0136969	0.0602898
Clostridioides	3.03145e-13	1.59909e-11	0.0794571	0	0	0.476028	0.813851	0.189208	0.665849
Clostridium	0.00442151	0.0150474	0.0485835	0.376839	0.605123	1.81569	3.6855	0.720578	2.35306
Collinsella	8.60027e-05	0.000442599	0.00605031	2.8959	2.59558	1.84678	4.21633	2.33475	6.4041
Comamonas	0.407483	0.544171	0.0132739	0.0025154	0.0128965	0.129093	0.632425	0.055198	0.390309
Coprobacillus	0.169813	0.331763	0.0166333	0.00202162	0.00798526	0.0265512	0.093781	0.0121822	0.0777897
Coprobacter	6.33646e-08	6.07724e-07	0.0521277	0.0435565	0.0866175	0	0	0.0200416	0.0707257
Coprococcus	1.80823e-09	2.72526e-08	0.154533	1.73109	2.06259	0.0938564	0.341842	0.484514	1.47604
Corynebacterium	0.000812102	0.00323308	0.0519071	0.00108838	0.00433235	0.102325	0.368589	0.00691529	0.020592
Cutibacterium	0.172045	0.321252	0.0314286	0	0	0.0003356	0.0016441	0	0
Denitrobacterium	0.544524	0.645475	0.0108543	0	0	0	0	1.47059e-05	0.000103986
Dermabacter	1	1.00476	-1	0	0	0	0	0	0
Desulfovibrio	0.000158702	0.000797291	0.0759775	0.0987108	0.282313	0	0	0	0
Desulfovibrionaceae_unclassified	0.180447	0.30705	0.00780664	0.00133351	0.00584869	0	0	0.00470353	0.033259
Dialister	0.183171	0.306739	0.112044	1.66292	3.03481	0.126413	0.479041	0.371871	0.799802
Dielma	0.155591	0.306821	0.00582347	0.00254243	0.00918328	0.0104672	0.0512786	0.0161294	0.109092
Dorea	6.05997e-06	4.26218e-05	0.0152313	1.88311	1.39753	2.0931	6.16126	1.09904	2.75344
Dysgonomonas	0.544524	0.641869	0.0108543	0	0	0	0	0.00122569	0.00866691
Edwardsiella	0.172045	0.315665	0.0314286	0	0	0.0442772	0.216913	0	0
Eggerthella	0.479595	0.620825	0.050428	0.254808	0.379014	2.48818	6.29902	1.20355	2.8189
Eggerthia	0.335808	0.478753	0.0167008	0	0	8.28e-05	0.000405636	0.000247647	0.00123306
Eikenella	0.107223	0.228525	0.0132811	0	0	0.0068112	0.0231681	0.0134535	0.0736097
Eisenbergiella	0.225157	0.362657	0.0132534	0.0503641	0.165207	0.184563	0.588992	0.112729	0.452957
Enhydrobacter	0.172045	0.312944	0.0314286	0	0	0.0012892	0.00631576	0	0
Enorma	0.00431736	0.0149338	0.0110117	0.0247765	0.10956	0.0002236	0.000744069	0.157158	1.00236
Enterobacter	0.379112	0.512774	0.00988369	0.0130757	0.0579994	0.141853	0.541874	1.0419	7.26596
Enterococcus	2.46642e-07	2.26267e-06	0.0818109	0.0600868	0.117719	12.6265	23.7428	4.85553	15.575
Enterorhabdus	1.83835e-05	0.000114086	0.00641433	0.00106459	0.00161797	0.0004176	0.0013659	0.000781961	0.00402431
Erysipelatoclostridium	2.46409e-08	2.47582e-07	0.114916	0.0998662	0.362704	5.05101	7.67224	1.67639	5.19884
Erysipelothrix	0.0164287	0.0427957	0.0868426	0	0	0.179017	0.511996	0.000166863	0.000826428
Escherichia	0.00109774	0.00428931	0.0581934	0.24516	0.42542	5.1853	10.0698	6.46361	14.9775
Eubacterium	3.96171e-10	7.59928e-09	0.197821	5.49804	3.69616	0.878375	1.33752	2.09434	4.45096
Facklamia	0.544524	0.617713	0.0108543	0	0	0	0	1.4902e-05	0.000105373
Faecalibacterium	1.71865e-09	2.78951e-08	0.141699	8.29352	3.92417	1.48195	3.62945	4.5787	8.22802
Faecalicatena	0.172045	0.32412	0.0314286	0	0	0.0028964	0.0141894	0	0
Faecalicoccus	0.231406	0.369899	0.0120106	0.00871054	0.032529	0	0	0.07664	0.481059
Faecalitalea	0.35807	0.497058	0.0183398	0.0117603	0.0705616	0	0	0	0
Finegoldia	0.00530391	0.0169564	0.00966003	0	0	0.0366464	0.123236	0.105363	0.703139
Firmicutes_unclassified	4.48745e-05	0.000255906	0.015259	0.137095	0.12304	0.37958	1.24189	0.591797	2.20317
Flavonifractor	0.694359	0.751332	0.0665419	0.292389	0.496539	1.5597	3.02894	0.674897	1.42893
Fretibacterium	0.293305	0.423887	0.0187886	0	0	0	0	7.62745e-05	0.000408291
Fusicatenibacter	4.8481e-18	1.02295e-15	0.515516	3.7404	2.64592	0.204166	0.988807	0.178545	0.481759
Fusobacterium	0.0306167	0.0734105	0.0227126	0.00996541	0.046496	0.23141	0.946544	0.319327	1.14886
Gardnerella	0.0147065	0.0397831	0.0210919	0.00233865	0.0130661	0	0	0	0
Gemella	0.000202082	0.000969075	0.0426348	0.0154708	0.034576	0.284133	0.638835	0.270617	0.734016
Gemmiger	4.53002e-12	1.91167e-10	0.394575	0.133082	0.11926	0.0049372	0.01706	0.0108655	0.0331531
Geobacillus	0.544524	0.627839	0.0108543	0	0	0	0	3.01961e-05	0.000213518
Gordonibacter	0.698477	0.751932	0.0708659	0.0606414	0.0610555	0.443665	1.08148	0.117872	0.233749
Granulicatella	0.000703392	0.00302889	0.0697897	0	0	0.02118	0.0640509	0.00218902	0.00575279
Haemophilus	0.0140612	0.039559	0.00303268	0.0875489	0.158493	0.107766	0.298588	0.161295	0.868008
Hafnia	0.0147065	0.0402998	0.0200276	0.0492105	0.282305	0	0	0	0
Harryflintia	0.134949	0.279159	0.018078	0.000364054	0.00104047	0	0	0.00120098	0.00549179
Helicobacter	0.474986	0.622498	0.0150429	0	0	0.0001964	0.000962159	9.29412e-05	0.000540208
Holdemanella	0.0136126	0.0388142	0.0071228	0.220761	0.480449	0.239843	1.17499	0.0981573	0.684911
Holdemania	0.000463872	0.0020391	0.0148776	0.00767568	0.01734	0.0280224	0.120685	0.0115492	0.0366433
Hungatella	0.864752	0.894424	0.0858042	0.00972054	0.0192849	0.341192	0.819129	0.0617798	0.228474
Intestinibacter	0.00886393	0.0271056	0.0637713	0.104466	0.107813	0.481703	1.13516	0.120549	0.346593
Intestinimonas	0.0457901	0.106173	0.00181716	0.00724108	0.0189699	0.0111812	0.042585	0.00886784	0.0366753
Klebsiella	0.236713	0.375536	0.0229869	0.112167	0.190705	1.01992	3.49314	0.578021	2.11426
Kluyvera	0.640468	0.711256	0.0168776	0.00034	0.00204	0.0017604	0.00845029	0.0251435	0.136972
Kocuria	0.155155	0.308845	0.0566082	4.35135e-05	0.000231472	0.0004108	0.00139542	0	0
Lachnoanaerobaculum	0.544524	0.649122	0.0108543	0	0	0	0	1.35294e-05	9.56674e-05
Lachnoclostridium	0.120529	0.254316	0.0264613	0.0818022	0.184554	1.07822	2.19252	1.95754	7.22221
Lachnospira	9.66302e-07	7.84192e-06	0.0429646	1.21254	2.06887	1.02247	4.97031	0.0281357	0.134338
Lachnospiraceae_unclassified	6.96594e-06	4.74133e-05	0.091719	3.75266	4.8973	1.5926	4.37151	0.877534	2.92793
Lactobacillus	0.106363	0.229006	0.0217473	0.389872	1.02159	3.93955	14.0454	4.48339	15.597
Lactococcus	0.0959301	0.208673	0.0208394	0.0679324	0.271258	0.108341	0.504029	0.00623647	0.0365279
Lactonifactor	0.735354	0.775798	0.0144882	0.000383784	0.00112173	0.0026404	0.00825006	0.00160569	0.00840749
Lautropia	0.506681	0.636367	0.00763878	0	0	7.88e-05	0.00038604	8.94118e-05	0.000632237
Lawsonella	0.496363	0.634743	0.0195918	0	0	0.0001004	0.000491857	2.62745e-05	0.000185789
Lawsonibacter	2.2348e-08	2.35771e-07	0.127084	0.00877432	0.0181889	0.000306	0.00111538	0.000241765	0.00147738
Leptotrichia	0.506681	0.62888	0.00784708	0	0	0.0042816	0.0209755	0.00810118	0.057284
Leuconostoc	0.713134	0.763814	0.00524696	0.00356514	0.014272	0.009648	0.0265962	0.00975078	0.0548368
Massiliomicrobiota	0.35807	0.490602	0.0183398	7.75675e-05	0.000465405	0	0	0	0
Megamonas	0.000733197	0.00297509	0.0177181	0.742669	1.34241	1.37133	6.71438	0.221891	1.11275
Megasphaera	0.899763	0.921602	0.0211448	0.046137	0.102302	0.0642188	0.293623	0.0108435	0.0251717
Methanobrevibacter	0.349037	0.494274	0.0111965	0.0555235	0.259222	0	0	0.0300849	0.177049
Microbacterium	0.35807	0.493809	0.0183398	2.51351e-05	0.000150811	0	0	0	0
Mitsuokella	0.125884	0.262986	0.0183853	0.0259276	0.155369	0	0	0	0
Mogibacterium	0.000268865	0.00123327	0.0150862	0.00188243	0.00431882	0.0334372	0.0546567	0.0981918	0.517494
Monoglobus	0.254556	0.392053	0.010092	0.0010573	0.00346459	0	0	0.0108382	0.0750376
Moraxella	0.172045	0.297553	0.0314286	0	0	0.0017452	0.0085497	0	0
Morganella	0.0125763	0.0368556	0.0246333	0	0	0.04691	0.197078	0.11401	0.450455
Murimonas	0.496363	0.638613	0.0279178	0	0	0.0031792	0.0155748	0.000269412	0.00190503
Mycoplasma	1	1.01442	-1	0	0	0	0	0	0
Negativicoccus	0.153231	0.310883	0.00771006	0	0	0.0746904	0.340482	0.0929637	0.657353
Neisseria	0.579567	0.650471	0.00869349	5.43243e-05	0.000325946	0.0010724	0.00387937	0.00312157	0.0216498
Odoribacter	3.0165e-11	1.0608e-09	0.0816659	0.220687	0.199307	0.0004388	0.00214967	0.118539	0.363114
Olsenella	0.241591	0.380415	0.0121339	0.0362586	0.163992	0.031794	0.123819	1.41361	9.21615
Oribacterium	0.00176497	0.00653349	0.0370834	0	0	0.0297676	0.127151	0.00251059	0.00946367
Oryzisolibacter	0.172045	0.330013	0.0314286	0	0	0.0004748	0.00232603	0	0
Oscillibacter	5.91066e-11	1.55894e-09	0.0228565	0.295634	0.966063	0	0	0.177036	0.644955
Oxalobacter	0.0100305	0.0302349	0.0309638	0.00770486	0.0239398	0	0	0.00259098	0.0140313
Paeniclostridium	0.878769	0.904489	0.00606035	6.51351e-05	0.000390811	0.000138	0.000676059	0.000377451	0.00266898
Pantoea	0.293305	0.421003	0.0217903	0	0	0	0	5.7451e-05	0.000285127
Parabacteroides	8.31278e-07	7.01599e-06	0.130189	1.20716	0.687673	0.183468	0.53271	1.13312	1.40947
Paraclostridium	0.544524	0.638303	0.0108543	0	0	0	0	0.000477647	0.00337747
Paracoccus	0.172045	0.305054	0.0314286	0	0	0.00045	0.00220454	0	0
Paraprevotella	0.00471454	0.0155433	0.061543	0.0729676	0.207332	0.0004388	0.00214967	0.00865137	0.0506737
Parascardovia	0.357183	0.502437	0.0159101	7.35135e-05	0.000441081	0.0006748	0.00193021	0.00147235	0.00706797
Parasutterella	0.00070836	0.00298928	0.0127592	0.234195	0.553643	0.0875704	0.272414	0.193004	0.491448
Parvimonas	0.693857	0.754659	0.0133157	0.00530378	0.0139236	0.395222	1.74586	0.774267	4.12504
Pediococcus	0.145773	0.298622	0.0434904	0.000115946	0.000695676	0.50647	1.87744	0.0616755	0.408927
Peptococcus	0.257057	0.384674	0.0240573	0	0	0.0047372	0.0217053	0.00119863	0.00682986
Peptoniphilus	1.22339e-05	7.82227e-05	0.0711806	0	0	0.375921	1.02635	0.0610131	0.286003
Peptostreptococcus	0.000720378	0.00298039	0.01991	0.000260811	0.000802107	0.256632	0.771561	0.443564	1.94308
Phascolarctobacterium	4.18271e-09	5.51595e-08	0.152938	0.426455	0.422493	0.0961604	0.276391	0.138349	0.287659
Plesiomonas	0.506681	0.632602	0.0087507	0	0	0.0053972	0.0264408	0.0180908	0.127921
Porphyromonas	0.743597	0.780591	0.0288099	0.000228649	0.00131798	1.92e-05	9.40604e-05	0.033588	0.143829
Prevotella	0.0242663	0.0609545	0.0955112	9.98918	15.3739	0.259182	1.03217	3.38162	11.3009
Propionibacterium	0.00168236	0.00633889	0.0755285	0	0	0.003854	0.00974944	0.000832549	0.00317593
Proteobacteria_unclassified	0.000180004	0.000883275	0.0151549	0.335097	0.96523	0.00437	0.0119607	0.640582	2.87577
Proteus	0.0619939	0.140653	0.0266187	0	0	0.0159352	0.063157	0.128327	0.546725
Providencia	0.723166	0.770647	0.0150286	0.000113784	0.000682703	0	0	1.4902e-05	0.000105373
Pseudocitrobacter	0.35807	0.500349	0.0183398	0.00122784	0.00736703	0	0	0	0
Pseudoflavonifractor	0.9471	0.965402	0.0138785	0.000234054	0.00140432	0.0009924	0.00486175	0.000268824	0.00134159
Pseudomonas	0.0286836	0.070375	0.0362984	0	0	0.0032172	0.0146288	0	0
Pseudopropionibacterium	0.0133839	0.038685	0.108896	0.000144054	0.000725592	0.0075996	0.0168702	0.00105176	0.00359762
Pseudoramibacter	0.0693782	0.155732	0.0166282	0	0	0.0026116	0.0111213	0.012671	0.0666111
Pyramidobacter	0.759422	0.793257	0.0176526	0.00250189	0.00879566	0.003752	0.0161264	0.142642	0.771481
Raoultella	0.174913	0.300054	0.0180152	0.00941973	0.0530015	0	0	0.000908235	0.00642219
Rhodococcus	0.544524	0.621052	0.0108543	0	0	0	0	4.5098e-06	3.18891e-05
Robinsoniella	0.172045	0.30764	0.0314286	0	0	6.76e-05	0.000331171	0	0
Romboutsia	0.000237335	0.00111284	0.0408837	0.00554405	0.00625687	0.0058948	0.0155417	0.00201196	0.00526677
Roseburia	7.23051e-16	7.62819e-14	0.506726	9.70896	6.92164	0.151675	0.424593	0.823816	2.16477
Rothia	0.0345183	0.0818355	0.0113702	0.0128035	0.0291986	0.0240128	0.0357078	0.03521	0.131207
Ruminococcaceae_unclassified	6.16464e-14	4.3358e-12	0.10187	0.743089	1.76062	0.0040544	0.0103702	0.0230053	0.146814
Ruminococcus	9.84571e-10	1.7312e-08	0.103728	3.83937	5.16527	0.277353	0.745248	1.04726	4.59974
Ruthenibacterium	0.0260411	0.0646431	0.040045	0.0876197	0.116901	0.98821	2.58897	0.58764	1.62436
Saccharomyces	0.00398332	0.014008	0.0463449	0	0	0.199055	0.784783	0.00502627	0.022833
Salmonella	0.172045	0.32704	0.0314286	0	0	2.32e-05	0.000113656	0	0
Sanguibacteroides	0.180447	0.304594	0.00733755	0.000474324	0.00208074	0	0	0.000348823	0.00246655
Scardovia	0.00294097	0.0105177	0.0574444	6.54054e-05	0.000313701	0.0121264	0.0334754	0.00489274	0.012201
Selenomonas	0.293305	0.429774	0.011211	0	0	0	0	0.000624118	0.00434163
Sellimonas	0.278122	0.410375	0.0114121	0.103407	0.315185	0.0258892	0.10924	0.0869326	0.291103
Serratia	0.723166	0.766774	0.0171244	0.00169892	0.0101935	0	0	8.33333e-05	0.000589256
Sharpea	1	1.00957	-1	0	0	0	0	0	0
Shuttleworthia	0.00524258	0.0170182	0.0504708	0	0	0.0062492	0.0238394	3.52941e-05	0.000249567
Slackia	0.257022	0.387369	0.0177993	0.0111786	0.0447479	0.234724	0.980397	0.090079	0.581288
Solobacterium	5.09087e-06	3.70405e-05	0.0300609	0.000194595	0.000659474	0.0258824	0.0802222	0.190047	0.757261
Sphingobacterium	0.172045	0.302512	0.0314286	0	0	0.0003596	0.00176167	0	0
Sphingomonas	0.172045	0.318434	0.0314286	0	0	3.96e-05	0.000194	0	0
Staphylococcus	0.662536	0.728099	0.0202456	0.00187703	0.0081039	0.0085964	0.0281006	0.00376745	0.0149086
Stomatobaculum	0.474986	0.618655	0.028232	0	0	0.0002324	0.00113852	1.88235e-05	0.000119765
Streptococcus	0.59527	0.66456	0.00687748	1.68292	2.86585	2.67634	6.6303	2.48419	5.18671
Sutterella	0.00230972	0.0084026	0.0224653	0.0080146	0.0279056	0.0190636	0.0933922	0.000714314	0.00357254
Terrisporobacter	0.081249	0.178579	0.00845655	0	0	0.0056536	0.0196025	0.0139541	0.0983669
Tissierellia_unclassified	0.544524	0.660314	0.0108543	0	0	0	0	0.000661177	0.00467522
Treponema	0.544524	0.624427	0.0108543	0	0	0	0	0.00011902	0.000841596
Turicibacter	1.85572e-05	0.000111873	0.0165702	0.0325222	0.038043	0.029542	0.0789511	0.164507	0.757417
Turicimonas	0.0011045	0.00423726	0.0182486	0.0205441	0.0658862	0.0006804	0.00188886	0.0320365	0.11952
Tyzzerella	0.0153327	0.0404399	0.022698	0.133214	0.706036	0.64454	2.82478	0.116683	0.437956
Vagococcus	1	1	-1	0	0	0	0	0	0
Veillonella	0.50585	0.639128	0.0381339	0.0525438	0.126388	1.7014	5.62955	0.553887	2.20998
Victivallis	0.0147065	0.04083	0.0660207	8.83784e-05	0.00027261	0	0	0	0
Weissella	0.539141	0.665255	0.00186888	0.044273	0.204348	0.0280352	0.0832263	0.0284937	0.180217
Yersinia	0.544524	0.631289	0.0108543	0	0	0	0	1.64706e-05	0.000116465

## Sheet: Comparison between groups
Genus	KW_pvalue	Comparison	Z value	P Value	P Value Adjusted
Clostridioides	3.03145e-13	IBD_CDI - IBD_only	6.20895	2.66704e-10	8.00112e-10
Parabacteroides	8.31278e-07	IBD_CDI - IBD_only	-3.65644	0.000127873	0.000383618
Blautia	0.00748159	IBD_CDI - IBD_only	3.12799	0.000880044	0.00264013
Actinomyces	9.62068e-06	IBD_CDI - IBD_only	2.93317	0.00167759	0.00503276
Erysipelatoclostridium	2.46409e-08	IBD_CDI - IBD_only	2.90223	0.00185259	0.00555776
Clostridium	0.00442141	IBD_CDI - IBD_only	2.66092	0.00389632	0.011689
Mogibacterium	0.000267062	IBD_CDI - IBD_only	2.56712	0.00512735	0.015382
Tyzzerella	0.0153327	IBD_CDI - IBD_only	2.51483	0.00595444	0.0178633
Corynebacterium	0.000806294	IBD_CDI - IBD_only	2.43189	0.00751002	0.0225301
Enterococcus	2.46642e-07	IBD_CDI - IBD_only	2.36409	0.00903726	0.0271118
Rothia	0.0345183	IBD_CDI - IBD_only	2.36336	0.00905509	0.0271653
Faecalibacterium	1.71865e-09	IBD_CDI - IBD_only	-2.25048	0.0122092	0.0366275
Firmicutes_unclassified	4.48745e-05	IBD_CDI - IBD_only	-2.15991	0.0153896	0.0461689
Agathobaculum	2.99508e-10	IBD_CDI - IBD_only	-2.14902	0.0158166	0.0474497
Lactobacillus	0.106363	IBD_CDI - IBD_only	2.06257	0.0195768	0.0587304
Atopobium	6.07894e-07	IBD_CDI - IBD_only	1.97094	0.0243656	0.073097
Alistipes	5.90502e-11	IBD_CDI - IBD_only	-1.96061	0.024962	0.074886
Bacteroides	0.0438931	IBD_CDI - IBD_only	-1.92787	0.0269355	0.0808065
Solobacterium	5.13254e-06	IBD_CDI - IBD_only	1.91049	0.028035	0.0841051
Coprococcus	1.80823e-09	IBD_CDI - IBD_only	-1.85993	0.0314475	0.0943426
Proteobacteria_unclassified	0.000180004	IBD_CDI - IBD_only	-1.78431	0.0371864	0.111559
Gemella	0.000203971	IBD_CDI - IBD_only	1.73483	0.0413857	0.124157
Peptostreptococcus	0.000720378	IBD_CDI - IBD_only	1.73151	0.0416801	0.12504
Odoribacter	3.0165e-11	IBD_CDI - IBD_only	-1.73102	0.0417239	0.125172
Pseudopropionibacterium	0.0133839	IBD_CDI - IBD_only	1.72884	0.0419193	0.125758
Oscillibacter	5.91066e-11	IBD_CDI - IBD_only	-1.69503	0.0450347	0.135104
Turicimonas	0.00111227	IBD_CDI - IBD_only	-1.6611	0.0483471	0.145041
Scardovia	0.00294096	IBD_CDI - IBD_only	1.40482	0.080038	0.240114
Bacillus	0.000286016	IBD_CDI - IBD_only	1.37484	0.0845905	0.253772
Bilophila	1.19401e-10	IBD_CDI - IBD_only	-1.16681	0.121643	0.364929
Parasutterella	0.00070836	IBD_CDI - IBD_only	-1.14983	0.125106	0.375319
Clostridiales_Family_XIII_Incertae_Sedis_unclassified	0.0232868	IBD_CDI - IBD_only	1.11275	0.132908	0.398725
Phascolarctobacterium	4.18271e-09	IBD_CDI - IBD_only	-1.08661	0.138604	0.415811
Intestinibacter	0.00886393	IBD_CDI - IBD_only	1.08376	0.139236	0.417709
Roseburia	7.23051e-16	IBD_CDI - IBD_only	-1.06784	0.142797	0.428392
Coprobacter	6.33646e-08	IBD_CDI - IBD_only	-1.01395	0.155303	0.465908
Enorma	0.00422609	IBD_CDI - IBD_only	-0.985667	0.162148	0.486445
Prevotella	0.0242663	IBD_CDI - IBD_only	-0.985233	0.162255	0.486764
Lawsonibacter	2.23451e-08	IBD_CDI - IBD_only	0.956878	0.169315	0.507943
Klebsiella	0.236712	IBD_CDI - IBD_only	0.92768	0.176787	0.530361
Barnesiella	1.99404e-08	IBD_CDI - IBD_only	-0.923653	0.177834	0.533501
Fusobacterium	0.0306167	IBD_CDI - IBD_only	0.910157	0.18137	0.54411
Gemmiger	4.53002e-12	IBD_CDI - IBD_only	-0.894618	0.185496	0.556487
Lactococcus	0.0959301	IBD_CDI - IBD_only	0.894595	0.185502	0.556506
Dialister	0.183171	IBD_CDI - IBD_only	-0.873506	0.191194	0.573581
Eggerthella	0.479595	IBD_CDI - IBD_only	-0.846314	0.198689	0.596067
Veillonella	0.50585	IBD_CDI - IBD_only	0.845999	0.198777	0.59633
Olsenella	0.241591	IBD_CDI - IBD_only	0.840247	0.200385	0.601155
Streptococcus	0.59527	IBD_CDI - IBD_only	0.836446	0.201452	0.604356
Haemophilus	0.0140613	IBD_CDI - IBD_only	0.832171	0.202656	0.607968
Parvimonas	0.693857	IBD_CDI - IBD_only	0.823711	0.205052	0.615156
Flavonifractor	0.694359	IBD_CDI - IBD_only	0.764822	0.222189	0.666567
Fusicatenibacter	4.8481e-18	IBD_CDI - IBD_only	-0.739499	0.229802	0.689406
Gordonibacter	0.698477	IBD_CDI - IBD_only	0.722772	0.23491	0.70473
Eubacterium	3.96171e-10	IBD_CDI - IBD_only	-0.719464	0.235927	0.707782
Ruthenibacterium	0.0260411	IBD_CDI - IBD_only	-0.711499	0.238388	0.715163
Collinsella	8.60027e-05	IBD_CDI - IBD_only	-0.696878	0.24294	0.728818
Catabacter	0.00795362	IBD_CDI - IBD_only	0.626273	0.265568	0.796704
Eisenbergiella	0.225157	IBD_CDI - IBD_only	-0.59883	0.274643	0.823929
Ruminococcaceae_unclassified	6.16464e-14	IBD_CDI - IBD_only	0.586603	0.278735	0.836205
Anaerotruncus	4.49807e-05	IBD_CDI - IBD_only	-0.578809	0.281359	0.844077
Actinobaculum	0.250355	IBD_CDI - IBD_only	0.489282	0.312321	0.936963
Escherichia	0.00109774	IBD_CDI - IBD_only	0.459364	0.322987	0.96896
Lachnospira	9.66302e-07	IBD_CDI - IBD_only	0.443613	0.328661	0.985984
Anaerostipes	8.42231e-05	IBD_CDI - IBD_only	-0.442171	0.329183	0.987549
Ruminococcus	9.84571e-10	IBD_CDI - IBD_only	-0.270391	0.39343	1
Butyricimonas	2.70064e-09	IBD_CDI - IBD_only	-0.288871	0.38634	1
Adlercreutzia	5.24529e-09	IBD_CDI - IBD_only	-0.0507011	0.479782	1
Asaccharobacter	5.31776e-09	IBD_CDI - IBD_only	-0.393138	0.347109	1
Dorea	6.05997e-06	IBD_CDI - IBD_only	-0.0855179	0.465925	1
Lachnospiraceae_unclassified	6.96594e-06	IBD_CDI - IBD_only	-0.204257	0.419076	1
Turicibacter	1.82764e-05	IBD_CDI - IBD_only	-0.291421	0.385364	1
Enterorhabdus	1.83823e-05	IBD_CDI - IBD_only	0.072497	0.471103	1
Romboutsia	0.000240584	IBD_CDI - IBD_only	0.020133	0.491969	1
Holdemania	0.00046385	IBD_CDI - IBD_only	-0.257378	0.398444	1
Lachnoclostridium	0.120529	IBD_CDI - IBD_only	0.426708	0.334796	1
Bifidobacterium	0.223119	IBD_CDI - IBD_only	-0.178165	0.429297	1
Slackia	0.257022	IBD_CDI - IBD_only	-0.0194447	0.492243	1
Sellimonas	0.278122	IBD_CDI - IBD_only	-0.344866	0.365098	1
Citrobacter	0.416302	IBD_CDI - IBD_only	0.0688579	0.472551	1
Hungatella	0.864752	IBD_CDI - IBD_only	0.3056	0.379954	1
Megasphaera	0.899763	IBD_CDI - IBD_only	0.38842	0.348853	1
Fusicatenibacter	4.8481e-18	HC - IBD_only	7.98553	6.99616e-16	2.09885e-15
Ruminococcaceae_unclassified	6.16464e-14	HC - IBD_only	7.43787	5.11595e-14	1.53479e-13
Roseburia	7.23051e-16	HC - IBD_only	7.29052	1.54379e-13	4.63138e-13
Gemmiger	4.53002e-12	HC - IBD_only	6.32505	1.26577e-10	3.79732e-10
Ruminococcus	9.84571e-10	HC - IBD_only	5.87255	2.14576e-09	6.43729e-09
Eubacterium	3.96171e-10	HC - IBD_only	5.80399	3.23771e-09	9.71313e-09
Lawsonibacter	2.23451e-08	HC - IBD_only	5.79381	3.44034e-09	1.0321e-08
Bilophila	1.19401e-10	HC - IBD_only	5.74698	4.54263e-09	1.36279e-08
Butyricimonas	2.70064e-09	HC - IBD_only	5.71752	5.40436e-09	1.62131e-08
Adlercreutzia	5.24529e-09	HC - IBD_only	5.71314	5.54563e-09	1.66369e-08
Odoribacter	3.0165e-11	HC - IBD_only	5.6145	9.8565e-09	2.95695e-08
Asaccharobacter	5.31776e-09	HC - IBD_only	5.57228	1.25712e-08	3.77135e-08
Oscillibacter	5.91066e-11	HC - IBD_only	5.54318	1.4851e-08	4.45531e-08
Alistipes	5.90502e-11	HC - IBD_only	5.37642	3.79915e-08	1.13974e-07
Phascolarctobacterium	4.18271e-09	HC - IBD_only	5.2731	6.70708e-08	2.01212e-07
Barnesiella	1.99404e-08	HC - IBD_only	5.11739	1.54895e-07	4.64686e-07
Lachnospira	9.66302e-07	HC - IBD_only	5.03313	2.41262e-07	7.23786e-07
Agathobaculum	2.99508e-10	HC - IBD_only	5.01563	2.64302e-07	7.92906e-07
Coprococcus	1.80823e-09	HC - IBD_only	4.93968	3.91263e-07	1.17379e-06
Coprobacter	6.33646e-08	HC - IBD_only	4.88391	5.20007e-07	1.56002e-06
Faecalibacterium	1.71865e-09	HC - IBD_only	4.67819	1.44713e-06	4.34138e-06
Dorea	6.05997e-06	HC - IBD_only	4.51771	3.12554e-06	9.37662e-06
Lachnospiraceae_unclassified	6.96594e-06	HC - IBD_only	4.44381	4.41897e-06	1.32569e-05
Enterorhabdus	1.83823e-05	HC - IBD_only	4.36141	6.46124e-06	1.93837e-05
Turicibacter	1.82764e-05	HC - IBD_only	4.2193	1.22532e-05	3.67598e-05
Anaerotruncus	4.49807e-05	HC - IBD_only	3.90314	4.74773e-05	0.000142432
Atopobium	6.07894e-07	HC - IBD_only	-3.88437	5.12982e-05	0.000153894
Anaerostipes	8.42231e-05	HC - IBD_only	3.83561	6.26271e-05	0.000187881
Romboutsia	0.000240584	HC - IBD_only	3.7969	7.32581e-05	0.000219774
Enterococcus	2.46642e-07	HC - IBD_only	-3.74746	8.93175e-05	0.000267953
Erysipelatoclostridium	2.46409e-08	HC - IBD_only	-3.70959	0.000103798	0.000311393
Collinsella	8.60027e-05	HC - IBD_only	3.70497	0.000105709	0.000317126
Holdemania	0.00046385	HC - IBD_only	3.53354	0.000205015	0.000615044
Solobacterium	5.13254e-06	HC - IBD_only	-3.51389	0.000220798	0.000662393
Escherichia	0.00109774	HC - IBD_only	-3.22948	0.000620067	0.0018602
Intestinibacter	0.00886393	HC - IBD_only	3.07367	0.00105722	0.00317165
Catabacter	0.00795362	HC - IBD_only	3.06012	0.00110626	0.00331878
Bacillus	0.000286016	HC - IBD_only	-3.01477	0.00128588	0.00385765
Parasutterella	0.00070836	HC - IBD_only	2.94279	0.00162632	0.00487897
Haemophilus	0.0140613	HC - IBD_only	2.90801	0.00181867	0.00545602
Firmicutes_unclassified	4.48745e-05	HC - IBD_only	2.83458	0.0022943	0.00688291
Gemella	0.000203971	HC - IBD_only	-2.8263	0.00235446	0.00706338
Proteobacteria_unclassified	0.000180004	HC - IBD_only	2.8173	0.00242149	0.00726446
Clostridium	0.00442141	HC - IBD_only	2.79008	0.00263478	0.00790434
Enorma	0.00422609	HC - IBD_only	2.56323	0.00518524	0.0155557
Peptostreptococcus	0.000720378	HC - IBD_only	-2.50033	0.00620384	0.0186115
Actinomyces	9.62068e-06	HC - IBD_only	-2.44389	0.00726501	0.021795
Turicimonas	0.00111227	HC - IBD_only	2.43899	0.0073641	0.0220923
Scardovia	0.00294096	HC - IBD_only	-2.36634	0.00898249	0.0269475
Parabacteroides	8.31278e-07	HC - IBD_only	2.19088	0.0142301	0.0426902
Lactococcus	0.0959301	HC - IBD_only	2.16306	0.0152682	0.0458046
Ruthenibacterium	0.0260411	HC - IBD_only	2.15424	0.0156105	0.0468314
Prevotella	0.0242663	HC - IBD_only	1.99416	0.0230673	0.069202
Fusobacterium	0.0306167	HC - IBD_only	-1.96244	0.0248554	0.0745663
Mogibacterium	0.000267062	HC - IBD_only	-1.96101	0.0249387	0.074816
Clostridiales_Family_XIII_Incertae_Sedis_unclassified	0.0232868	HC - IBD_only	-1.9127	0.0278931	0.0836792
Corynebacterium	0.000806294	HC - IBD_only	-1.77507	0.0379433	0.11383
Clostridioides	3.03145e-13	HC - IBD_only	-1.7476	0.040267	0.120801
Lachnoclostridium	0.120529	HC - IBD_only	-1.70934	0.0436937	0.131081
Klebsiella	0.236712	HC - IBD_only	1.66473	0.0479836	0.143951
Pseudopropionibacterium	0.0133839	HC - IBD_only	-1.56129	0.0592273	0.177682
Slackia	0.257022	HC - IBD_only	-1.53728	0.0621121	0.186336
Bifidobacterium	0.223119	HC - IBD_only	1.53306	0.062631	0.187893
Sellimonas	0.278122	HC - IBD_only	1.32189	0.093102	0.279306
Actinobaculum	0.250355	HC - IBD_only	-1.29465	0.0977203	0.293161
Eisenbergiella	0.225157	HC - IBD_only	1.28079	0.100134	0.300401
Citrobacter	0.416302	HC - IBD_only	1.25288	0.105125	0.315375
Lactobacillus	0.106363	HC - IBD_only	1.20993	0.113154	0.339461
Dialister	0.183171	HC - IBD_only	1.18103	0.118796	0.356388
Eggerthella	0.479595	HC - IBD_only	-1.12046	0.131259	0.393777
Blautia	0.00748159	HC - IBD_only	1.08945	0.137978	0.413935
Olsenella	0.241591	HC - IBD_only	-1.04388	0.148271	0.444813
Streptococcus	0.59527	HC - IBD_only	0.850621	0.19749	0.59247
Bacteroides	0.0438931	HC - IBD_only	0.761088	0.223302	0.669907
Gordonibacter	0.698477	HC - IBD_only	0.679033	0.248558	0.745675
Flavonifractor	0.694359	HC - IBD_only	0.637399	0.261933	0.785798
Veillonella	0.50585	HC - IBD_only	-0.432226	0.332788	0.998366
Tyzzerella	0.0153327	HC - IBD_only	-0.387704	0.349118	1
Rothia	0.0345183	HC - IBD_only	-0.115269	0.454116	1
Parvimonas	0.693857	HC - IBD_only	0.0936834	0.46268	1
Hungatella	0.864752	HC - IBD_only	-0.298605	0.382621	1
Megasphaera	0.899763	HC - IBD_only	-0.0836399	0.466671	1
Fusicatenibacter	4.8481e-18	HC - IBD_CDI	7.35829	9.31414e-14	2.79424e-13
Clostridioides	3.03145e-13	HC - IBD_CDI	-7.31295	1.30669e-13	3.92007e-13
Roseburia	7.23051e-16	HC - IBD_CDI	7.0882	6.79339e-13	2.03802e-12
Alistipes	5.90502e-11	HC - IBD_CDI	6.33352	1.19816e-10	3.59447e-10
Odoribacter	3.0165e-11	HC - IBD_CDI	6.3156	1.34559e-10	4.03677e-10
Oscillibacter	5.91066e-11	HC - IBD_CDI	6.22217	2.45161e-10	7.35484e-10
Agathobaculum	2.99508e-10	HC - IBD_CDI	6.21025	2.64508e-10	7.93526e-10
Gemmiger	4.53002e-12	HC - IBD_CDI	6.11953	4.69272e-10	1.40782e-09
Faecalibacterium	1.71865e-09	HC - IBD_CDI	6.02446	8.48358e-10	2.54507e-09
Bilophila	1.19401e-10	HC - IBD_CDI	5.89403	1.88441e-09	5.65323e-09
Coprococcus	1.80823e-09	HC - IBD_CDI	5.87428	2.12346e-09	6.37038e-09
Erysipelatoclostridium	2.46409e-08	HC - IBD_CDI	-5.83115	2.75227e-09	8.25682e-09
Ruminococcaceae_unclassified	6.16464e-14	HC - IBD_CDI	5.65092	7.97958e-09	2.39387e-08
Eubacterium	3.96171e-10	HC - IBD_CDI	5.51973	1.69765e-08	5.09294e-08
Phascolarctobacterium	4.18271e-09	HC - IBD_CDI	5.42313	2.92828e-08	8.78484e-08
Enterococcus	2.46642e-07	HC - IBD_CDI	-5.35526	4.27177e-08	1.28153e-07
Parabacteroides	8.31278e-07	HC - IBD_CDI	5.27561	6.61585e-08	1.98476e-07
Ruminococcus	9.84571e-10	HC - IBD_CDI	5.15342	1.27891e-07	3.83674e-07
Barnesiella	1.99404e-08	HC - IBD_CDI	5.13957	1.37683e-07	4.13049e-07
Atopobium	6.07894e-07	HC - IBD_CDI	-5.0987	1.70998e-07	5.12993e-07
Butyricimonas	2.70064e-09	HC - IBD_CDI	5.04154	2.30904e-07	6.92711e-07
Coprobacter	6.33646e-08	HC - IBD_CDI	5.02998	2.4527e-07	7.35809e-07
Asaccharobacter	5.31776e-09	HC - IBD_CDI	5.01871	2.60093e-07	7.80278e-07
Adlercreutzia	5.24529e-09	HC - IBD_CDI	4.81327	7.42384e-07	2.22715e-06
Actinomyces	9.62068e-06	HC - IBD_CDI	-4.80458	7.75382e-07	2.32614e-06
Solobacterium	5.13254e-06	HC - IBD_CDI	-4.73267	1.10791e-06	3.32372e-06
Firmicutes_unclassified	4.48745e-05	HC - IBD_CDI	4.40126	5.38122e-06	1.61436e-05
Mogibacterium	0.000267062	HC - IBD_CDI	-4.05661	2.48954e-05	7.46862e-05
Proteobacteria_unclassified	0.000180004	HC - IBD_CDI	4.03264	2.75769e-05	8.27308e-05
Gemella	0.000203971	HC - IBD_CDI	-3.99348	3.2555e-05	9.7665e-05
Lawsonibacter	2.23451e-08	HC - IBD_CDI	3.93039	4.24045e-05	0.000127214
Lachnospiraceae_unclassified	6.96594e-06	HC - IBD_CDI	3.89931	4.82339e-05	0.000144702
Dorea	6.05997e-06	HC - IBD_CDI	3.84898	5.93058e-05	0.000177917
Bacillus	0.000286016	HC - IBD_CDI	-3.81121	6.91449e-05	0.000207435
Anaerotruncus	4.49807e-05	HC - IBD_CDI	3.80153	7.19019e-05	0.000215706
Turicibacter	1.82764e-05	HC - IBD_CDI	3.79424	7.40496e-05	0.000222149
Lachnospira	9.66302e-07	HC - IBD_CDI	3.77992	7.84409e-05	0.000235323
Corynebacterium	0.000806294	HC - IBD_CDI	-3.77398	8.03308e-05	0.000240992
Collinsella	8.60027e-05	HC - IBD_CDI	3.74758	8.92745e-05	0.000267823
Peptostreptococcus	0.000720378	HC - IBD_CDI	-3.71846	0.00010022	0.000300661
Anaerostipes	8.42231e-05	HC - IBD_CDI	3.61635	0.000149392	0.000448176
Turicimonas	0.00111227	HC - IBD_CDI	3.60089	0.000158565	0.000475694
Enterorhabdus	1.83823e-05	HC - IBD_CDI	3.56959	0.000178769	0.000536309
Parasutterella	0.00070836	HC - IBD_CDI	3.53898	0.000200834	0.000602503
Scardovia	0.00294096	HC - IBD_CDI	-3.29861	0.00048583	0.00145749
Holdemania	0.00046385	HC - IBD_CDI	3.19013	0.000711051	0.00213315
Romboutsia	0.000240584	HC - IBD_CDI	3.1481	0.00082168	0.00246504
Escherichia	0.00109774	HC - IBD_CDI	-3.12698	0.000883046	0.00264914
Enorma	0.00422609	HC - IBD_CDI	3.06756	0.00107906	0.00323719
Pseudopropionibacterium	0.0133839	HC - IBD_CDI	-2.93266	0.00168036	0.00504108
Tyzzerella	0.0153327	HC - IBD_CDI	-2.69496	0.00351983	0.0105595
Clostridiales_Family_XIII_Incertae_Sedis_unclassified	0.0232868	HC - IBD_CDI	-2.64479	0.0040871	0.0122613
Prevotella	0.0242663	HC - IBD_CDI	2.59248	0.0047643	0.0142929
Fusobacterium	0.0306167	HC - IBD_CDI	-2.49523	0.00629382	0.0188815
Ruthenibacterium	0.0260411	HC - IBD_CDI	2.46787	0.00679592	0.0203878
Bacteroides	0.0438931	HC - IBD_CDI	2.45289	0.00708573	0.0212572
Rothia	0.0345183	HC - IBD_CDI	-2.32487	0.0100394	0.0301182
Blautia	0.00748159	HC - IBD_CDI	-2.04106	0.0206225	0.0618675
Catabacter	0.00795362	HC - IBD_CDI	1.96192	0.024886	0.074658
Lachnoclostridium	0.120529	HC - IBD_CDI	-1.8282	0.0337595	0.101279
Dialister	0.183171	HC - IBD_CDI	1.80887	0.0352358	0.105707
Olsenella	0.241591	HC - IBD_CDI	-1.6631	0.048146	0.144438
Haemophilus	0.0140613	HC - IBD_CDI	1.64088	0.0504115	0.151235
Eisenbergiella	0.225157	HC - IBD_CDI	1.63305	0.0512288	0.153687
Intestinibacter	0.00886393	HC - IBD_CDI	1.5418	0.0615608	0.184683
Actinobaculum	0.250355	HC - IBD_CDI	-1.54131	0.0616209	0.184863
Bifidobacterium	0.223119	HC - IBD_CDI	1.44677	0.0739801	0.22194
Sellimonas	0.278122	HC - IBD_CDI	1.42784	0.0766687	0.230006
Slackia	0.257022	HC - IBD_CDI	-1.26395	0.103125	0.309374
Veillonella	0.50585	HC - IBD_CDI	-1.15833	0.123364	0.370091
Citrobacter	0.416302	HC - IBD_CDI	0.98012	0.163513	0.49054
Lactococcus	0.0959301	HC - IBD_CDI	0.960629	0.168369	0.505108
Lactobacillus	0.106363	HC - IBD_CDI	-0.935841	0.174677	0.524032
Parvimonas	0.693857	HC - IBD_CDI	-0.698643	0.242388	0.727163
Hungatella	0.864752	HC - IBD_CDI	-0.537264	0.295543	0.886628
Klebsiella	0.236712	HC - IBD_CDI	0.513756	0.303711	0.911134
Megasphaera	0.899763	HC - IBD_CDI	-0.436059	0.331397	0.994191
Clostridium	0.00442141	HC - IBD_CDI	-0.18207	0.427764	1
Eggerthella	0.479595	HC - IBD_CDI	-0.136501	0.445713	1
Streptococcus	0.59527	HC - IBD_CDI	-0.0792727	0.468408	1
Flavonifractor	0.694359	HC - IBD_CDI	-0.189582	0.424818	1
Gordonibacter	0.698477	HC - IBD_CDI	-0.1152	0.454143	1
