# Supplementary material for: Gut microbiome and mycobiome in inflammatory bowel disease patients with Clostridioides difficile infection
Source: Front Cell Infect Microbiol. 2023 Feb 6;13:1129043. doi: 10.3389/fcimb.2023.1129043 (PMC9940757; doi:10.3389/fcimb.2023.1129043)
Supplement: Supplementary Table 4 — Microbial markers with significant differences among the study groups [file Table_4.xlsx]

## Sheet: overall lefse analysis
Biomarker names	Log10 Average Abundance	Enriched Groups	LDA score	p value
k__Bacteria.p__Actinobacteria	5.12492	IBD-only	4.32082	0.0194406
k__Bacteria.p__Actinobacteria.c__Actinobacteria	4.98113	IBD-only	4.30998	0.0127242
k__Bacteria.p__Actinobacteria.c__Actinobacteria.o__Actinomycetales.f__Actinomycetaceae.g__Actinomyces.s__Actinomyces_sp_S6_Spd3	2.87458			0.0181215
k__Bacteria.p__Actinobacteria.c__Actinobacteria.o__Actinomycetales.f__Actinomycetaceae.g__Actinomyces.s__Actinomyces_sp_oral_taxon_180	2.43637			0.0150713
k__Bacteria.p__Actinobacteria.c__Actinobacteria.o__Actinomycetales.f__Actinomycetaceae.g__Actinomyces.s__Actinomyces_sp_oral_taxon_414	1.57246			0.0257386
k__Bacteria.p__Actinobacteria.c__Actinobacteria.o__Bifidobacteriales	4.96979	IBD-only	4.36907	0.00107035
k__Bacteria.p__Actinobacteria.c__Actinobacteria.o__Bifidobacteriales.f__Bifidobacteriaceae	4.96979	IBD-only	4.36907	0.00107035
k__Bacteria.p__Actinobacteria.c__Actinobacteria.o__Bifidobacteriales.f__Bifidobacteriaceae.g__Bifidobacterium	4.96606	IBD-only	4.36588	0.00070315
k__Bacteria.p__Actinobacteria.c__Actinobacteria.o__Bifidobacteriales.f__Bifidobacteriaceae.g__Bifidobacterium.s__Bifidobacterium_adolescentis	4.37422	HC	4.04853	1.75023e-05
k__Bacteria.p__Actinobacteria.c__Actinobacteria.o__Bifidobacteriales.f__Bifidobacteriaceae.g__Bifidobacterium.s__Bifidobacterium_longum	4.57123			0.00983193
k__Bacteria.p__Actinobacteria.c__Actinobacteria.o__Bifidobacteriales.f__Bifidobacteriaceae.g__Bifidobacterium.s__Bifidobacterium_pseudocatenulatum	4.64863	IBD-only	4.1756	0.000215582
k__Bacteria.p__Actinobacteria.c__Actinobacteria.o__Bifidobacteriales.f__Bifidobacteriaceae.g__Gardnerella	1.36896			0.000870436
k__Bacteria.p__Actinobacteria.c__Actinobacteria.o__Bifidobacteriales.f__Bifidobacteriaceae.g__Gardnerella.s__Gardnerella_vaginalis	1.36896			0.000870436
k__Bacteria.p__Actinobacteria.c__Actinobacteria.o__Propionibacteriales	3.68566			0.0125785
k__Bacteria.p__Actinobacteria.c__Actinobacteria.o__Propionibacteriales.f__Propionibacteriaceae	3.68566			0.0125785
k__Bacteria.p__Actinobacteria.c__Actinobacteria.o__Propionibacteriales.f__Propionibacteriaceae.g__Pseudopropionibacterium	1.73419			0.0112533
k__Bacteria.p__Actinobacteria.c__Actinobacteria.o__Propionibacteriales.f__Propionibacteriaceae.g__Pseudopropionibacterium.s__Pseudopropionibacterium_propionicum	1.73419			0.0112533
k__Bacteria.p__Actinobacteria.c__Coriobacteriia	4.58139			0.000725699
k__Bacteria.p__Actinobacteria.c__Coriobacteriia.o__Coriobacteriales	4.46044			8.80808e-05
k__Bacteria.p__Actinobacteria.c__Coriobacteriia.o__Coriobacteriales.f__Atopobiaceae.g__Atopobium	2.35143			0.00309157
k__Bacteria.p__Actinobacteria.c__Coriobacteriia.o__Coriobacteriales.f__Atopobiaceae.g__Atopobium.s__Atopobium_parvulum	2.0361			0.00399448
k__Bacteria.p__Actinobacteria.c__Coriobacteriia.o__Coriobacteriales.f__Atopobiaceae.g__Atopobium.s__Atopobium_rimae	2.09665			0.0206177
k__Bacteria.p__Actinobacteria.c__Coriobacteriia.o__Coriobacteriales.f__Atopobiaceae.g__Olsenella.s__Olsenella_uli	4.25545			0.0106768
k__Bacteria.p__Actinobacteria.c__Coriobacteriia.o__Coriobacteriales.f__Coriobacteriaceae	4.45481	HC	4.04273	2.84601e-07
k__Bacteria.p__Actinobacteria.c__Coriobacteriia.o__Coriobacteriales.f__Coriobacteriaceae.g__Collinsella	4.4519	HC	4.08227	4.9774e-08
k__Bacteria.p__Actinobacteria.c__Coriobacteriia.o__Coriobacteriales.f__Coriobacteriaceae.g__Collinsella.s__Collinsella_aerofaciens	4.44847	HC	4.07581	2.20276e-08
k__Bacteria.p__Actinobacteria.c__Coriobacteriia.o__Coriobacteriales.f__Coriobacteriaceae.g__Collinsella.s__Collinsella_intestinalis	2.45411			0.00480882
k__Bacteria.p__Actinobacteria.c__Coriobacteriia.o__Coriobacteriales.f__Coriobacteriaceae.g__Collinsella.s__Collinsella_stercoris	3.22148			7.12736e-08
k__Bacteria.p__Actinobacteria.c__Coriobacteriia.o__Coriobacteriales.f__Coriobacteriaceae.g__Enorma	3.29987			0.000132466
k__Bacteria.p__Actinobacteria.c__Coriobacteriia.o__Coriobacteriales.f__Coriobacteriaceae.g__Enorma.s___Collinsella__massiliensis	2.1682			6.28766e-05
k__Bacteria.p__Actinobacteria.c__Coriobacteriia.o__Eggerthellales	4.24263			0.0172674
k__Bacteria.p__Actinobacteria.c__Coriobacteriia.o__Eggerthellales.f__Eggerthellaceae	4.24263			0.0172674
k__Bacteria.p__Actinobacteria.c__Coriobacteriia.o__Eggerthellales.f__Eggerthellaceae.g__Adlercreutzia	3.32389			1.97735e-12
k__Bacteria.p__Actinobacteria.c__Coriobacteriia.o__Eggerthellales.f__Eggerthellaceae.g__Adlercreutzia.s__Adlercreutzia_equolifaciens	3.32389			1.97735e-12
k__Bacteria.p__Actinobacteria.c__Coriobacteriia.o__Eggerthellales.f__Eggerthellaceae.g__Asaccharobacter	2.76563			1.70523e-12
k__Bacteria.p__Actinobacteria.c__Coriobacteriia.o__Eggerthellales.f__Eggerthellaceae.g__Asaccharobacter.s__Asaccharobacter_celatus	2.76563			1.70523e-12
k__Bacteria.p__Actinobacteria.c__Coriobacteriia.o__Eggerthellales.f__Eggerthellaceae.g__Enterorhabdus	0.969114			9.99066e-09
k__Bacteria.p__Actinobacteria.c__Coriobacteriia.o__Eggerthellales.f__Eggerthellaceae.g__Enterorhabdus.s__Enterorhabdus_caecimuris	0.969114			9.99066e-09
k__Bacteria.p__Actinobacteria.c__Coriobacteriia.o__Eggerthellales.f__Eggerthellaceae.g__Gordonibacter	3.34436			0.0323936
k__Bacteria.p__Actinobacteria.c__Coriobacteriia.o__Eggerthellales.f__Eggerthellaceae.g__Gordonibacter.s__Gordonibacter_pamelaeae	3.34436			0.0323936
k__Bacteria.p__Actinobacteria.c__Coriobacteriia.o__Eggerthellales.f__Eggerthellaceae.g__Slackia.s__Slackia_exigua	3.14913			0.0276487
k__Bacteria.p__Actinobacteria.c__Coriobacteriia.o__Eggerthellales.f__Eggerthellaceae.g__Slackia.s__Slackia_isoflavoniconvertens	2.66396			0.0257233
k__Bacteria.p__Bacteroidetes	5.52977	HC	4.8163	0.00137006
k__Bacteria.p__Bacteroidetes.c__Bacteroidia	5.52977	HC	4.81648	0.00134618
k__Bacteria.p__Bacteroidetes.c__Bacteroidia.o__Bacteroidales	5.52977	HC	4.81648	0.00134618
k__Bacteria.p__Bacteroidetes.c__Bacteroidia.o__Bacteroidales.f__Bacteroidaceae	5.32044	IBD-only	4.50059	0.0313787
k__Bacteria.p__Bacteroidetes.c__Bacteroidia.o__Bacteroidales.f__Bacteroidaceae.g__Bacteroides	5.32044	IBD-only	4.50059	0.0313787
k__Bacteria.p__Bacteroidetes.c__Bacteroidia.o__Bacteroidales.f__Bacteroidaceae.g__Bacteroides.s__Bacteroides_caccae	3.87931			1.21131e-08
k__Bacteria.p__Bacteroidetes.c__Bacteroidia.o__Bacteroidales.f__Bacteroidaceae.g__Bacteroides.s__Bacteroides_cellulosilyticus	3.45766			3.70882e-08
k__Bacteria.p__Bacteroidetes.c__Bacteroidia.o__Bacteroidales.f__Bacteroidaceae.g__Bacteroides.s__Bacteroides_clarus	2.62041			2.1079e-05
k__Bacteria.p__Bacteroidetes.c__Bacteroidia.o__Bacteroidales.f__Bacteroidaceae.g__Bacteroides.s__Bacteroides_coprocola	3.79204			0.00135293
k__Bacteria.p__Bacteroidetes.c__Bacteroidia.o__Bacteroidales.f__Bacteroidaceae.g__Bacteroides.s__Bacteroides_dorei	4.54743	IBD-CDI	4.1648	0.00174983
k__Bacteria.p__Bacteroidetes.c__Bacteroidia.o__Bacteroidales.f__Bacteroidaceae.g__Bacteroides.s__Bacteroides_eggerthii	3.73168			1.08678e-11
k__Bacteria.p__Bacteroidetes.c__Bacteroidia.o__Bacteroidales.f__Bacteroidaceae.g__Bacteroides.s__Bacteroides_faecis	3.25354			2.10376e-05
k__Bacteria.p__Bacteroidetes.c__Bacteroidia.o__Bacteroidales.f__Bacteroidaceae.g__Bacteroides.s__Bacteroides_faecis_CAG_32	3.07544			0.00114675
k__Bacteria.p__Bacteroidetes.c__Bacteroidia.o__Bacteroidales.f__Bacteroidaceae.g__Bacteroides.s__Bacteroides_finegoldii	3.36798			4.63065e-14
k__Bacteria.p__Bacteroidetes.c__Bacteroidia.o__Bacteroidales.f__Bacteroidaceae.g__Bacteroides.s__Bacteroides_galacturonicus	2.72367			3.725e-09
k__Bacteria.p__Bacteroidetes.c__Bacteroidia.o__Bacteroidales.f__Bacteroidaceae.g__Bacteroides.s__Bacteroides_intestinalis	3.31178			1.47265e-12
k__Bacteria.p__Bacteroidetes.c__Bacteroidia.o__Bacteroidales.f__Bacteroidaceae.g__Bacteroides.s__Bacteroides_massiliensis	3.40908			1.90944e-09
k__Bacteria.p__Bacteroidetes.c__Bacteroidia.o__Bacteroidales.f__Bacteroidaceae.g__Bacteroides.s__Bacteroides_nordii	1.92574			0.00244259
k__Bacteria.p__Bacteroidetes.c__Bacteroidia.o__Bacteroidales.f__Bacteroidaceae.g__Bacteroides.s__Bacteroides_ovatus	4.01406			4.32952e-07
k__Bacteria.p__Bacteroidetes.c__Bacteroidia.o__Bacteroidales.f__Bacteroidaceae.g__Bacteroides.s__Bacteroides_plebeius	4.36346			6.8016e-08
k__Bacteria.p__Bacteroidetes.c__Bacteroidia.o__Bacteroidales.f__Bacteroidaceae.g__Bacteroides.s__Bacteroides_salyersiae	2.99502			5.4012e-12
k__Bacteria.p__Bacteroidetes.c__Bacteroidia.o__Bacteroidales.f__Bacteroidaceae.g__Bacteroides.s__Bacteroides_stercoris	4.45757	HC	4.08785	1.74047e-16
k__Bacteria.p__Bacteroidetes.c__Bacteroidia.o__Bacteroidales.f__Bacteroidaceae.g__Bacteroides.s__Bacteroides_thetaiotaomicron	4.1058			7.12934e-05
k__Bacteria.p__Bacteroidetes.c__Bacteroidia.o__Bacteroidales.f__Bacteroidaceae.g__Bacteroides.s__Bacteroides_uniformis	4.52228	IBD-CDI	4.00966	1.55636e-07
k__Bacteria.p__Bacteroidetes.c__Bacteroidia.o__Bacteroidales.f__Bacteroidaceae.g__Bacteroides.s__Bacteroides_vulgatus	4.78879	IBD-only	4.25216	0.000309066
k__Bacteria.p__Bacteroidetes.c__Bacteroidia.o__Bacteroidales.f__Bacteroidaceae.g__Bacteroides.s__Bacteroides_xylanisolvens	3.68432			1.71201e-14
k__Bacteria.p__Bacteroidetes.c__Bacteroidia.o__Bacteroidales.f__Barnesiellaceae	3.66019			1.25316e-13
k__Bacteria.p__Bacteroidetes.c__Bacteroidia.o__Bacteroidales.f__Barnesiellaceae.g__Barnesiella	3.61848			3.01596e-12
k__Bacteria.p__Bacteroidetes.c__Bacteroidia.o__Bacteroidales.f__Barnesiellaceae.g__Barnesiella.s__Barnesiella_intestinihominis	3.61848			2.92464e-13
k__Bacteria.p__Bacteroidetes.c__Bacteroidia.o__Bacteroidales.f__Barnesiellaceae.g__Coprobacter	2.62193			1.37498e-09
k__Bacteria.p__Bacteroidetes.c__Bacteroidia.o__Bacteroidales.f__Barnesiellaceae.g__Coprobacter.s__Coprobacter_fastidiosus	2.47893			9.30383e-07
k__Bacteria.p__Bacteroidetes.c__Bacteroidia.o__Bacteroidales.f__Barnesiellaceae.g__Coprobacter.s__Coprobacter_secundus	2.06996			2.07655e-07
k__Bacteria.p__Bacteroidetes.c__Bacteroidia.o__Bacteroidales.f__Odoribacteraceae	3.42472			1.7932e-15
k__Bacteria.p__Bacteroidetes.c__Bacteroidia.o__Bacteroidales.f__Odoribacteraceae.g__Butyricimonas	2.85874			2.6246e-13
k__Bacteria.p__Bacteroidetes.c__Bacteroidia.o__Bacteroidales.f__Odoribacteraceae.g__Butyricimonas.s__Butyricimonas_synergistica	2.11171			1.39645e-09
k__Bacteria.p__Bacteroidetes.c__Bacteroidia.o__Bacteroidales.f__Odoribacteraceae.g__Butyricimonas.s__Butyricimonas_virosa	2.77306			3.08255e-13
k__Bacteria.p__Bacteroidetes.c__Bacteroidia.o__Bacteroidales.f__Odoribacteraceae.g__Odoribacter	3.33193			1.02469e-15
k__Bacteria.p__Bacteroidetes.c__Bacteroidia.o__Bacteroidales.f__Odoribacteraceae.g__Odoribacter.s__Odoribacter_splanchnicus	3.33193			1.02469e-15
k__Bacteria.p__Bacteroidetes.c__Bacteroidia.o__Bacteroidales.f__Porphyromonadaceae.g__Sanguibacteroides	0.676075			0.038771
k__Bacteria.p__Bacteroidetes.c__Bacteroidia.o__Bacteroidales.f__Porphyromonadaceae.g__Sanguibacteroides.s__Sanguibacteroides_justesenii	0.676075			0.038771
k__Bacteria.p__Bacteroidetes.c__Bacteroidia.o__Bacteroidales.f__Prevotellaceae	4.9946	HC	4.7278	5.68549e-05
k__Bacteria.p__Bacteroidetes.c__Bacteroidia.o__Bacteroidales.f__Prevotellaceae.g__Paraprevotella	2.86313			1.96792e-05
k__Bacteria.p__Bacteroidetes.c__Bacteroidia.o__Bacteroidales.f__Prevotellaceae.g__Paraprevotella.s__Paraprevotella_clara	2.15128			0.000766635
k__Bacteria.p__Bacteroidetes.c__Bacteroidia.o__Bacteroidales.f__Prevotellaceae.g__Paraprevotella.s__Paraprevotella_xylaniphila	2.76938			1.90745e-05
k__Bacteria.p__Bacteroidetes.c__Bacteroidia.o__Bacteroidales.f__Prevotellaceae.g__Prevotella	4.99138	HC	4.72499	0.00131566
k__Bacteria.p__Bacteroidetes.c__Bacteroidia.o__Bacteroidales.f__Prevotellaceae.g__Prevotella.s__Prevotella_copri	4.94708	HC	4.68152	5.61715e-06
k__Bacteria.p__Bacteroidetes.c__Bacteroidia.o__Bacteroidales.f__Prevotellaceae.g__Prevotella.s__Prevotella_sp_CAG_279	3.09138			0.000870436
k__Bacteria.p__Bacteroidetes.c__Bacteroidia.o__Bacteroidales.f__Prevotellaceae.g__Prevotella.s__Prevotella_stercorea	3.88705			0.000185322
k__Bacteria.p__Bacteroidetes.c__Bacteroidia.o__Bacteroidales.f__Rikenellaceae	4.35094			1.11639e-14
k__Bacteria.p__Bacteroidetes.c__Bacteroidia.o__Bacteroidales.f__Rikenellaceae.g__Alistipes	4.35094			1.11639e-14
k__Bacteria.p__Bacteroidetes.c__Bacteroidia.o__Bacteroidales.f__Rikenellaceae.g__Alistipes.s__Alistipes_finegoldii	3.1774			2.3102e-11
k__Bacteria.p__Bacteroidetes.c__Bacteroidia.o__Bacteroidales.f__Rikenellaceae.g__Alistipes.s__Alistipes_indistinctus	2.97859			1.2151e-13
k__Bacteria.p__Bacteroidetes.c__Bacteroidia.o__Bacteroidales.f__Rikenellaceae.g__Alistipes.s__Alistipes_inops	2.95906			0.0143872
k__Bacteria.p__Bacteroidetes.c__Bacteroidia.o__Bacteroidales.f__Rikenellaceae.g__Alistipes.s__Alistipes_putredinis	4.25343			5.81366e-13
k__Bacteria.p__Bacteroidetes.c__Bacteroidia.o__Bacteroidales.f__Rikenellaceae.g__Alistipes.s__Alistipes_shahii	3.04585			6.15535e-18
k__Bacteria.p__Bacteroidetes.c__Bacteroidia.o__Bacteroidales.f__Tannerellaceae	4.16428			1.09415e-06
k__Bacteria.p__Bacteroidetes.c__Bacteroidia.o__Bacteroidales.f__Tannerellaceae.g__Parabacteroides	4.16428			1.09415e-06
k__Bacteria.p__Bacteroidetes.c__Bacteroidia.o__Bacteroidales.f__Tannerellaceae.g__Parabacteroides.s__Parabacteroides_distasonis	3.92121			6.05391e-08
k__Bacteria.p__Bacteroidetes.c__Bacteroidia.o__Bacteroidales.f__Tannerellaceae.g__Parabacteroides.s__Parabacteroides_goldsteinii	2.03504			1.21083e-10
k__Bacteria.p__Bacteroidetes.c__Bacteroidia.o__Bacteroidales.f__Tannerellaceae.g__Parabacteroides.s__Parabacteroides_merdae	3.78888			1.69323e-11
k__Bacteria.p__Firmicutes.c__Bacilli	5.24011	IBD-only	4.90148	0.00401404
k__Bacteria.p__Firmicutes.c__Bacilli.o__Bacillales.f__Bacillaceae	2.18396			0.0114576
k__Bacteria.p__Firmicutes.c__Bacilli.o__Bacillales.f__Bacillaceae.g__Bacillus	2.18396			0.0114576
k__Bacteria.p__Firmicutes.c__Bacilli.o__Bacillales.f__Bacillaceae.g__Bacillus.s__Bacillus_haynesii	2.18304			0.0114576
k__Bacteria.p__Firmicutes.c__Bacilli.o__Bacillales.f__Bacillales_unclassified.g__Gemella.s__Gemella_haemolysans	2.42256			0.0418421
k__Bacteria.p__Firmicutes.c__Bacilli.o__Lactobacillales	5.23143	IBD-only	4.89366	0.0185751
k__Bacteria.p__Firmicutes.c__Bacilli.o__Lactobacillales.f__Carnobacteriaceae	2.15069			0.00925563
k__Bacteria.p__Firmicutes.c__Bacilli.o__Lactobacillales.f__Carnobacteriaceae.g__Granulicatella	2.15069			0.0095
k__Bacteria.p__Firmicutes.c__Bacilli.o__Lactobacillales.f__Carnobacteriaceae.g__Granulicatella.s__Granulicatella_elegans	1.91772			0.0156092
k__Bacteria.p__Firmicutes.c__Bacilli.o__Lactobacillales.f__Enterococcaceae	5.12136	IBD-CDI	4.84342	1.04102e-06
k__Bacteria.p__Firmicutes.c__Bacilli.o__Lactobacillales.f__Enterococcaceae.g__Enterococcus	5.12136	IBD-CDI	4.8434	1.04102e-06
k__Bacteria.p__Firmicutes.c__Bacilli.o__Lactobacillales.f__Enterococcaceae.g__Enterococcus.s__Enterococcus_avium	3.65159			0.000521645
k__Bacteria.p__Firmicutes.c__Bacilli.o__Lactobacillales.f__Enterococcaceae.g__Enterococcus.s__Enterococcus_faecium	4.95031	IBD-CDI	4.67618	0.0043178
k__Bacteria.p__Firmicutes.c__Bacilli.o__Lactobacillales.f__Lactobacillaceae.g__Lactobacillus.s__Lactobacillus_delbrueckii	2.65088			0.000125329
k__Bacteria.p__Firmicutes.c__Bacilli.o__Lactobacillales.f__Lactobacillaceae.g__Lactobacillus.s__Lactobacillus_rogosae	2.47669			5.60014e-12
k__Bacteria.p__Firmicutes.c__Bacilli.o__Lactobacillales.f__Lactobacillaceae.g__Lactobacillus.s__Lactobacillus_ruminis	3.37376			0.000870436
k__Bacteria.p__Firmicutes.c__Bacilli.o__Lactobacillales.f__Lactobacillaceae.g__Lactobacillus.s__Lactobacillus_sanfranciscensis	2.29315			0.0220225
k__Bacteria.p__Firmicutes.c__Bacilli.o__Lactobacillales.f__Leuconostocaceae.g__Leuconostoc.s__Leuconostoc_garlicum	0.724497			0.0235208
k__Bacteria.p__Firmicutes.c__Bacilli.o__Lactobacillales.f__Streptococcaceae	4.30268			0.0346286
k__Bacteria.p__Firmicutes.c__Bacilli.o__Lactobacillales.f__Streptococcaceae.g__Lactococcus	2.92246			0.00827244
k__Bacteria.p__Firmicutes.c__Bacilli.o__Lactobacillales.f__Streptococcaceae.g__Lactococcus.s__Lactococcus_garvieae	1.91596			0.0107475
k__Bacteria.p__Firmicutes.c__Bacilli.o__Lactobacillales.f__Streptococcaceae.g__Lactococcus.s__Lactococcus_petauri	2.7609			0.035201
k__Bacteria.p__Firmicutes.c__Bacilli.o__Lactobacillales.f__Streptococcaceae.g__Lactococcus.s__Lactococcus_piscium	0.81201			0.0272834
k__Bacteria.p__Firmicutes.c__Bacilli.o__Lactobacillales.f__Streptococcaceae.g__Streptococcus	4.28419			0.0378372
k__Bacteria.p__Firmicutes.c__Bacilli.o__Lactobacillales.f__Streptococcaceae.g__Streptococcus.s__Streptococcus_australis	2.51281			0.00477223
k__Bacteria.p__Firmicutes.c__Bacilli.o__Lactobacillales.f__Streptococcaceae.g__Streptococcus.s__Streptococcus_mutans	1.84731			0.0368122
k__Bacteria.p__Firmicutes.c__Bacilli.o__Lactobacillales.f__Streptococcaceae.g__Streptococcus.s__Streptococcus_salivarius	3.87226			0.000158593
k__Bacteria.p__Firmicutes.c__Bacilli.o__Lactobacillales.f__Streptococcaceae.g__Streptococcus.s__Streptococcus_sp_M334	0.884198			0.0361083
k__Bacteria.p__Firmicutes.c__Bacilli.o__Lactobacillales.f__Streptococcaceae.g__Streptococcus.s__Streptococcus_thermophilus	3.73182			2.119e-05
k__Bacteria.p__Firmicutes.c__Clostridia	5.6715	HC	5.12485	1.03794e-09
k__Bacteria.p__Firmicutes.c__Clostridia.o__Clostridiales	5.6715	HC	5.12485	1.03794e-09
k__Bacteria.p__Firmicutes.c__Clostridia.o__Clostridiales.f__Catabacteriaceae	2.38545			0.000381095
k__Bacteria.p__Firmicutes.c__Clostridia.o__Clostridiales.f__Catabacteriaceae.g__Catabacter	2.38545			0.000381095
k__Bacteria.p__Firmicutes.c__Clostridia.o__Clostridiales.f__Catabacteriaceae.g__Catabacter.s__Catabacter_hongkongensis	2.38545			0.000381095
k__Bacteria.p__Firmicutes.c__Clostridia.o__Clostridiales.f__Christensenellaceae	1.5436			1.6791e-06
k__Bacteria.p__Firmicutes.c__Clostridia.o__Clostridiales.f__Christensenellaceae.g__Christensenella	1.5436			1.6791e-06
k__Bacteria.p__Firmicutes.c__Clostridia.o__Clostridiales.f__Christensenellaceae.g__Christensenella.s__Christensenella_minuta	1.5436			1.6791e-06
k__Bacteria.p__Firmicutes.c__Clostridia.o__Clostridiales.f__Clostridiaceae	4.03646			0.0270756
k__Bacteria.p__Firmicutes.c__Clostridia.o__Clostridiales.f__Clostridiaceae.g__Clostridium	3.98558			0.000236823
k__Bacteria.p__Firmicutes.c__Clostridia.o__Clostridiales.f__Clostridiaceae.g__Clostridium.s__Clostridium_celatum	0.543733			0.00778051
k__Bacteria.p__Firmicutes.c__Clostridia.o__Clostridiales.f__Clostridiaceae.g__Clostridium.s__Clostridium_disporicum	2.45465			6.21376e-11
k__Bacteria.p__Firmicutes.c__Clostridia.o__Clostridiales.f__Clostridiaceae.g__Clostridium.s__Clostridium_paraputrificum	2.72576			0.0063221
k__Bacteria.p__Firmicutes.c__Clostridia.o__Clostridiales.f__Clostridiaceae.g__Clostridium.s__Clostridium_sp_CAG_242	3.07826			0.0182379
k__Bacteria.p__Firmicutes.c__Clostridia.o__Clostridiales.f__Clostridiaceae.g__Clostridium.s__Clostridium_sp_CAG_253	1.77192			0.00523322
k__Bacteria.p__Firmicutes.c__Clostridia.o__Clostridiales.f__Clostridiaceae.g__Clostridium.s__Clostridium_sp_CAG_299	3.13425			9.44916e-08
k__Bacteria.p__Firmicutes.c__Clostridia.o__Clostridiales.f__Clostridiaceae.g__Clostridium.s__Clostridium_sp_CAG_58	3.16812			3.87589e-07
k__Bacteria.p__Firmicutes.c__Clostridia.o__Clostridiales.f__Clostridiaceae.g__Clostridium.s__Clostridium_ventriculi	1.1965			0.00523322
k__Bacteria.p__Firmicutes.c__Clostridia.o__Clostridiales.f__Clostridiales_unclassified	2.30866			6.97432e-10
k__Bacteria.p__Firmicutes.c__Clostridia.o__Clostridiales.f__Clostridiales_unclassified.g__Clostridiales_unclassified.s__Clostridiales_bacterium_1_7_47FAA	1.76184			0.0206679
k__Bacteria.p__Firmicutes.c__Clostridia.o__Clostridiales.f__Clostridiales_unclassified.g__Intestinimonas	1.87823			0.0127998
k__Bacteria.p__Firmicutes.c__Clostridia.o__Clostridiales.f__Clostridiales_unclassified.g__Intestinimonas.s__Intestinimonas_butyriciproducens	1.87823			0.0127998
k__Bacteria.p__Firmicutes.c__Clostridia.o__Clostridiales.f__Clostridiales_unclassified.g__Lawsonibacter	1.93236			7.9259e-12
k__Bacteria.p__Firmicutes.c__Clostridia.o__Clostridiales.f__Clostridiales_unclassified.g__Lawsonibacter.s__Lawsonibacter_asaccharolyticus	1.93236			7.9259e-12
k__Bacteria.p__Firmicutes.c__Clostridia.o__Clostridiales.f__Eubacteriaceae	4.73133	HC	4.35514	4.3814e-13
k__Bacteria.p__Firmicutes.c__Clostridia.o__Clostridiales.f__Eubacteriaceae.g__Anaerofustis	1.48698			0.0382687
k__Bacteria.p__Firmicutes.c__Clostridia.o__Clostridiales.f__Eubacteriaceae.g__Anaerofustis.s__Anaerofustis_stercorihominis	1.48698			0.0382687
k__Bacteria.p__Firmicutes.c__Clostridia.o__Clostridiales.f__Eubacteriaceae.g__Eubacterium	4.73123	HC	4.35781	2.38276e-13
k__Bacteria.p__Firmicutes.c__Clostridia.o__Clostridiales.f__Eubacteriaceae.g__Eubacterium.s__Eubacterium_eligens	3.94765			1.54516e-10
k__Bacteria.p__Firmicutes.c__Clostridia.o__Clostridiales.f__Eubacteriaceae.g__Eubacterium.s__Eubacterium_hallii	4.22535			4.71506e-16
k__Bacteria.p__Firmicutes.c__Clostridia.o__Clostridiales.f__Eubacteriaceae.g__Eubacterium.s__Eubacterium_ramulus	3.37015			2.91992e-12
k__Bacteria.p__Firmicutes.c__Clostridia.o__Clostridiales.f__Eubacteriaceae.g__Eubacterium.s__Eubacterium_sp_CAG_180	3.96378			6.88525e-06
k__Bacteria.p__Firmicutes.c__Clostridia.o__Clostridiales.f__Eubacteriaceae.g__Eubacterium.s__Eubacterium_sp_CAG_274	3.5038			9.48876e-13
k__Bacteria.p__Firmicutes.c__Clostridia.o__Clostridiales.f__Eubacteriaceae.g__Eubacterium.s__Eubacterium_sp_CAG_38	3.93001			3.62679e-22
k__Bacteria.p__Firmicutes.c__Clostridia.o__Clostridiales.f__Eubacteriaceae.g__Eubacterium.s__Eubacterium_ventriosum	3.51136			5.2674e-15
k__Bacteria.p__Firmicutes.c__Clostridia.o__Clostridiales.f__Lachnospiraceae	5.42827	HC	4.92429	4.81479e-09
k__Bacteria.p__Firmicutes.c__Clostridia.o__Clostridiales.f__Lachnospiraceae.g__Anaerostipes	4.26883			4.49111e-09
k__Bacteria.p__Firmicutes.c__Clostridia.o__Clostridiales.f__Lachnospiraceae.g__Anaerostipes.s__Anaerostipes_hadrus	4.2686			8.63305e-10
k__Bacteria.p__Firmicutes.c__Clostridia.o__Clostridiales.f__Lachnospiraceae.g__Blautia.s__Blautia_obeum	4.11266			7.54465e-14
k__Bacteria.p__Firmicutes.c__Clostridia.o__Clostridiales.f__Lachnospiraceae.g__Blautia.s__Blautia_wexlerae	4.01802			1.87582e-07
k__Bacteria.p__Firmicutes.c__Clostridia.o__Clostridiales.f__Lachnospiraceae.g__Blautia.s__Ruminococcus_torques	4.03188			2.2392e-11
k__Bacteria.p__Firmicutes.c__Clostridia.o__Clostridiales.f__Lachnospiraceae.g__Coprococcus	4.22384			3.05104e-11
k__Bacteria.p__Firmicutes.c__Clostridia.o__Clostridiales.f__Lachnospiraceae.g__Coprococcus.s__Coprococcus_catus	3.23062			5.0343e-09
k__Bacteria.p__Firmicutes.c__Clostridia.o__Clostridiales.f__Lachnospiraceae.g__Coprococcus.s__Coprococcus_comes	3.79046			3.92691e-10
k__Bacteria.p__Firmicutes.c__Clostridia.o__Clostridiales.f__Lachnospiraceae.g__Coprococcus.s__Coprococcus_eutactus	3.94794			2.58722e-10
k__Bacteria.p__Firmicutes.c__Clostridia.o__Clostridiales.f__Lachnospiraceae.g__Dorea	4.25536			1.25179e-09
k__Bacteria.p__Firmicutes.c__Clostridia.o__Clostridiales.f__Lachnospiraceae.g__Dorea.s__Dorea_formicigenerans	3.66529			3.0042e-09
k__Bacteria.p__Firmicutes.c__Clostridia.o__Clostridiales.f__Lachnospiraceae.g__Dorea.s__Dorea_longicatena	4.12437			3.5075e-13
k__Bacteria.p__Firmicutes.c__Clostridia.o__Clostridiales.f__Lachnospiraceae.g__Eisenbergiella.s__Eisenbergiella_tayi	2.90266			0.0148526
k__Bacteria.p__Firmicutes.c__Clostridia.o__Clostridiales.f__Lachnospiraceae.g__Fusicatenibacter	4.51922	HC	4.22399	2.75339e-21
k__Bacteria.p__Firmicutes.c__Clostridia.o__Clostridiales.f__Lachnospiraceae.g__Fusicatenibacter.s__Fusicatenibacter_saccharivorans	4.51922	HC	4.22403	2.75339e-21
k__Bacteria.p__Firmicutes.c__Clostridia.o__Clostridiales.f__Lachnospiraceae.g__Lachnoclostridium.s__Clostridium_asparagiforme	2.43694			0.0107175
k__Bacteria.p__Firmicutes.c__Clostridia.o__Clostridiales.f__Lachnospiraceae.g__Lachnoclostridium.s__Clostridium_citroniae	2.27154			7.3114e-09
k__Bacteria.p__Firmicutes.c__Clostridia.o__Clostridiales.f__Lachnospiraceae.g__Lachnospira	4.05337			7.20816e-10
k__Bacteria.p__Firmicutes.c__Clostridia.o__Clostridiales.f__Lachnospiraceae.g__Lachnospiraceae_unclassified	4.58229	HC	4.25705	8.1857e-10
k__Bacteria.p__Firmicutes.c__Clostridia.o__Clostridiales.f__Lachnospiraceae.g__Lachnospiraceae_unclassified.s__Eubacterium_rectale	4.56144	HC	4.2637	3.69633e-11
k__Bacteria.p__Firmicutes.c__Clostridia.o__Clostridiales.f__Lachnospiraceae.g__Lachnospiraceae_unclassified.s__Lachnospiraceae_bacterium_oral_taxon_096	1.41402			0.00690665
k__Bacteria.p__Firmicutes.c__Clostridia.o__Clostridiales.f__Lachnospiraceae.g__Lachnospira.s__Lachnospira_pectinoschiza	4.05337			7.20816e-10
k__Bacteria.p__Firmicutes.c__Clostridia.o__Clostridiales.f__Lachnospiraceae.g__Oribacterium.s__Oribacterium_asaccharolyticum	0.434828			0.00690665
k__Bacteria.p__Firmicutes.c__Clostridia.o__Clostridiales.f__Lachnospiraceae.g__Roseburia	4.97348	HC	4.67164	7.14489e-18
k__Bacteria.p__Firmicutes.c__Clostridia.o__Clostridiales.f__Lachnospiraceae.g__Roseburia.s__Roseburia_faecis	4.71681	HC	4.4279	4.3855e-17
k__Bacteria.p__Firmicutes.c__Clostridia.o__Clostridiales.f__Lachnospiraceae.g__Roseburia.s__Roseburia_hominis	3.63436			2.66066e-16
k__Bacteria.p__Firmicutes.c__Clostridia.o__Clostridiales.f__Lachnospiraceae.g__Roseburia.s__Roseburia_intestinalis	4.19833			6.78169e-20
k__Bacteria.p__Firmicutes.c__Clostridia.o__Clostridiales.f__Lachnospiraceae.g__Roseburia.s__Roseburia_inulinivorans	4.27686			1.02456e-20
k__Bacteria.p__Firmicutes.c__Clostridia.o__Clostridiales.f__Lachnospiraceae.g__Roseburia.s__Roseburia_sp_CAG_182	3.00722			0.000141646
k__Bacteria.p__Firmicutes.c__Clostridia.o__Clostridiales.f__Lachnospiraceae.g__Roseburia.s__Roseburia_sp_CAG_303	3.03646			3.50892e-06
k__Bacteria.p__Firmicutes.c__Clostridia.o__Clostridiales.f__Lachnospiraceae.g__Roseburia.s__Roseburia_sp_CAG_471	2.89954			4.48145e-14
k__Bacteria.p__Firmicutes.c__Clostridia.o__Clostridiales.f__Oscillospiraceae	3.46708			1.73638e-16
k__Bacteria.p__Firmicutes.c__Clostridia.o__Clostridiales.f__Oscillospiraceae.g__Oscillibacter	3.46708			1.73638e-16
k__Bacteria.p__Firmicutes.c__Clostridia.o__Clostridiales.f__Oscillospiraceae.g__Oscillibacter.s__Oscillibacter_sp_57_20	3.03128			2.4612e-15
k__Bacteria.p__Firmicutes.c__Clostridia.o__Clostridiales.f__Oscillospiraceae.g__Oscillibacter.s__Oscillibacter_sp_CAG_241	3.28672			1.78545e-13
k__Bacteria.p__Firmicutes.c__Clostridia.o__Clostridiales.f__Peptostreptococcaceae.g__Clostridioides	4.21496			0.00267797
k__Bacteria.p__Firmicutes.c__Clostridia.o__Clostridiales.f__Peptostreptococcaceae.g__Clostridioides.s__Clostridioides_difficile	4.21496			0.00267797
k__Bacteria.p__Firmicutes.c__Clostridia.o__Clostridiales.f__Peptostreptococcaceae.g__Intestinibacter	3.48848			0.000230359
k__Bacteria.p__Firmicutes.c__Clostridia.o__Clostridiales.f__Peptostreptococcaceae.g__Intestinibacter.s__Intestinibacter_bartlettii	3.48848			0.000230359
k__Bacteria.p__Firmicutes.c__Clostridia.o__Clostridiales.f__Peptostreptococcaceae.g__Romboutsia	1.73391			1.0214e-08
k__Bacteria.p__Firmicutes.c__Clostridia.o__Clostridiales.f__Peptostreptococcaceae.g__Romboutsia.s__Romboutsia_ilealis	1.73391			1.0214e-08
k__Bacteria.p__Firmicutes.c__Clostridia.o__Clostridiales.f__Ruminococcaceae	5.1249	HC	4.61364	7.68882e-09
k__Bacteria.p__Firmicutes.c__Clostridia.o__Clostridiales.f__Ruminococcaceae.g__Agathobaculum	3.66722			1.3037e-14
k__Bacteria.p__Firmicutes.c__Clostridia.o__Clostridiales.f__Ruminococcaceae.g__Agathobaculum.s__Agathobaculum_butyriciproducens	3.66722			1.3037e-14
k__Bacteria.p__Firmicutes.c__Clostridia.o__Clostridiales.f__Ruminococcaceae.g__Anaerotruncus	3.42845			1.49917e-07
k__Bacteria.p__Firmicutes.c__Clostridia.o__Clostridiales.f__Ruminococcaceae.g__Anaerotruncus.s__Anaerotruncus_colihominis	2.35091			2.13259e-07
k__Bacteria.p__Firmicutes.c__Clostridia.o__Clostridiales.f__Ruminococcaceae.g__Faecalibacterium	4.89932	HC	4.39789	1.77763e-09
k__Bacteria.p__Firmicutes.c__Clostridia.o__Clostridiales.f__Ruminococcaceae.g__Faecalibacterium.s__Faecalibacterium_prausnitzii	4.89932	HC	4.39789	1.77763e-09
k__Bacteria.p__Firmicutes.c__Clostridia.o__Clostridiales.f__Ruminococcaceae.g__Gemmiger	3.11073			1.03997e-16
k__Bacteria.p__Firmicutes.c__Clostridia.o__Clostridiales.f__Ruminococcaceae.g__Gemmiger.s__Gemmiger_formicilis	3.11073			7.37533e-18
k__Bacteria.p__Firmicutes.c__Clostridia.o__Clostridiales.f__Ruminococcaceae.g__Ruminococcaceae_unclassified	3.82999			1.70824e-18
k__Bacteria.p__Firmicutes.c__Clostridia.o__Clostridiales.f__Ruminococcaceae.g__Ruminococcaceae_unclassified.s__Clostridium_leptum	3.3143			6.48268e-23
k__Bacteria.p__Firmicutes.c__Clostridia.o__Clostridiales.f__Ruminococcaceae.g__Ruminococcaceae_unclassified.s__Eubacterium_siraeum	3.67095			1.63651e-09
k__Bacteria.p__Firmicutes.c__Clostridia.o__Clostridiales.f__Ruminococcaceae.g__Ruminococcaceae_unclassified.s__Ruminococcaceae_bacterium_D5	0.733262			0.0374204
k__Bacteria.p__Firmicutes.c__Clostridia.o__Clostridiales.f__Ruminococcaceae.g__Ruminococcus	4.5395	HC	4.14459	5.22381e-13
k__Bacteria.p__Firmicutes.c__Clostridia.o__Clostridiales.f__Ruminococcaceae.g__Ruminococcus.s__Ruminococcus_bicirculans	3.76911			2.4006e-10
k__Bacteria.p__Firmicutes.c__Clostridia.o__Clostridiales.f__Ruminococcaceae.g__Ruminococcus.s__Ruminococcus_bromii	4.39575	HC	4.05638	5.46443e-14
k__Bacteria.p__Firmicutes.c__Clostridia.o__Clostridiales.f__Ruminococcaceae.g__Ruminococcus.s__Ruminococcus_callidus	2.60604			2.26757e-10
k__Bacteria.p__Firmicutes.c__Clostridia.o__Clostridiales.f__Ruminococcaceae.g__Ruminococcus.s__Ruminococcus_sp_CAG_330	2.60807			0.00523322
k__Bacteria.p__Firmicutes.c__Clostridia.o__Clostridiales.f__Ruminococcaceae.g__Ruminococcus.s__Ruminococcus_sp_CAG_488	2.13831			0.000870436
k__Bacteria.p__Firmicutes.c__Clostridia.o__Clostridiales.f__Ruminococcaceae.g__Ruthenibacterium	3.68384			8.34261e-06
k__Bacteria.p__Firmicutes.c__Clostridia.o__Clostridiales.f__Ruminococcaceae.g__Ruthenibacterium.s__Ruthenibacterium_lactatiformans	3.68384			8.34261e-06
k__Bacteria.p__Firmicutes.c__Erysipelotrichia.o__Erysipelotrichales.f__Erysipelotrichaceae.g__Catenibacterium	2.37698			0.00778051
k__Bacteria.p__Firmicutes.c__Erysipelotrichia.o__Erysipelotrichales.f__Erysipelotrichaceae.g__Catenibacterium.s__Catenibacterium_mitsuokai	2.37698			0.00778051
k__Bacteria.p__Firmicutes.c__Erysipelotrichia.o__Erysipelotrichales.f__Erysipelotrichaceae.g__Dielma	2.37694			0.00058477
k__Bacteria.p__Firmicutes.c__Erysipelotrichia.o__Erysipelotrichales.f__Erysipelotrichaceae.g__Dielma.s__Dielma_fastidiosa	2.37694			0.00058477
k__Bacteria.p__Firmicutes.c__Erysipelotrichia.o__Erysipelotrichales.f__Erysipelotrichaceae.g__Eggerthia	0.440824			0.0374204
k__Bacteria.p__Firmicutes.c__Erysipelotrichia.o__Erysipelotrichales.f__Erysipelotrichaceae.g__Eggerthia.s__Eggerthia_catenaformis	0.440824			0.0374204
k__Bacteria.p__Firmicutes.c__Erysipelotrichia.o__Erysipelotrichales.f__Erysipelotrichaceae.g__Holdemanella	3.34392			0.000116066
k__Bacteria.p__Firmicutes.c__Erysipelotrichia.o__Erysipelotrichales.f__Erysipelotrichaceae.g__Holdemanella.s__Holdemanella_biformis	3.34392			0.000116066
k__Bacteria.p__Firmicutes.c__Erysipelotrichia.o__Erysipelotrichales.f__Erysipelotrichaceae.g__Holdemania	2.27653			9.49216e-07
k__Bacteria.p__Firmicutes.c__Erysipelotrichia.o__Erysipelotrichales.f__Erysipelotrichaceae.g__Holdemania.s__Holdemania_filiformis	2.27653			9.49216e-07
k__Bacteria.p__Firmicutes.c__Erysipelotrichia.o__Erysipelotrichales.f__Erysipelotrichaceae.g__Solobacterium	3.03855			0.0099849
k__Bacteria.p__Firmicutes.c__Erysipelotrichia.o__Erysipelotrichales.f__Erysipelotrichaceae.g__Solobacterium.s__Solobacterium_moorei	3.03855			0.0099849
k__Bacteria.p__Firmicutes.c__Erysipelotrichia.o__Erysipelotrichales.f__Erysipelotrichaceae.g__Turicibacter	2.99446			1.84012e-08
k__Bacteria.p__Firmicutes.c__Erysipelotrichia.o__Erysipelotrichales.f__Erysipelotrichaceae.g__Turicibacter.s__Turicibacter_sanguinis	2.99446			1.84012e-08
k__Bacteria.p__Firmicutes.c__Firmicutes_unclassified	3.78115			4.03047e-08
k__Bacteria.p__Firmicutes.c__Firmicutes_unclassified.o__Firmicutes_unclassified	3.78115			4.03047e-08
k__Bacteria.p__Firmicutes.c__Firmicutes_unclassified.o__Firmicutes_unclassified.f__Firmicutes_unclassified	3.78115			4.03047e-08
k__Bacteria.p__Firmicutes.c__Firmicutes_unclassified.o__Firmicutes_unclassified.f__Firmicutes_unclassified.g__Firmicutes_unclassified	3.78115			4.03047e-08
k__Bacteria.p__Firmicutes.c__Firmicutes_unclassified.o__Firmicutes_unclassified.f__Firmicutes_unclassified.g__Firmicutes_unclassified.s__Firmicutes_bacterium_CAG_110	2.47557			1.83966e-07
k__Bacteria.p__Firmicutes.c__Firmicutes_unclassified.o__Firmicutes_unclassified.f__Firmicutes_unclassified.g__Firmicutes_unclassified.s__Firmicutes_bacterium_CAG_170	2.17271			0.0264939
k__Bacteria.p__Firmicutes.c__Firmicutes_unclassified.o__Firmicutes_unclassified.f__Firmicutes_unclassified.g__Firmicutes_unclassified.s__Firmicutes_bacterium_CAG_238	0.349304			0.000870436
k__Bacteria.p__Firmicutes.c__Firmicutes_unclassified.o__Firmicutes_unclassified.f__Firmicutes_unclassified.g__Firmicutes_unclassified.s__Firmicutes_bacterium_CAG_83	3.06296			3.05428e-11
k__Bacteria.p__Firmicutes.c__Firmicutes_unclassified.o__Firmicutes_unclassified.f__Firmicutes_unclassified.g__Firmicutes_unclassified.s__Firmicutes_bacterium_CAG_95	1.5494			7.93842e-08
k__Bacteria.p__Firmicutes.c__Negativicutes	4.61116			5.93002e-05
k__Bacteria.p__Firmicutes.c__Negativicutes.o__Acidaminococcales	3.651			1.07806e-14
k__Bacteria.p__Firmicutes.c__Negativicutes.o__Acidaminococcales.f__Acidaminococcaceae	3.651			1.07806e-14
k__Bacteria.p__Firmicutes.c__Negativicutes.o__Acidaminococcales.f__Acidaminococcaceae.g__Phascolarctobacterium	3.60543			7.11292e-15
k__Bacteria.p__Firmicutes.c__Negativicutes.o__Acidaminococcales.f__Acidaminococcaceae.g__Phascolarctobacterium.s__Phascolarctobacterium_faecium	3.37736			3.25116e-10
k__Bacteria.p__Firmicutes.c__Negativicutes.o__Acidaminococcales.f__Acidaminococcaceae.g__Phascolarctobacterium.s__Phascolarctobacterium_succinatutens	3.21665			0.000215213
k__Bacteria.p__Firmicutes.c__Negativicutes.o__Selenomonadales	3.87792			0.000185509
k__Bacteria.p__Firmicutes.c__Negativicutes.o__Selenomonadales.f__Selenomonadaceae	3.87792			0.000185509
k__Bacteria.p__Firmicutes.c__Negativicutes.o__Selenomonadales.f__Selenomonadaceae.g__Megamonas	3.86274			5.02559e-05
k__Bacteria.p__Firmicutes.c__Negativicutes.o__Selenomonadales.f__Selenomonadaceae.g__Megamonas.s__Megamonas_funiformis	3.74136			0.000214442
k__Bacteria.p__Firmicutes.c__Negativicutes.o__Selenomonadales.f__Selenomonadaceae.g__Megamonas.s__Megamonas_hypermegale	3.24593			5.15601e-06
k__Bacteria.p__Firmicutes.c__Negativicutes.o__Veillonellales.f__Veillonellaceae.g__Allisonella	1.73914			4.12697e-09
k__Bacteria.p__Firmicutes.c__Negativicutes.o__Veillonellales.f__Veillonellaceae.g__Allisonella.s__Allisonella_histaminiformans	1.73914			4.12697e-09
k__Bacteria.p__Firmicutes.c__Negativicutes.o__Veillonellales.f__Veillonellaceae.g__Dialister.s__Dialister_sp_CAG_357	4.21601			0.00124176
k__Bacteria.p__Firmicutes.c__Negativicutes.o__Veillonellales.f__Veillonellaceae.g__Megasphaera.s__Megasphaera_elsdenii	2.51868			0.000610849
k__Bacteria.p__Firmicutes.c__Tissierellia.o__Tissierellales.f__Peptoniphilaceae.g__Anaerococcus	3.69924			0.021107
k__Bacteria.p__Firmicutes.c__Tissierellia.o__Tissierellales.f__Peptoniphilaceae.g__Anaerococcus.s__Anaerococcus_vaginalis	3.69858			0.021107
k__Bacteria.p__Lentisphaerae	0			0.00087032
k__Bacteria.p__Lentisphaerae.c__Lentisphaeria	0			0.00087032
k__Bacteria.p__Lentisphaerae.c__Lentisphaeria.o__Victivallales	0			0.00087032
k__Bacteria.p__Lentisphaerae.c__Lentisphaeria.o__Victivallales.f__Victivallaceae	0			0.00087032
k__Bacteria.p__Lentisphaerae.c__Lentisphaeria.o__Victivallales.f__Victivallaceae.g__Victivallis	0			0.00087032
k__Bacteria.p__Lentisphaerae.c__Lentisphaeria.o__Victivallales.f__Victivallaceae.g__Victivallis.s__Victivallis_vadensis	0			0.00087032
k__Bacteria.p__Proteobacteria	5.38264	IBD-CDI	5.00838	0.00429839
k__Bacteria.p__Proteobacteria.c__Betaproteobacteria	3.93341			9.21231e-06
k__Bacteria.p__Proteobacteria.c__Betaproteobacteria.o__Burkholderiales	3.9246			5.00568e-08
k__Bacteria.p__Proteobacteria.c__Betaproteobacteria.o__Burkholderiales.f__Oxalobacteraceae	1.72005			0.00395434
k__Bacteria.p__Proteobacteria.c__Betaproteobacteria.o__Burkholderiales.f__Oxalobacteraceae.g__Oxalobacter	1.72005			0.00395434
k__Bacteria.p__Proteobacteria.c__Betaproteobacteria.o__Burkholderiales.f__Oxalobacteraceae.g__Oxalobacter.s__Oxalobacter_formigenes	1.72005			0.00395434
k__Bacteria.p__Proteobacteria.c__Betaproteobacteria.o__Burkholderiales.f__Sutterellaceae	3.42578			4.94534e-09
k__Bacteria.p__Proteobacteria.c__Betaproteobacteria.o__Burkholderiales.f__Sutterellaceae.g__Parasutterella	3.37382			7.27504e-09
k__Bacteria.p__Proteobacteria.c__Betaproteobacteria.o__Burkholderiales.f__Sutterellaceae.g__Parasutterella.s__Parasutterella_excrementihominis	3.37382			7.27504e-09
k__Bacteria.p__Proteobacteria.c__Betaproteobacteria.o__Burkholderiales.f__Sutterellaceae.g__Sutterella	2.10994			0.000240529
k__Bacteria.p__Proteobacteria.c__Betaproteobacteria.o__Burkholderiales.f__Sutterellaceae.g__Sutterella.s__Sutterella_parvirubra	2.10994			0.000240529
k__Bacteria.p__Proteobacteria.c__Betaproteobacteria.o__Burkholderiales.f__Sutterellaceae.g__Turicimonas	2.46945			1.06349e-07
k__Bacteria.p__Proteobacteria.c__Betaproteobacteria.o__Burkholderiales.f__Sutterellaceae.g__Turicimonas.s__Turicimonas_muris	2.46945			1.06349e-07
k__Bacteria.p__Proteobacteria.c__Deltaproteobacteria	3.27672			4.97489e-18
k__Bacteria.p__Proteobacteria.c__Deltaproteobacteria.o__Desulfovibrionales	3.27672			4.97489e-18
k__Bacteria.p__Proteobacteria.c__Deltaproteobacteria.o__Desulfovibrionales.f__Desulfovibrionaceae	3.27672			4.97489e-18
k__Bacteria.p__Proteobacteria.c__Deltaproteobacteria.o__Desulfovibrionales.f__Desulfovibrionaceae.g__Bilophila	2.94972			6.49169e-17
k__Bacteria.p__Proteobacteria.c__Deltaproteobacteria.o__Desulfovibrionales.f__Desulfovibrionaceae.g__Bilophila.s__Bilophila_wadsworthia	2.94972			6.49169e-17
k__Bacteria.p__Proteobacteria.c__Deltaproteobacteria.o__Desulfovibrionales.f__Desulfovibrionaceae.g__Desulfovibrio	2.99436			5.33876e-07
k__Bacteria.p__Proteobacteria.c__Deltaproteobacteria.o__Desulfovibrionales.f__Desulfovibrionaceae.g__Desulfovibrionaceae_unclassified	1.42095			0.038771
k__Bacteria.p__Proteobacteria.c__Deltaproteobacteria.o__Desulfovibrionales.f__Desulfovibrionaceae.g__Desulfovibrionaceae_unclassified.s__Desulfovibrionaceae_bacterium	1.42095			0.038771
k__Bacteria.p__Proteobacteria.c__Deltaproteobacteria.o__Desulfovibrionales.f__Desulfovibrionaceae.g__Desulfovibrio.s__Desulfovibrio_piger	2.98			3.50892e-06
k__Bacteria.p__Proteobacteria.c__Gammaproteobacteria	5.36576	IBD-CDI	5.00835	3.78514e-05
k__Bacteria.p__Proteobacteria.c__Gammaproteobacteria.o__Cardiobacteriales	1.68002			0.0374204
k__Bacteria.p__Proteobacteria.c__Gammaproteobacteria.o__Cardiobacteriales.f__Cardiobacteriaceae	1.68002			0.0374204
k__Bacteria.p__Proteobacteria.c__Gammaproteobacteria.o__Cardiobacteriales.f__Cardiobacteriaceae.g__Cardiobacterium	1.68002			0.0374204
k__Bacteria.p__Proteobacteria.c__Gammaproteobacteria.o__Cardiobacteriales.f__Cardiobacteriaceae.g__Cardiobacterium.s__Cardiobacterium_valvarum	1.52766			0.0374204
k__Bacteria.p__Proteobacteria.c__Gammaproteobacteria.o__Enterobacterales	5.32916	IBD-CDI	4.96924	0.0002471
k__Bacteria.p__Proteobacteria.c__Gammaproteobacteria.o__Enterobacterales.f__Enterobacteriaceae	5.32733	IBD-CDI	4.96817	0.000195249
k__Bacteria.p__Proteobacteria.c__Gammaproteobacteria.o__Enterobacterales.f__Enterobacteriaceae.g__Escherichia	5.28004	IBD-CDI	4.92472	7.97128e-05
k__Bacteria.p__Proteobacteria.c__Gammaproteobacteria.o__Enterobacterales.f__Enterobacteriaceae.g__Escherichia.s__Escherichia_coli	5.28004	IBD-CDI	4.92472	7.97128e-05
k__Bacteria.p__Proteobacteria.c__Gammaproteobacteria.o__Enterobacterales.f__Enterobacteriaceae.g__Klebsiella.s__Klebsiella_aerogenes	1.34365			0.0361083
k__Bacteria.p__Proteobacteria.c__Gammaproteobacteria.o__Enterobacterales.f__Hafniaceae.g__Hafnia	2.69206			0.000870436
k__Bacteria.p__Proteobacteria.c__Gammaproteobacteria.o__Enterobacterales.f__Hafniaceae.g__Hafnia.s__Hafnia_paralvei	2.68541			0.000870436
k__Bacteria.p__Proteobacteria.c__Gammaproteobacteria.o__Enterobacterales.f__Morganellaceae	3.45837			0.0339006
k__Bacteria.p__Proteobacteria.c__Gammaproteobacteria.o__Enterobacterales.f__Morganellaceae.g__Morganella	3.12939			0.0457367
k__Bacteria.p__Proteobacteria.c__Gammaproteobacteria.o__Enterobacterales.f__Morganellaceae.g__Morganella.s__Morganella_morganii	3.12939			0.0457367
k__Bacteria.p__Proteobacteria.c__Gammaproteobacteria.o__Enterobacterales.f__Morganellaceae.g__Proteus	3.1836			0.0400368
k__Bacteria.p__Proteobacteria.c__Gammaproteobacteria.o__Enterobacterales.f__Morganellaceae.g__Proteus.s__Proteus_hauseri	2.56074			0.0367162
k__Bacteria.p__Proteobacteria.c__Gammaproteobacteria.o__Pasteurellales	4.22688			0.000125575
k__Bacteria.p__Proteobacteria.c__Gammaproteobacteria.o__Pasteurellales.f__Pasteurellaceae	4.22688			0.000125575
k__Bacteria.p__Proteobacteria.c__Gammaproteobacteria.o__Pasteurellales.f__Pasteurellaceae.g__Haemophilus	4.18478			5.08937e-05
k__Bacteria.p__Proteobacteria.c__Gammaproteobacteria.o__Pasteurellales.f__Pasteurellaceae.g__Haemophilus.s__Haemophilus_parainfluenzae	4.1599			3.61414e-05
k__Bacteria.p__Proteobacteria.c__Gammaproteobacteria.o__Pasteurellales.f__Pasteurellaceae.g__Haemophilus.s__Haemophilus_sputorum	1.76605			0.0344667
k__Bacteria.p__Proteobacteria.c__Proteobacteria_unclassified	3.77747			4.40615e-08
k__Bacteria.p__Proteobacteria.c__Proteobacteria_unclassified.o__Proteobacteria_unclassified	3.77747			4.40615e-08
k__Bacteria.p__Proteobacteria.c__Proteobacteria_unclassified.o__Proteobacteria_unclassified.f__Proteobacteria_unclassified	3.77747			4.40615e-08
k__Bacteria.p__Proteobacteria.c__Proteobacteria_unclassified.o__Proteobacteria_unclassified.f__Proteobacteria_unclassified.g__Proteobacteria_unclassified	3.77747			4.40615e-08
k__Bacteria.p__Proteobacteria.c__Proteobacteria_unclassified.o__Proteobacteria_unclassified.f__Proteobacteria_unclassified.g__Proteobacteria_unclassified.s__Proteobacteria_bacterium_CAG_139	3.77747			4.40615e-08
k__Bacteria.p__Synergistetes	2.90422			0.00147867
k__Bacteria.p__Synergistetes.c__Synergistia	2.90422			0.00147867
k__Bacteria.p__Synergistetes.c__Synergistia.o__Synergistales	2.90422			0.00147867
k__Bacteria.p__Synergistetes.c__Synergistia.o__Synergistales.f__Synergistaceae	2.90422			0.00147867
k__Bacteria.p__Synergistetes.c__Synergistia.o__Synergistales.f__Synergistaceae.g__Cloacibacillus	1.85467			1.9475e-07
k__Bacteria.p__Synergistetes.c__Synergistia.o__Synergistales.f__Synergistaceae.g__Cloacibacillus.s__Cloacibacillus_porcorum	1.80945			1.14204e-06
k__Bacteria.p__Verrucomicrobia	3.89615			0.000277806
k__Bacteria.p__Verrucomicrobia.c__Verrucomicrobiae	3.89615			0.000277806
k__Bacteria.p__Verrucomicrobia.c__Verrucomicrobiae.o__Verrucomicrobiales	3.89615			0.000277806
k__Bacteria.p__Verrucomicrobia.c__Verrucomicrobiae.o__Verrucomicrobiales.f__Akkermansiaceae	3.89615			0.000277806
k__Bacteria.p__Verrucomicrobia.c__Verrucomicrobiae.o__Verrucomicrobiales.f__Akkermansiaceae.g__Akkermansia	3.89615			0.000277806
k__Bacteria.p__Verrucomicrobia.c__Verrucomicrobiae.o__Verrucomicrobiales.f__Akkermansiaceae.g__Akkermansia.s__Akkermansia_muciniphila	3.89615			0.000277806
k__Eukaryota	2.76652			0.0150528
k__Eukaryota.p__Ascomycota	2.76652			0.0150528
k__Eukaryota.p__Ascomycota.c__Saccharomycetes	2.76652			0.0150528
k__Eukaryota.p__Ascomycota.c__Saccharomycetes.o__Saccharomycetales	2.76652			0.0150528
k__Eukaryota.p__Ascomycota.c__Saccharomycetes.o__Saccharomycetales.f__Saccharomycetaceae	2.76445			0.0321978
k__Eukaryota.p__Ascomycota.c__Saccharomycetes.o__Saccharomycetales.f__Saccharomycetaceae.g__Saccharomyces	2.76445			0.0321978
k__Eukaryota.p__Ascomycota.c__Saccharomycetes.o__Saccharomycetales.f__Saccharomycetaceae.g__Saccharomyces.s__Saccharomyces_cerevisiae	2.76445			0.0321978

## Sheet: lefse analysis of species
Biomarker names	Log10 Average Abundance	Enriched Groups	LDA score	p value
Actinomyces_sp_HMSC035G02	2.17814			0.0355652
Actinomyces_sp_HPA0247	1.82864			0.0412477
Actinomyces_sp_ICM47	2.71361			0.0253586
Actinomyces_sp_S6_Spd3	2.43324			0.00101462
Actinomyces_sp_oral_taxon_180	2.44946			0.0111405
Actinomyces_sp_oral_taxon_414	1.54102			0.00572062
Alloscardovia_omnicolens	2.13108			0.00988207
Bifidobacterium_adolescentis	4.38612	HC	4.02811	2.19791e-05
Bifidobacterium_dentium	3.42198			0.0141143
Bifidobacterium_longum	4.59943			0.00476435
Bifidobacterium_pseudocatenulatum	4.67862	IBD-only	4.22286	1.87022e-05
Gardnerella_vaginalis	1.38086			0.000676327
Corynebacterium_durum	1.44322			0.00648727
Rothia_dentocariosa	1.74704			0.0013323
Propionibacterium_acidifaciens	1.40407			0.00812328
Atopobium_parvulum	2.16459			5.79595e-05
Atopobium_rimae	2.08903			0.000851241
Olsenella_uli	3.86266			0.0191256
Collinsella_aerofaciens	4.46934			1.14846e-08
Collinsella_stercoris	3.59792			2.04737e-08
Enorma_massiliensis	3.19772			0.0172083
f__Collinsella__massiliensis	2.13088			7.64363e-05
Adlercreutzia_equolifaciens	3.34564			1.1931e-13
Asaccharobacter_celatus	2.78773			1.15488e-13
Enterorhabdus_caecimuris	0.993926			1.33582e-09
Slackia_isoflavoniconvertens	2.66396			0.0216957
Bacteroides_caccae	4.02171			4.39102e-08
Bacteroides_cellulosilyticus	3.52748			2.25126e-09
Bacteroides_clarus	2.63231			2.00317e-05
Bacteroides_coprocola	3.80393			0.00083071
Bacteroides_dorei	4.55004	IBD-only	4.18479	0.000114481
Bacteroides_eggerthii	3.90734			4.31684e-14
Bacteroides_faecichinchillae	1.14293			0.00433595
Bacteroides_faecis	3.31904			1.17755e-05
Bacteroides_faecis_CAG_32	3.08734			0.000857292
Bacteroides_finegoldii	3.31314			5.99126e-12
Bacteroides_galacturonicus	2.89701			1.2891e-11
Bacteroides_intestinalis	3.35897			5.38538e-14
Bacteroides_massiliensis	3.46535			9.4954e-11
Bacteroides_nordii	1.96315			0.000149886
Bacteroides_ovatus	4.14319			4.68455e-07
Bacteroides_plebeius	4.26004			4.36465e-06
Bacteroides_salyersiae	3.00692			1.07141e-11
Bacteroides_stercoris	4.47024	HC	4.09925	1.61547e-15
Bacteroides_thetaiotaomicron	4.05799			6.57305e-05
Bacteroides_uniformis	4.52074	HC	4.08229	1.97018e-08
Bacteroides_vulgatus	4.77529	IBD-CDI	4.08337	0.00358666
Bacteroides_xylanisolvens	3.663			3.80549e-14
Barnesiella_intestinihominis	3.62433			2.15076e-13
Coprobacter_fastidiosus	2.5012			1.21103e-07
Coprobacter_secundus	2.08186			3.54864e-07
Butyricimonas_synergistica	2.13473			2.28646e-09
Butyricimonas_virosa	2.8198			7.16799e-15
Odoribacter_splanchnicus	3.35263			1.36422e-17
Sanguibacteroides_justesenii	0.687975			0.0336987
Paraprevotella_clara	2.16318			0.000712311
Paraprevotella_xylaniphila	2.78128			1.81157e-05
Prevotella_copri	4.959	HC	4.62919	3.90067e-07
Prevotella_sp_CAG_279	3.10328			0.000676327
Prevotella_stercorea	3.89895			0.000126921
Alistipes_finegoldii	3.3069			4.19424e-13
Alistipes_indistinctus	2.99372			1.84931e-15
Alistipes_inops	2.97096			0.0247652
Alistipes_putredinis	4.29177			5.76898e-15
Alistipes_shahii	3.07712			7.3745e-20
Parabacteroides_distasonis	3.97912			5.19458e-09
Parabacteroides_goldsteinii	2.11804			5.44439e-13
Parabacteroides_johnsonii	1.80217			0.0140058
Parabacteroides_merdae	3.83364			3.30471e-12
Bacillus_haynesii	2.35198			0.00593646
Gemella_asaccharolytica	1.35864			0.0103179
Gemella_haemolysans	2.40814			0.0109774
Granulicatella_adiacens	1.7379			0.0307698
Granulicatella_elegans	1.94649			0.0176269
Enterococcus_avium	3.63755			0.000394133
Enterococcus_faecium	4.9334	IBD-CDI	4.66993	0.001509
Enterococcus_gallinarum	3.92166			0.00031506
Lactobacillus_acidophilus	2.38671			0.012309
Lactobacillus_delbrueckii	2.66278			8.47422e-05
Lactobacillus_plantarum	2.99404			0.0160776
Lactobacillus_rogosae	2.48859			1.57147e-12
Lactobacillus_ruminis	3.38566			0.000676327
Lactobacillus_salivarius	4.00659			0.0271077
Lactobacillus_sanfranciscensis	2.39504			0.00162479
Leuconostoc_garlicum	0.736397			0.0197764
Streptococcus_anginosus_group	3.2737			0.0081399
Streptococcus_australis	2.36952			0.000455692
Streptococcus_milleri	1.62469			0.0395887
Streptococcus_mutans	1.77314			0.0025602
Streptococcus_salivarius	3.9391			6.38327e-06
Streptococcus_thermophilus	3.75476			2.56647e-05
Catabacter_hongkongensis	2.38678			4.58091e-05
Christensenella_minuta	1.65098			1.38324e-08
Clostridium_celatum	0.555632			0.00636608
Clostridium_disporicum	2.46684			4.76516e-12
Clostridium_neonatale	2.99776			0.00110548
Clostridium_paraputrificum	2.72865			5.99899e-07
Clostridium_perfringens	3.89936			0.0092013
Clostridium_sp_CAG_253	1.78382			0.00433595
Clostridium_sp_CAG_299	3.14614			3.21951e-07
Clostridium_sp_CAG_58	3.16776			1.86745e-07
Clostridium_ventriculi	1.2084			0.00433595
Mogibacterium_diversum	2.75226			0.0175301
Intestinimonas_butyriciproducens	1.90994			0.0024589
Lawsonibacter_asaccharolyticus	1.95511			3.28068e-14
Eubacterium_eligens	3.96173			5.10652e-12
Eubacterium_hallii	4.25251			2.39833e-17
Eubacterium_ramulus	3.32164			1.65602e-12
Eubacterium_sp_CAG_180	3.97568			3.658e-06
Eubacterium_sp_CAG_274	3.52459			3.71903e-14
Eubacterium_sp_CAG_38	3.94216			6.53494e-24
Eubacterium_ventriosum	3.52108			3.5785e-14
Anaerostipes_hadrus	4.28215			2.73402e-10
Blautia_coccoides	3.33131			0.000340028
Blautia_hansenii	4.08983			3.93797e-06
Blautia_obeum	4.13436			2.97853e-16
Blautia_wexlerae	4.11262			3.33793e-08
Ruminococcus_gnavus	4.88361	IBD-CDI	4.53437	0.000169404
Ruminococcus_torques	4.05784			3.27219e-13
Coprococcus_catus	3.26534			9.93049e-12
Coprococcus_comes	3.80715			1.77486e-11
Coprococcus_eutactus	3.95984			1.24321e-10
Dorea_formicigenerans	3.69322			7.42092e-11
Dorea_longicatena	4.15061			2.18428e-15
Eisenbergiella_tayi	2.88754			0.0201029
Fusicatenibacter_saccharivorans	4.53871	HC	4.22957	7.25417e-23
Clostridium_asparagiforme	2.4342			0.00126427
Clostridium_citroniae	2.29516			3.70804e-11
Eubacterium_rectale	4.58624	HC	4.27596	4.40363e-13
Lachnospira_pectinoschiza	4.0956			1.09344e-11
Roseburia_faecis	4.74667	HC	4.43184	1.73729e-19
Roseburia_hominis	3.64796			1.08378e-18
Roseburia_intestinalis	4.21421			1.10541e-22
Roseburia_inulinivorans	4.29023			2.89088e-23
Roseburia_sp_CAG_182	3.01912			0.000103131
Roseburia_sp_CAG_303	3.04835			2.23796e-06
Roseburia_sp_CAG_471	2.91144			9.954e-15
Shuttleworthia_satelles	1.61398			0.0293713
Tyzzerella_nexilis	3.67361			0.00342336
Oscillibacter_sp_57_20	3.021			9.55892e-18
Oscillibacter_sp_CAG_241	3.29861			5.3402e-14
Clostridioides_difficile	4.3053	IBD-CDI	4.08608	2.53449e-14
Intestinibacter_bartlettii	3.51373			3.88855e-05
Romboutsia_ilealis	1.74581			1.80651e-08
Agathobaculum_butyriciproducens	3.65556			8.14627e-16
Anaerotruncus_colihominis	2.19079			7.81969e-09
Faecalibacterium_prausnitzii	4.91551	HC	4.47024	7.15881e-10
Flavonifractor_plautii	4.21558			0.0124738
Gemmiger_formicilis	3.13602			1.64135e-20
Harryflintia_acetispora	0.828065			0.0156009
Clostridium_leptum	3.32622			1.88049e-24
Clostridium_methylpentosum	1.36043			0.0164203
Eubacterium_siraeum	3.68285			1.10256e-08
Ruminococcaceae_bacterium_D5	0.903391			0.000676327
Ruminococcus_bicirculans	3.80157			2.66307e-12
Ruminococcus_bromii	4.44023	HC	4.08791	1.37645e-15
Ruminococcus_callidus	2.61794			1.02381e-10
Ruminococcus_lactaris	3.29026			0.0255302
Ruminococcus_sp_CAG_330	2.61997			0.00433595
Ruminococcus_sp_CAG_488	2.15021			0.000676327
Ruthenibacterium_lactatiformans	3.81865			2.54371e-06
Catenibacterium_mitsuokai	2.38888			0.00636608
Dielma_fastidiosa	1.83799			0.00308194
Clostridium_innocuum	4.40675	IBD-CDI	4.1065	0.0116245
Clostridium_spiroforme	3.30878			0.0172473
Erysipelatoclostridium_ramosum	4.00119			0.00861713
Erysipelothrix_larvae	3.07197			0.0163395
Holdemanella_biformis	3.35582			0.000109828
Holdemania_filiformis	2.28238			1.15966e-07
Solobacterium_moorei	3.054			0.00155081
Turicibacter_sanguinis	2.96887			2.20397e-09
Firmicutes_bacterium_CAG_110	2.60454			1.17066e-09
Firmicutes_bacterium_CAG_170	2.18461			0.0223687
Firmicutes_bacterium_CAG_238	0.361203			0.000676327
Firmicutes_bacterium_CAG_83	3.0845			1.9723e-13
Firmicutes_bacterium_CAG_95	1.5613			4.42072e-08
Phascolarctobacterium_faecium	3.38569			1.60976e-09
Phascolarctobacterium_succinatutens	3.22855			0.000154449
Megamonas_funiformis	3.95224			0.000139126
Megamonas_hypermegale	3.39717			1.13506e-05
Allisonella_histaminiformans	1.75104			1.89323e-09
Dialister_pneumosintes	3.63269			0.0429606
Dialister_sp_CAG_357	4.22937			2.5896e-05
Megasphaera_elsdenii	2.67587			1.2765e-05
Megasphaera_micronuciformis	2.83457			0.0121483
Anaerococcus_vaginalis	3.63075			3.01038e-05
Finegoldia_magna	3.05664			0.00563997
Peptoniphilus_harei	3.44616			0.000358351
Peptoniphilus_sp_HMSC062D09	1.55535			0.0399125
Fusobacterium_nucleatum	3.64393			0.0433197
Victivallis_vadensis	0			0.000676327
Oxalobacter_formigenes	1.89866			0.000122401
Parasutterella_excrementihominis	3.38148			5.5714e-09
Sutterella_parvirubra	2.30763			0.000301829
Turicimonas_muris	2.5083			4.78696e-07
Bilophila_wadsworthia	2.96477			3.64699e-18
Desulfovibrionaceae_bacterium	1.42095			0.0336987
Desulfovibrio_piger	2.9919			2.23796e-06
Citrobacter_braakii	3.09761			0.0356736
Escherichia_coli	5.13184	IBD-only	4.81136	0.000196626
Hafnia_paralvei	2.69731			0.000676327
Morganella_morganii	3.20014			0.0491439
Haemophilus_parainfluenzae	3.79775			0.000361077
Proteobacteria_bacterium_CAG_139	3.71074			3.55036e-07
Cloacibacillus_evryensis	1.12575			0.0313126
Cloacibacillus_porcorum	1.87156			7.16352e-08
Akkermansia_muciniphila	3.7242			0.000580778
Candida_albicans	0.866754			0.0094093
Saccharomyces_cerevisiae	3.11713			0.0298836

## Sheet: random forest analysis
Species	HC	IBD_CDI	IBD_only	MeanDecreaseAccuracy	MeanDecreaseGini	f.stat	p.value	-LOG10(p)	FDR
Methanobrevibacter_arboriphilus	0	0	0	0	0	1.7593	0.17542	0.75592	0.32979
Methanobrevibacter_oralis	0	0	0	0	9.34066e-05	1.2316	0.29451	0.5309	0.4691
Methanobrevibacter_smithii	0	0	0	0	0	2.7687	0.065694	1.1825	0.18005
Actinobaculum_sp_oral_taxon_183	0.000594202	0.000209799	0.000245565	0.000273736	0.150939	0.56546	0.56921	0.24473	0.70675
Actinomyces_cardiffensis	0	0	1.89394e-06	-3.23276e-06	0.0296028	0.082947	0.92044	0.036005	0.93132
Actinomyces_georgiae	0	0.000125	5.88235e-05	6.66667e-05	0.021285	3.334	0.038096	1.4191	0.11692
Actinomyces_graevenitzii	-0.000230942	-0.000341567	0.000777637	0.000327845	0.299966	1.9751	0.14206	0.84753	0.32979
Actinomyces_hongkongensis	0.000166667	0.000266667	5.26316e-05	0.000133448	0.0654612	3.4693	0.033459	1.4755	0.10662
Actinomyces_johnsonii	0.000117647	0.00020865	0.000696088	0.000483586	0.120604	2.2432	0.10938	0.96106	0.2698
Actinomyces_massiliensis	0.000181818	0	0.000190625	0.000138013	0.0725992	1.8675	0.15779	0.80192	0.32979
Actinomyces_naeslundii	0.000412179	0.00108644	0.000791619	0.000793884	0.296191	2.9486	0.055213	1.258	0.15919
Actinomyces_odontolyticus	0.000642424	0.000209993	-8.12337e-05	6.89738e-05	0.28493	2.4544	0.089087	1.0502	0.2282
Actinomyces_oris	0.000492807	-0.00209969	-0.000182554	-0.000369812	0.251018	1.9192	0.15003	0.82382	0.32979
Actinomyces_sp_HMSC035G02	-0.000623115	0.000744662	4.93072e-05	4.3035e-05	0.239706	3.3345	0.03808	1.4193	0.11692
Actinomyces_sp_HPA0247	0	0.00154222	0.000818122	0.000837142	0.234936	3.9594	0.020937	1.6791	0.072625
Actinomyces_sp_ICM47	0.000475728	0.000307802	0.00169934	0.00114932	0.307657	2.8033	0.063532	1.197	0.17484
Actinomyces_sp_S6_Spd3	0.00196387	0.00133731	-0.00143574	-0.000184103	0.312743	8.6083	0.00027927	3.554	0.0016034
Actinomyces_sp_oral_taxon_170	0	0	-6.06061e-05	-3.38983e-05	0.0067697	0.43953	0.6451	0.19037	0.70675
Actinomyces_sp_oral_taxon_180	0	-0.000557109	0.000224758	-6.06947e-06	0.146399	4.5194	0.012295	1.9103	0.046003
Actinomyces_sp_oral_taxon_181	0.00044183	-0.000160469	0.000707242	0.000518929	0.275615	3.268	0.040591	1.3916	0.12288
Actinomyces_sp_oral_taxon_414	0.000596703	0.00114811	0.000666843	0.000783751	0.286231	5.7011	0.0040439	2.3932	0.017154
Actinomyces_sp_oral_taxon_448	0.000698233	0.000185009	0.000290723	0.00037184	0.143982	1.063	0.34779	0.45868	0.52523
Actinomyces_sp_oral_taxon_897	0	0	-5.88235e-05	-3.33333e-05	0.0129383	1.5841	0.20827	0.68137	0.36102
Actinomyces_turicensis	0	0.000131818	0.000374854	0.00024025	0.0565357	1.3767	0.25534	0.59288	0.42944
Actinomyces_viscosus	0	0	-6.89655e-05	-3.7037e-05	0.019206	0.38942	0.67808	0.16872	0.71456
Actinotignum_timonense	0	0	0	0	0.0149832	1.6985	0.18619	0.73004	0.32979
Aeriscardovia_aeriphila	0.000111111	0	0	3.27869e-05	0.0234593	2.0452	0.13266	0.87726	0.32011
Alloscardovia_omnicolens	0.000111111	-9.48589e-05	0.000634876	0.000362927	0.133044	4.2073	0.016534	1.7816	0.05864
Bifidobacterium_adolescentis	0.00135623	-0.000243446	0.0026752	0.00174902	0.308914	15.912	4.8696e-07	6.3125	3.8155e-06
Bifidobacterium_animalis	0.000133333	-0.000210989	4.43074e-05	2.6417e-05	0.130302	6.4462	0.0020213	2.6944	0.009153
Bifidobacterium_bifidum	-0.000133707	-0.000195992	0.000499463	0.00019392	0.126242	1.556	0.21409	0.6694	0.36939
Bifidobacterium_breve	0	0.000400551	0.000932655	0.000616402	0.159819	1.6258	0.19993	0.69912	0.34857
Bifidobacterium_catenulatum	0	0	0	0	0	1.7593	0.17542	0.75592	0.32979
Bifidobacterium_dentium	0.000977617	0.000481827	-0.000839225	-9.97399e-05	0.228659	4.6545	0.010819	1.9658	0.041174
Bifidobacterium_gallinarum	0	0	0	0	0.0234137	0.41545	0.66074	0.17997	0.70675
Bifidobacterium_longum	0.00192207	6.5542e-05	0.00113377	0.00103068	0.44775	7.9788	0.00049449	3.3058	0.0026742
Bifidobacterium_pseudocatenulatum	0.00138665	-0.000979784	0.00101352	0.00067241	0.312873	13.562	3.5631e-06	5.4482	2.4719e-05
Bifidobacterium_pseudolongum	0	0	-5.35714e-06	2.64831e-06	0.0694905	0.99565	0.37172	0.42978	0.5465
Bifidobacterium_pullorum	0.00025	0	6.25e-05	7.14286e-05	0.0267043	0.56218	0.57107	0.24331	0.70675
Bifidobacterium_saeculare	0	-0.000181818	0.000114286	3.21839e-05	0.0339188	0.56756	0.56802	0.24564	0.70675
Gardnerella_vaginalis	0.000296703	0.000133333	5.71429e-05	0.000134692	0.0103642	6.7219	0.0015663	2.8051	0.0072441
Parascardovia_denticolens	-0.000166667	-6.53595e-06	1.68067e-06	-3.11996e-05	0.0625661	0.5647	0.56964	0.2444	0.70675
Scardovia_inopinata	0	0	0	0	0.00616022	0.52201	0.59431	0.22599	0.70675
Scardovia_wiggsiae	0.000324675	5.80087e-05	-0.000434105	-0.000172941	0.139002	3.0752	0.048872	1.3109	0.1439
Corynebacterium_argentoratense	-0.000125	0.00226574	0.00100664	0.00102718	0.298236	5.4345	0.0051904	2.2848	0.021207
Corynebacterium_aurimucosum	0	0	0	0	0	0.40914	0.6649	0.17724	0.70675
Corynebacterium_callunae	0	0	0	0	0.004471	1.6985	0.18619	0.73004	0.32979
Corynebacterium_durum	0.00025	0.00143317	0.00100258	0.000894277	0.272577	5.4268	0.0052279	2.2817	0.02123
Corynebacterium_flavescens	0	0	0	0	0.00805774	1.6985	0.18619	0.73004	0.32979
Corynebacterium_matruchotii	0	0	-5.55556e-05	-3.0303e-05	0.00293903	0.82419	0.44041	0.35614	0.62239
Corynebacterium_minutissimum	0	0	0	0	0.00533333	0.40914	0.6649	0.17724	0.70675
Corynebacterium_pyruviciproducens	0	0	0	0	0.000127714	0.40914	0.6649	0.17724	0.70675
Corynebacterium_sp_HMSC058E07	0	0	0	0	0.00363235	0.40914	0.6649	0.17724	0.70675
Corynebacterium_sp_HMSC078H07	0	0	0	0	0	0.40914	0.6649	0.17724	0.70675
Corynebacterium_variabile	0	0	0	0	0.0437438	3.0618	0.049502	1.3054	0.1446
Lawsonella_clevelandensis	0	0	-5.12821e-05	-3.1746e-05	0.0292431	0.65165	0.52254	0.28188	0.69257
Rhodococcus_fascians	0	0	0	0	0	0.40914	0.6649	0.17724	0.70675
Brevibacterium_paucivorans	0	0	0	0	0.002	0.40914	0.6649	0.17724	0.70675
Dermabacter_hominis	0	0	0	0	0.0028746	0.40914	0.6649	0.17724	0.70675
Microbacterium_laevaniformans	0	0	0	0	3.13725e-05	1.7593	0.17542	0.75592	0.32979
Kocuria_indica	0	0	0	0	0.0159892	1.6985	0.18619	0.73004	0.32979
Kocuria_kristinae	-0.000125	0	0	-3.27869e-05	0.0323185	1.6425	0.19668	0.70624	0.34518
Rothia_aeria	0.000425	-0.000353846	0.000114908	4.39013e-05	0.111322	1.4226	0.24405	0.61252	0.41253
Rothia_dentocariosa	8.43137e-05	0.00472979	0.00150739	0.00193913	0.430359	9.1894	0.00016538	3.7815	0.00098342
Rothia_mucilaginosa	0.000222618	0.000194437	0.00101372	0.000749789	0.326655	2.1764	0.11673	0.93282	0.28582
Cutibacterium_acnes	0	0	0	0	0.074651	1.6985	0.18619	0.73004	0.32979
Cutibacterium_granulosum	0	0	0	0	0.0272457	1.6985	0.18619	0.73004	0.32979
Propionibacterium_humerusii	0	0	0	0	0.0935192	1.6985	0.18619	0.73004	0.32979
Propionibacterium_acidifaciens	0.000111111	-0.000270315	0.00073673	0.000389824	0.160747	5.412	0.005301	2.2756	0.021397
Pseudopropionibacterium_propionicum	0.000594322	-7.84011e-05	-0.000125431	7.21143e-05	0.181895	3.0363	0.050734	1.2947	0.14691
Atopobium_deltae	0	0	5.26316e-05	3.1746e-05	0.00976506	1.163	0.31513	0.50151	0.49151
Atopobium_parvulum	0.000879121	-0.000143342	0.000420821	0.000367148	0.178406	9.5274	0.00012213	3.9132	0.00075314
Atopobium_rimae	0.000699301	4.14799e-05	0.000704376	0.000536892	0.206052	6.2094	0.0025181	2.5989	0.01118
Atopobium_vaginae	0	0	0	0	0.0190494	1.2303	0.2949	0.53033	0.4691
Olsenella_profusa	0	-0.000385504	0.000124592	-2.93561e-05	0.0620098	1.2001	0.3038	0.51741	0.4772
Olsenella_scatoligenes	-0.000277778	-0.000381818	0.000190671	-3.03895e-05	0.0347707	1.1485	0.31966	0.49531	0.49626
Olsenella_uli	0.00100379	0.000243464	0.000275236	0.000407768	0.0885886	3.0714	0.049047	1.3094	0.1439
Collinsella_aerofaciens	0.00420484	-0.00223635	0.00142199	0.00118374	0.421885	24.954	3.5139e-10	9.4542	3.7147e-09
Collinsella_intestinalis	-0.00087215	-0.00109129	0.00172862	0.000494597	0.250602	4.3012	0.015123	1.8204	0.055038
Collinsella_stercoris	0.001325	0.000816775	0.000533902	0.000777313	0.394113	22.499	2.353e-09	8.6284	2.1765e-08
Enorma_massiliensis	-0.000566796	-0.000140476	0.000430805	0.000111427	0.118736	1.6363	0.19789	0.70358	0.34592
_Collinsella__massiliensis	-0.000220513	-0.000739033	0.000344566	-6.09494e-05	0.19464	7.303	0.00091729	3.0375	0.0045253
Adlercreutzia_equolifaciens	0.0100341	0.00011614	0.000566207	0.00258104	0.558949	56.339	2.5149e-19	18.599	8.8154e-18
Asaccharobacter_celatus	0.00548764	-2.43222e-05	0.00118585	0.00192195	0.553301	55.562	3.9876e-19	18.399	1.2646e-17
Denitrobacterium_detoxificans	0	0	0	0	0.00201176	0.40914	0.6649	0.17724	0.70675
Eggerthella_lenta	0.00168342	-0.000430013	0.000714214	0.000723365	0.45399	3.1443	0.045721	1.3399	0.13533
Enterorhabdus_caecimuris	0.00153889	-0.000753571	0.000990067	0.000724333	0.221339	24.802	3.9464e-10	9.4038	4.0435e-09
Gordonibacter_pamelaeae	0.00147761	0.00156892	0.000390085	0.000902829	0.459985	7.4351	0.00081259	3.0901	0.0040691
Slackia_exigua	0.000428571	0.000513095	0.000218369	0.000334325	0.14425	2.6565	0.073232	1.1353	0.19354
Slackia_isoflavoniconvertens	-0.000117647	0	0	-3.0303e-05	0.00964975	3.482	0.033053	1.4808	0.10644
Bacteroidetes_bacterium_oral_taxon_272	0	0	0	0	0.00568571	0.40914	0.6649	0.17724	0.70675
Bacteroides_caccae	0.00146576	0.00049438	-0.000946795	-0.000196361	0.359814	22.802	1.8563e-09	8.7314	1.7413e-08
Bacteroides_cellulosilyticus	0.00332766	-7.5726e-05	-0.000202277	0.000561432	0.326408	21.048	7.3952e-09	8.1311	6.3377e-08
Bacteroides_clarus	-2.38095e-05	0.000202429	4.00735e-05	6.06881e-05	0.0739626	6.7686	0.0015002	2.8239	0.0069869
Bacteroides_coprocola	-0.000519608	0.000420513	0.00012111	3.43599e-05	0.0329964	7.087	0.0011186	2.9513	0.0053985
Bacteroides_coprophilus	0	0	0	0	0	1.7593	0.17542	0.75592	0.32979
Bacteroides_dorei	0.000120391	-0.000400509	0.00134137	0.000714888	0.282142	8.0297	0.00047211	3.326	0.0025986
Bacteroides_eggerthii	0.00557176	-0.000569727	0.00160649	0.00189759	0.527397	44.491	3.8171e-16	15.418	7.9443e-15
Bacteroides_faecichinchillae	0	0	0	0	0.00413594	4.644	0.010927	1.9615	0.041349
Bacteroides_faecis	0.000318681	0.000181818	0.0001232	0.000176595	0.127556	10.681	4.3776e-05	4.3588	0.00027505
Bacteroides_faecis_CAG_32	0.0004	0	0.000105357	0.000164766	0.0474317	7.13	0.0010752	2.9685	0.0052653
Bacteroides_finegoldii	0.00235186	0.000347788	0.00135242	0.00122963	0.392043	36.102	1.0483e-13	12.98	1.5178e-12
Bacteroides_fluxus	0	0	0	0	0.00622619	0.40914	0.6649	0.17724	0.70675
Bacteroides_fragilis	0.000160664	-0.000240862	0.00122119	0.000607417	0.454297	0.17447	0.84006	0.07569	0.86074
Bacteroides_galacturonicus	0.0015609	0.000528846	0.00137328	0.00121971	0.241957	27.508	5.0869e-11	10.294	5.7422e-10
Bacteroides_heparinolyticus	0	0	0	0	0.00681693	1.6985	0.18619	0.73004	0.32979
Bacteroides_intestinalis	0.00360537	0.000437092	0.00075129	0.00135811	0.511042	52.841	2.0437e-18	17.69	5.6713e-17
Bacteroides_massiliensis	0.00169209	0.000645513	0.000778478	0.000906828	0.296577	36.816	6.3999e-14	13.194	9.9124e-13
Bacteroides_nordii	0.000302988	0.000617605	0.000146011	0.000286305	0.0969076	7.1102	0.001095	2.9606	0.0053231
Bacteroides_oleiciplenus	0	0	0	0	0.00284444	1.7593	0.17542	0.75592	0.32979
Bacteroides_ovatus	0.0064278	0.00114812	0.000337022	0.00178908	0.527348	21.26	6.2487e-09	8.2042	5.5488e-08
Bacteroides_plebeius	-0.000398291	-0.000343685	0.000705214	0.000199325	0.176344	10.727	4.2e-05	4.3768	0.0002664
Bacteroides_salyersiae	0.00251248	0.000436111	0.00146249	0.00142999	0.276883	35.32	1.806e-13	12.743	2.5591e-12
Bacteroides_sartorii	0	0	0	0	0.0137251	0.40914	0.6649	0.17724	0.70675
Bacteroides_sp_CAG_144	0	0	0	0	0.000396951	0.40914	0.6649	0.17724	0.70675
Bacteroides_sp_CAG_443	0	0	0	0	0.002	0.40914	0.6649	0.17724	0.70675
Bacteroides_sp_CAG_530	0	0	0	0	0	1.7593	0.17542	0.75592	0.32979
Bacteroides_sp_D2	-0.000133333	0	0	-2.94118e-05	0.0418271	0.55511	0.57509	0.24026	0.70675
Bacteroides_sp_OM05_12	0	0	0	0	0.00551526	1.7593	0.17542	0.75592	0.32979
Bacteroides_stercoris	0.00836047	0.00115732	0.000753704	0.00246636	0.553968	59.996	2.9759e-20	19.526	1.2387e-18
Bacteroides_thetaiotaomicron	0.00296391	0.000342555	0.000289518	0.000888559	0.416256	15.823	5.2465e-07	6.2801	4.063e-06
Bacteroides_uniformis	0.00570477	0.00222343	-0.000307038	0.00158207	0.43585	28.337	2.7445e-11	10.562	3.2067e-10
Bacteroides_vulgatus	0.00019881	-0.000310541	0.000366625	0.000173738	0.327771	8.6393	0.00027155	3.5662	0.0015726
Bacteroides_xylanisolvens	0.0065777	0.000836328	-0.000650517	0.00127136	0.565642	46.269	1.2182e-16	15.914	3.0049e-15
Barnesiella_intestinihominis	0.000274891	0.000147669	-0.000201118	-1.2528e-05	0.346859	45.909	1.5326e-16	15.815	3.6454e-15
Barnesiella_sp_An22	0	0	0	0	0.000148148	0.40914	0.6649	0.17724	0.70675
Coprobacter_fastidiosus	-5.48265e-05	0.000307692	0.000100241	9.54466e-05	0.147454	21.235	6.3731e-09	8.1956	5.5848e-08
Coprobacter_secundus	0.000518926	0.000133333	0.000621557	0.000455761	0.117922	16.846	2.2372e-07	6.6503	1.7952e-06
Dysgonomonas_gadei	0	0	0	0	0.00121905	0.40914	0.6649	0.17724	0.70675
Butyricimonas_synergistica	0.000657398	0.0003	0.000895387	0.000718256	0.193578	22.909	1.7072e-09	8.7677	1.6478e-08
Butyricimonas_virosa	0.00316865	5.48341e-06	0.000881117	0.00105591	0.352258	43.712	6.3285e-16	15.199	1.2396e-14
Odoribacter_splanchnicus	0.010061	0.00230742	0.00201588	0.00388631	0.642245	83.411	1.1313e-25	24.946	8.3716e-24
Porphyromonas_asaccharolytica	0	0	0	0	0.00864822	0.40914	0.6649	0.17724	0.70675
Porphyromonas_endodontalis	0	0	0	0	0.0197635	0.7754	0.46221	0.33516	0.63546
Porphyromonas_sp_HMSC065F10	0	0	6.06061e-05	3.1746e-05	0.0158175	1.2254	0.29634	0.52821	0.4691
Porphyromonas_uenonis	0	0	0	0	0.00992328	0.81449	0.44466	0.35197	0.62239
Sanguibacteroides_justesenii	0	0	0	0	0.00302381	2.7087	0.069624	1.1572	0.18763
Alloprevotella_rava	0	0	-7.40741e-05	-3.92157e-05	0.030631	0.5227	0.59391	0.22628	0.70675
Alloprevotella_tannerae	0	-0.000117647	6.25e-05	3.7037e-06	0.0117025	0.45041	0.63816	0.19507	0.70675
Paraprevotella_clara	0.000125	-6.11111e-05	0.000126007	0.000105238	0.0597558	6.8578	0.0013816	2.8596	0.0065725
Paraprevotella_xylaniphila	0.000702331	0	0.000529559	0.000413017	0.147905	13.973	2.5065e-06	5.6009	1.7759e-05
Prevotella_baroniae	0	0	0	0	0	0.40914	0.6649	0.17724	0.70675
Prevotella_bivia	0	-0.000166667	-0.00016859	-0.000109585	0.0473219	0.56322	0.57048	0.24376	0.70675
Prevotella_buccae	0	-0.000153846	-0.00021455	-0.000144855	0.0823291	2.5951	0.077722	1.1095	0.20299
Prevotella_buccalis	0	-2.88462e-05	1.68067e-06	4.17973e-06	0.029728	1.2608	0.28618	0.54336	0.46374
Prevotella_copri	0.00146504	-3.17119e-05	-0.000128737	0.000253179	0.272384	21.043	7.4225e-09	8.1294	6.3377e-08
Prevotella_corporis	0	0	0	0	3.56506e-06	0.39393	0.67504	0.17067	0.71248
Prevotella_dentalis	0	0	0	0	0.0080533	0.40914	0.6649	0.17724	0.70675
Prevotella_disiens	0	0	0	0	0.00425426	0.44012	0.64472	0.19063	0.70675
Prevotella_histicola	0.000181818	0.000249084	5.88235e-05	0.000129335	0.0681884	3.1769	0.044311	1.3535	0.13293
Prevotella_intermedia	0	0	-6.66667e-05	-3.44828e-05	0.0143108	0.31481	0.73037	0.13646	0.76362
Prevotella_jejuni	0	0	-0.000129032	-6.62288e-05	0.0289311	0.36555	0.69438	0.1584	0.72828
Prevotella_loescheii	0	0	0	0	0	0.40914	0.6649	0.17724	0.70675
Prevotella_melaninogenica	0	0	-5.88235e-05	-3.57143e-05	0.00807104	0.40844	0.66536	0.17694	0.70675
Prevotella_nigrescens	0	-0.000253968	-0.000140909	-0.000143652	0.0287735	0.71654	0.48997	0.30983	0.66057
Prevotella_oris	0	0.000791941	0.000247506	0.000328812	0.109504	2.926	0.056434	1.2485	0.16131
Prevotella_pallens	0	0	-5.71429e-05	-3.1746e-05	0.0138805	0.50038	0.60723	0.21665	0.70675
Prevotella_salivae	0	0	0	0	0.002	0.40914	0.6649	0.17724	0.70675
Prevotella_sp_885	0	0	0	0	1.47059e-05	1.7593	0.17542	0.75592	0.32979
Prevotella_sp_AM42_24	0	0	0	0	0.00828023	3.5975	0.029589	1.5289	0.097075
Prevotella_sp_CAG_1031	0	0	0	0	0	1.7593	0.17542	0.75592	0.32979
Prevotella_sp_CAG_1185	0	0	0	0	0.0252206	2.0275	0.13497	0.86976	0.32335
Prevotella_sp_CAG_279	0	0.000142857	6.45161e-05	7.01754e-05	0.00781139	7.663	0.00065962	3.1807	0.0033793
Prevotella_sp_CAG_520	0	0	0	0	0.00991969	1.7593	0.17542	0.75592	0.32979
Prevotella_sp_CAG_5226	0	0	0	0	0	1.7593	0.17542	0.75592	0.32979
Prevotella_sp_CAG_617	0	0	0	0	0	1.7593	0.17542	0.75592	0.32979
Prevotella_sp_oral_taxon_306	0	0	0	0	0.0114863	1.6985	0.18619	0.73004	0.32979
Prevotella_sp_oral_taxon_376	0	0	0	0	0.0128571	0.6237	0.53723	0.26984	0.70432
Prevotella_stercorea	-0.00020678	0	-5.88235e-05	-9.10411e-05	0.084193	9.6161	0.00011281	3.9477	0.00070216
Prevotella_timonensis	-0.000142857	0	6.06061e-05	5.64972e-07	0.0379324	2.3998	0.093934	1.0272	0.23878
Prevotella_veroralis	0	0	0	0	0.0194123	0.26153	0.7702	0.1134	0.79775
Alistipes_finegoldii	0.000294908	0.00155665	0.00147296	0.00119244	0.44511	45.355	2.1861e-16	15.66	4.6966e-15
Alistipes_indistinctus	0.00292369	0.000677171	0.000697836	0.00116045	0.373415	61.646	1.1567e-20	19.937	5.1357e-19
Alistipes_inops	-0.000153846	0	0	-3.44828e-05	0.0310385	5.8029	0.0036772	2.4345	0.0158
Alistipes_onderdonkii	-0.000133333	0	-1.8882e-05	-3.00025e-05	0.0485376	0.9703	0.38115	0.4189	0.55551
Alistipes_putredinis	0.00180086	0.00162778	-0.000250743	0.000542793	0.292373	63.025	5.2957e-21	20.276	2.5192e-19
Alistipes_shahii	0.0128846	0.00142027	0.000197098	0.00318822	0.560888	113.43	1.3644e-31	30.865	1.8174e-29
Alistipes_sp_An31A	0	0	0	0	0.00476768	0.40914	0.6649	0.17724	0.70675
Alistipes_timonensis	0	0	0	0	0.0150738	1.2853	0.27937	0.55382	0.45941
Parabacteroides_distasonis	0.00976341	0.00132814	0.000952543	0.00274294	0.580049	33.134	8.421e-13	12.075	1.0785e-11
Parabacteroides_goldsteinii	0.000445455	0.000258333	0.000458208	0.000418863	0.119959	34.349	3.5661e-13	12.448	4.948e-12
Parabacteroides_gordonii	-0.000181818	0	0	-3.33333e-05	0.0147783	0.82663	0.43935	0.35719	0.62239
Parabacteroides_johnsonii	0	0	-1.3468e-05	-3.45622e-06	0.0190648	2.5031	0.084974	1.0707	0.2185
Parabacteroides_merdae	0.00569347	0.00362745	-0.00142309	0.00124496	0.465033	41.796	2.2233e-15	14.653	4.1131e-14
Parabacteroides_sp_426_9	0	0	0	0	0	1.7593	0.17542	0.75592	0.32979
Bacteroidia_bacterium_44_10	0	0	0	0	0.0064	0.40914	0.6649	0.17724	0.70675
Capnocytophaga_sputigena	0	0	0	0	0.00840433	0.40914	0.6649	0.17724	0.70675
Sphingobacterium_mizutaii	0	0	0	0	0.00787662	1.6985	0.18619	0.73004	0.32979
Bacillus_coagulans	0	0	0	0	0.00570364	1.6985	0.18619	0.73004	0.32979
Bacillus_haynesii	0.00065	-5.30803e-05	-0.00036574	-7.26265e-05	0.185691	5.3189	0.0057845	2.2377	0.023175
Geobacillus_stearothermophilus	0	0	0	0	0.00203175	0.40914	0.6649	0.17724	0.70675
Gemella_asaccharolytica	0.000133333	0.000530542	3.38919e-05	0.000127386	0.228975	8.1835	0.00041044	3.3868	0.0022779
Gemella_bergeri	0.000153846	0.0003	1.1847e-06	0.00010303	0.0473899	1.6411	0.19695	0.70564	0.34518
Gemella_haemolysans	0.00119453	-2.50632e-05	0.000397454	0.000437747	0.249422	4.8054	0.0093811	2.0277	0.036115
Gemella_morbillorum	0.00188166	7.47504e-06	0.000926651	0.000809421	0.332015	4.2061	0.016553	1.7811	0.05864
Gemella_sanguinis	-0.000189011	0.000467778	-0.000127206	-1.86469e-05	0.300343	1.5018	0.2258	0.64628	0.3856
Staphylococcus_aureus	0.000166667	-0.000248115	-1.75235e-05	-2.43063e-05	0.11917	0.48095	0.61907	0.20826	0.70675
Staphylococcus_capitis	0	0	0	0	0.00802786	1.6985	0.18619	0.73004	0.32979
Staphylococcus_epidermidis	0	0.000138272	-0.000444209	-0.000201459	0.127169	1.183	0.30896	0.5101	0.48416
Staphylococcus_warneri	0	0	0	0	0.0189202	1.6985	0.18619	0.73004	0.32979
Staphylococcus_xylosus	0	0	0	0	0.00442727	0.40914	0.6649	0.17724	0.70675
Abiotrophia_defectiva	-0.000117647	-0.000466667	-0.000341607	-0.000309067	0.12289	1.0101	0.36646	0.43597	0.54201
Abiotrophia_sp_HMSC24B09	0.000153846	-0.000317216	8.34358e-07	-3.65881e-05	0.107178	1.6607	0.1932	0.71399	0.3413
Facklamia_hominis	0	0	0	0	0.000174194	0.40914	0.6649	0.17724	0.70675
Carnobacterium_divergens	0	0	0	0	0.00466667	0.40914	0.6649	0.17724	0.70675
Granulicatella_adiacens	0.000133333	-6.89596e-05	-0.000386526	-0.00019909	0.102513	3.6496	0.028149	1.5505	0.093736
Granulicatella_elegans	0.000909524	9.54248e-05	-0.000221527	0.000124929	0.145296	3.9717	0.020693	1.6842	0.072534
Bavariicoccus_seileri	0	0	0	0	0.00424752	0.81411	0.44483	0.35181	0.62239
Enterococcus_asini	0	0	0	0	0.0323862	0.98241	0.37661	0.42411	0.55247
Enterococcus_avium	0.0018157	-0.000305914	-0.00134228	-0.000476691	0.29948	8.2358	0.0003914	3.4074	0.0021905
Enterococcus_canintestini	0	0	0	0	0.0121675	1.2463	0.29029	0.53717	0.46699
Enterococcus_casseliflavus	-0.000271493	-7.93651e-05	0.000177497	1.83763e-05	0.0455665	0.27769	0.75789	0.12039	0.78969
Enterococcus_cecorum	0	0	0	0	0.00146963	0.40914	0.6649	0.17724	0.70675
Enterococcus_dispar	0	0	0.000116585	6.17724e-05	0.0197725	1.1578	0.31674	0.4993	0.49287
Enterococcus_durans	0	-0.000142857	7.14286e-05	3.71353e-06	0.0305872	0.16094	0.85148	0.069826	0.86843
Enterococcus_faecalis	0.000754614	-0.00069334	-0.000315259	-0.000108528	0.162757	2.2483	0.10884	0.96321	0.26947
Enterococcus_faecium	0.000882071	-0.000691221	2.83203e-06	4.89473e-06	0.331219	7.9945	0.00048747	3.3121	0.0026611
Enterococcus_gallinarum	0.000531746	0.001356	-0.000868018	-1.45194e-05	0.264255	7.9713	0.00049789	3.3029	0.0026742
Enterococcus_hirae	-0.000266667	0.000169639	0.000506614	0.000241413	0.140682	2.9382	0.055774	1.2536	0.16011
Enterococcus_italicus	0	0	0	0	0.0202804	1.6985	0.18619	0.73004	0.32979
Enterococcus_mundtii	0	0	0	0	0.00373889	0.81522	0.44434	0.35228	0.62239
Enterococcus_pseudoavium	0	0	0	0	7.1115e-05	0.40914	0.6649	0.17724	0.70675
Enterococcus_raffinosus	0	0	0	-2.08333e-06	0.0156545	2.8372	0.061488	1.2112	0.17063
Enterococcus_saccharolyticus	0	0	0	0	0	0.40914	0.6649	0.17724	0.70675
Enterococcus_sp_3H8_DIV0648	0	0	0	0	0.00539472	0.40914	0.6649	0.17724	0.70675
Enterococcus_thailandicus	0	0	0	0	0.00106667	0.40479	0.66779	0.17536	0.70707
Vagococcus_teuberi	0	0	0	0	0	0.40914	0.6649	0.17724	0.70675
Lactobacillus_acidophilus	-0.00042674	-0.000512179	0.00049833	5.49263e-05	0.140781	3.8506	0.023227	1.634	0.079435
Lactobacillus_agilis	0	0	0	0	0.00731532	0.7742	0.46276	0.33464	0.63546
Lactobacillus_amylovorus	0	0	6.7543e-05	3.24394e-05	0.0289212	0.82603	0.43961	0.35693	0.62239
Lactobacillus_brevis	0	0	0	0	0.00456377	0.72586	0.48547	0.31384	0.6585
Lactobacillus_buchneri	0	0	0	0	0.00887411	1.6985	0.18619	0.73004	0.32979
Lactobacillus_crispatus	0	0	1.52505e-05	3.7037e-06	0.0302377	1.1092	0.33228	0.4785	0.50873
Lactobacillus_curvatus	0	0	0	0	0.000352466	0.40914	0.6649	0.17724	0.70675
Lactobacillus_delbrueckii	0	0	0.000124583	6.54972e-05	0.043212	11.109	2.9986e-05	4.5231	0.00019203
Lactobacillus_dextrinicus	0	0	5.71429e-05	2.89855e-05	0.0274114	0.44516	0.6415	0.1928	0.70675
Lactobacillus_farciminis	0	0	0	0	0.00579366	0.39618	0.67353	0.17164	0.71202
Lactobacillus_fermentum	-0.000363636	-1.39769e-05	0.000227273	6.02969e-05	0.0454933	0.081759	0.92153	0.035491	0.93132
Lactobacillus_gasseri	0.000133333	-0.0002	-5.55556e-05	-2.55426e-05	0.0223234	1.168	0.31357	0.50367	0.49023
Lactobacillus_iners	0	0	0	0	0.0115583	1.7593	0.17542	0.75592	0.32979
Lactobacillus_johnsonii	0.000181818	-0.000166667	6.26222e-05	3.18767e-05	0.067608	0.97022	0.38118	0.41887	0.55551
Lactobacillus_kefiri	0	0	0	0	0	1.7593	0.17542	0.75592	0.32979
Lactobacillus_kimchiensis	0	0	0	0	0.000228571	0.40914	0.6649	0.17724	0.70675
Lactobacillus_kisonensis	0	0	0	0	0.00133333	1.7593	0.17542	0.75592	0.32979
Lactobacillus_mindensis	0	0	0	0	0	1.7593	0.17542	0.75592	0.32979
Lactobacillus_mucosae	0.000615152	-0.000315045	0.000279323	0.000231937	0.100537	1.7668	0.17413	0.75913	0.32979
Lactobacillus_murinus	0	0	0	0	0	1.7593	0.17542	0.75592	0.32979
Lactobacillus_oris	0	1.97368e-05	7.8341e-05	4.95056e-05	0.0442087	0.83524	0.43562	0.36089	0.62239
Lactobacillus_parafarraginis	0	0	0	0	0	1.7593	0.17542	0.75592	0.32979
Lactobacillus_paragasseri	0	0.000287179	-0.000180252	-2.74126e-05	0.0455885	1.2753	0.28213	0.54955	0.4606
Lactobacillus_pentosus	0	0	0	0	0.00112632	0.40914	0.6649	0.17724	0.70675
Lactobacillus_perolens	0	0	0	0	6.21178e-05	0.40914	0.6649	0.17724	0.70675
Lactobacillus_plantarum	0.000266667	0.000705278	-0.000275488	3.55077e-05	0.198803	2.6589	0.073065	1.1363	0.19354
Lactobacillus_pontis	0	0	0	0	0.03643	1.2805	0.28067	0.5518	0.46041
Lactobacillus_reuteri	0	0	0	0	0.0023976	1.6985	0.18619	0.73004	0.32979
Lactobacillus_rhamnosus	-3.33333e-05	0.000389099	-0.00013164	-9.56191e-06	0.109221	0.66295	0.51671	0.28675	0.69156
Lactobacillus_rogosae	0.00261148	-0.000616365	0.00278706	0.00192257	0.344827	37.335	4.4802e-14	13.349	7.1043e-13
Lactobacillus_ruminis	0	0	0	0	0.000545455	7.5521	0.00073001	3.1367	0.0037113
Lactobacillus_saerimneri	0	0	0	0	0.00140041	0.82531	0.43992	0.35663	0.62239
Lactobacillus_sakei	0	0	0	0	0.0275556	0.5549	0.57521	0.24017	0.70675
Lactobacillus_salivarius	-0.000319048	0.000321754	-0.000252187	-8.85138e-05	0.214511	3.8492	0.023258	1.6334	0.079435
Lactobacillus_sanfranciscensis	-9.38375e-05	0.000230936	0.00011153	6.91624e-05	0.127842	5.4839	0.0049552	2.3049	0.020498
Lactobacillus_vaginalis	0.000125	0.000325	-0.000125	3.33953e-05	0.0396089	1.1459	0.32047	0.49421	0.49636
Pediococcus_acidilactici	0.000111111	0.000205983	-9.99367e-06	7.69135e-05	0.124755	3.3193	0.038639	1.413	0.1175
Pediococcus_pentosaceus	0	-0.000133333	0	-3.57143e-05	0.012192	1.3009	0.2751	0.56051	0.45351
Sharpea_azabuensis	0	0	0	0	0	0.40914	0.6649	0.17724	0.70675
Leuconostoc_citreum	-0.000117647	0.000250194	1.37762e-06	1.02218e-05	0.0664754	0.094894	0.90952	0.041188	0.92338
Leuconostoc_garlicum	0.000111111	0.000125	6.25e-05	9.91246e-05	0.0165534	5.2093	0.006412	2.193	0.025419
Leuconostoc_lactis	0	0	-0.000125483	-6.55914e-05	0.0148465	0.16287	0.84984	0.070663	0.86809
Leuconostoc_mesenteroides	0	0	0	0	0.005632	1.2244	0.29663	0.52778	0.4691
Leuconostoc_pseudomesenteroides	-0.000105263	0	3.62803e-06	-3.26075e-05	0.0652712	0.21445	0.80721	0.093013	0.8322
Weissella_cibaria	0.000133333	-9.52381e-06	0.000116162	0.000102157	0.0421106	0.95867	0.38555	0.41392	0.55943
Weissella_confusa	0	-0.000507692	0.000183479	1.79476e-06	0.101561	0.36673	0.69357	0.15891	0.72828
Weissella_koreensis	0	0	0	0	0.0454799	1.6985	0.18619	0.73004	0.32979
Weissella_viridescens	0.000111111	0	0	3.22581e-05	0.004997	3.6184	0.029004	1.5375	0.096103
Lactococcus_chungangensis	0	0	0	0	0.00945659	1.6985	0.18619	0.73004	0.32979
Lactococcus_garvieae	0	0	-7.84314e-06	3.96825e-06	0.0289374	2.7051	0.069868	1.1557	0.18763
Lactococcus_lactis	-0.000294872	-0.000353521	-1.22517e-05	-0.000150557	0.122401	4.1095	0.018146	1.7412	0.063943
Lactococcus_petauri	0	0	0	0	0.0125873	0.8768	0.41807	0.37875	0.60137
Lactococcus_piscium	0	0	-6.94444e-06	-6.06061e-06	0.0373146	2.7545	0.066608	1.1765	0.18107
Lactococcus_plantarum	0	0	0	0	0.00313333	0.40914	0.6649	0.17724	0.70675
Lactococcus_raffinolactis	0	0.000125	-0.000137529	-4.25343e-05	0.0162031	0.071196	0.93131	0.030906	0.93835
Streptococcus_agalactiae	0	-0.000166667	0	-3.44828e-05	0.00589624	0.43192	0.65	0.18709	0.70675
Streptococcus_anginosus_group	0.0023577	-0.00140893	0.00217335	0.0014916	0.453269	5.1184	0.0069842	2.1559	0.027524
Streptococcus_australis	0.000953571	-0.000410428	0.00134575	0.000771179	0.275676	6.6415	0.001687	2.7729	0.0077486
Streptococcus_cristatus	0.000411111	0.000275292	-0.00054408	-0.000149843	0.129138	2.76	0.066252	1.1788	0.18084
Streptococcus_gallolyticus	0	0	0	0	0.00963175	1.1198	0.32884	0.48302	0.50696
Streptococcus_gordonii	-6.72014e-05	-0.00020248	0.000967211	0.000562835	0.230089	2.4318	0.091064	1.0407	0.23237
Streptococcus_infantarius	0	0.000125	0.000209524	0.000148642	0.0615843	1.0088	0.36694	0.4354	0.54201
Streptococcus_infantis	-0.000311695	0.00132385	0.000367095	0.000484486	0.278239	2.2288	0.11092	0.95499	0.27259
Streptococcus_lutetiensis	-0.000388889	-0.000166667	0.000290642	6.32902e-05	0.0630121	0.16293	0.84978	0.070693	0.86809
Streptococcus_macedonicus	0	0	0	0	0.0168629	0.41204	0.66299	0.17849	0.70675
Streptococcus_milleri	0.0002	0.000754827	0.000163827	0.000285767	0.208146	5.314	0.0058111	2.2357	0.023175
Streptococcus_mitis	-0.000351767	0.00163953	-0.000102841	0.000207258	0.288375	1.7352	0.17961	0.74567	0.32979
Streptococcus_mutans	-0.000339985	0.00077317	0.000698377	0.000544128	0.18565	5.6937	0.004072	2.3902	0.017164
Streptococcus_oralis	0.000534817	-0.00261675	-3.46784e-05	-0.000383867	0.317108	2.049	0.13217	0.87887	0.32009
Streptococcus_parasanguinis	0.00128681	-0.000970028	4.30185e-05	1.58547e-05	0.344232	3.436	0.034545	1.4616	0.10956
Streptococcus_parauberis	0	0	0	0	0.00830459	0.55609	0.57453	0.24069	0.70675
Streptococcus_pasteurianus	0.000181818	-0.000257143	0.000376965	0.000202855	0.0906127	0.23432	0.79137	0.10162	0.81714
Streptococcus_pluranimalium	0	0	0	0	0.0294244	1.6985	0.18619	0.73004	0.32979
Streptococcus_pseudopneumoniae	0	-2.2409e-05	0.000110606	6.56443e-05	0.0722993	2.3663	0.097045	1.013	0.24389
Streptococcus_salivarius	0.00533131	0.000609081	0.000357551	0.00163786	0.44674	15.723	5.7062e-07	6.2437	4.3186e-06
Streptococcus_salivarius_CAG_79	0	0	0	0	0.0140086	1.6985	0.18619	0.73004	0.32979
Streptococcus_sanguinis	0.000863304	0.0002829	0.0010412	0.000816197	0.298476	4.3567	0.014346	1.8433	0.052787
Streptococcus_sinensis	0	0.000181818	0	3.28955e-05	0.0218719	1.0363	0.35708	0.44723	0.53322
Streptococcus_sobrinus	0	0	0	0	0.0266148	0.70868	0.4938	0.30645	0.66439
Streptococcus_sp_A12	1.78571e-05	-0.000172894	8.43678e-05	2.21252e-05	0.116262	1.3689	0.25729	0.58958	0.43163
Streptococcus_sp_F0442	0	0	5.6673e-05	3.50292e-05	0.0524731	0.052967	0.94843	0.022995	0.95272
Streptococcus_sp_HMSC034E03	0	0	0	0	0.00392199	0.19091	0.82639	0.082815	0.84809
Streptococcus_sp_HMSC067H01	0	0	0	0	0.00216667	1.7593	0.17542	0.75592	0.32979
Streptococcus_sp_HMSC070B10	0	0	0	0	0.005	0.40914	0.6649	0.17724	0.70675
Streptococcus_sp_HMSC071D03	0	-0.000506818	-8.33333e-05	-0.000134706	0.0395048	0.95456	0.38712	0.41215	0.56048
Streptococcus_sp_HPH0090	0	0	-4.7619e-05	-2.8169e-05	0.0185739	0.64924	0.52379	0.28084	0.69257
Streptococcus_sp_M334	0	0	-5.88235e-05	-3.07692e-05	0.0186038	0.61531	0.54172	0.26623	0.70675
Streptococcus_sp_NLAE_zl_C503	0	0	0	0	0.0189273	1.6985	0.18619	0.73004	0.32979
Streptococcus_sp_SK643	0	0	0	0	0.0104458	1.2538	0.28816	0.54037	0.46468
Streptococcus_sp_oral_taxon_056	0	-0.000111111	0.000114184	3.66138e-05	0.0453357	0.92851	0.39722	0.40097	0.57386
Streptococcus_sp_oral_taxon_058	0	0	0	0	0.00489955	0.40914	0.6649	0.17724	0.70675
Streptococcus_thermophilus	0.000462218	0.000940541	-0.000229801	0.000172651	0.242567	14.783	1.2592e-06	5.8999	9.2157e-06
Streptococcus_uberis	0	0	0	0	0.00746328	1.6985	0.18619	0.73004	0.32979
Streptococcus_vestibularis	0.000505807	0.000216877	0.000323786	0.000359383	0.18941	1.732	0.18016	0.74434	0.32979
Streptococcus_viridans	0	-0.000419048	0.000182499	-3.4796e-06	0.0353944	0.090339	0.91367	0.039211	0.92619
Catabacter_hongkongensis	0.000127591	-0.000654866	0.00140362	0.000664524	0.20218	8.4206	0.000331	3.4802	0.0018842
Christensenella_minuta	0.000440476	0.0004	7.93198e-05	0.000247724	0.124696	18.034	8.4109e-08	7.0752	7.0021e-07
Butyricicoccus_pullicaecorum	0	-0.000145619	1.82251e-05	-3.72131e-05	0.0935334	0.77491	0.46243	0.33495	0.63546
Butyribacterium_methylotrophicum	0	0.000125	0	3.33333e-05	0.00544691	0.63629	0.53056	0.27527	0.69833
Clostridium_baratii	0	0	0	0	0.00301405	1.7593	0.17542	0.75592	0.32979
Clostridium_bolteae_CAG_59	0.000287179	-0.000271703	0.00025403	0.000109218	0.137422	0.80763	0.44769	0.34902	0.62508
Clostridium_botulinum	0	0	0	0	0	0.40914	0.6649	0.17724	0.70675
Clostridium_butyricum	0	0	0	0	0.0167578	0.76566	0.46669	0.33097	0.63692
Clostridium_celatum	0.000785714	0	7.40741e-05	0.000142999	0.0606337	2.2511	0.10855	0.96437	0.26947
Clostridium_disporicum	0.00259853	0.000483448	0.00278403	0.00222196	0.435871	33.866	5.0112e-13	12.3	6.6749e-12
Clostridium_neonatale	0	0.000422684	0.000120072	0.000159488	0.0808345	6.9729	0.0012425	2.9057	0.0059533
Clostridium_paraputrificum	0.00196533	0.0034699	-0.000127313	0.00105949	0.559368	13.708	3.1431e-06	5.5026	2.2035e-05
Clostridium_perfringens	-6.42857e-05	0.00119967	0.000185539	0.000350542	0.268545	5.8493	0.0035212	2.4533	0.015228
Clostridium_sp_7_2_43FAA	0	4.2735e-05	-0.000119899	-6.28203e-05	0.0760242	2.6382	0.074544	1.1276	0.19623
Clostridium_sp_CAG_242	0.00018951	-0.000312179	0.000289338	0.000125525	0.190599	5.5041	0.0048625	2.3131	0.02024
Clostridium_sp_CAG_253	0.000111111	0	0	3.27869e-05	0.0295967	5.4414	0.0051568	2.2876	0.0212
Clostridium_sp_CAG_299	0.00322102	0.000297002	0.00171142	0.00173091	0.290813	22.189	3.0004e-09	8.5228	2.7374e-08
Clostridium_sp_CAG_413	0	0	0	0	0	1.7593	0.17542	0.75592	0.32979
Clostridium_sp_CAG_58	0.00113657	-0.000514659	0.000231432	0.000316718	0.230795	16.148	3.9973e-07	6.3982	3.1693e-06
Clostridium_sp_D5	0	0	0	0	0.000273525	0.40914	0.6649	0.17724	0.70675
Clostridium_sp_MSTE9	0	0	0	0	0.00339866	1.6985	0.18619	0.73004	0.32979
Clostridium_sp_chh4_2	0	0	0	0	0.020353	2.8608	0.060098	1.2211	0.16817
Clostridium_sporogenes	0	0	0	0	0.00282736	0.40914	0.6649	0.17724	0.70675
Clostridium_ventriculi	0	0	5.88235e-05	3.63636e-05	0.0155336	4.9677	0.0080489	2.0943	0.031348
Hungatella_effluvii	0	0	0	0	0.00766525	1.6985	0.18619	0.73004	0.32979
Hungatella_hathewayi	0.000836946	0.000893826	0.00165382	0.00130316	0.356762	1.2294	0.29517	0.52993	0.4691
Lactonifactor_longoviformis	3.663e-05	-1.11111e-05	0.000197213	0.000116289	0.120802	1.0286	0.35982	0.44391	0.53491
Eubacterium_brachy	0	-0.000650081	-7.18341e-05	-0.000227024	0.057844	0.5308	0.58915	0.22977	0.70675
Eubacterium_infirmum	0	-0.000401675	0.000247685	3.28948e-05	0.103328	1.7042	0.18515	0.73248	0.32979
Eubacterium_nodatum	0.000133333	-0.000348485	-0.00012381	-0.000104945	0.0364364	1.0296	0.35948	0.44433	0.53491
Eubacterium_saphenum	0.000242647	0.000111111	1.78253e-06	0.000103996	0.0514382	1.5223	0.2213	0.65502	0.37888
Eubacterium_sulci	0.000353076	0.000367006	0.000595832	0.000520205	0.182505	0.55805	0.57342	0.24153	0.70675
Mogibacterium_diversum	0.000546947	0.00070004	-0.000223067	0.000155707	0.322023	3.1669	0.044739	1.3493	0.13362
Mogibacterium_pumilum	0.000105263	-0.000210526	0.000195074	6.30899e-05	0.0336011	1.0085	0.36704	0.43529	0.54201
Mogibacterium_timidum	-0.000258333	-0.00025098	0.000262343	1.59938e-05	0.0612199	1.2223	0.29724	0.52689	0.4691
Clostridiales_bacterium_1_7_47FAA	-0.000166667	-0.0001	0.000132883	-3.18855e-06	0.0599716	1.1134	0.33093	0.48026	0.50858
Clostridiales_bacterium_CHKCI006	0	-0.000111111	6.45161e-05	-5.12033e-07	0.0304483	0.62572	0.53615	0.27071	0.70429
Intestinimonas_butyriciproducens	-0.000247678	-0.000142857	9.21205e-05	-2.41111e-05	0.0934577	5.9894	0.0030902	2.51	0.01363
Lawsonibacter_asaccharolyticus	0.00353566	-0.00211206	0.00339415	0.00214343	0.545385	45.806	1.6377e-16	15.786	3.7611e-15
Monoglobus_pectinilyticus	0.00025	0	7.31209e-05	9.51524e-05	0.0482039	2.0625	0.13044	0.88459	0.31705
Anaerofustis_stercorihominis	-0.000572894	-3.4188e-06	0.000117983	-6.2846e-05	0.0910286	3.7453	0.025686	1.5903	0.086837
Eubacterium_callanderi	0.000284314	0	0	6.87831e-05	0.0585207	2.0335	0.13418	0.87231	0.32261
Eubacterium_dolichum_CAG_375	-5.55556e-05	0.00106444	0.000330428	0.000372534	0.174067	4.2329	0.016137	1.7922	0.057989
Eubacterium_eligens	0.00325078	0.00117836	-0.000825654	0.0005914	0.507319	41.334	3.0186e-15	14.52	5.4335e-14
Eubacterium_hallii	0.020188	0.000575241	0.000919874	0.00530039	1.10289	75.775	5.3893e-24	23.268	3.263e-22
Eubacterium_limosum	0.000208333	-0.000181916	7.0748e-05	4.80867e-05	0.0756327	1.8534	0.15999	0.79591	0.32979
Eubacterium_maltosivorans	0	0	0	0	0.0054363	1.7593	0.17542	0.75592	0.32979
Eubacterium_ramulus	0.00570988	0.000846962	-0.000727518	0.00105203	0.455004	40.281	6.089e-15	14.215	1.0398e-13
Eubacterium_sp_CAG_180	0.00035042	-0.000111111	-0.00011111	-2.49191e-05	0.123932	12.43	9.4584e-06	5.0242	6.2369e-05
Eubacterium_sp_CAG_251	-0.000222222	-0.000181818	0	-7.07599e-05	0.0194913	1.2684	0.28404	0.54662	0.46139
Eubacterium_sp_CAG_274	0.00701611	0.000441026	0.00287917	0.00324589	0.489442	50.178	1.0449e-17	16.981	2.7836e-16
Eubacterium_sp_CAG_38	0.0248581	0.00293097	0.00381448	0.00820248	1.37324	161.16	2.4061e-39	38.619	8.0123e-37
Eubacterium_sp_OM08_24	0	0	0	0	0.00888491	0.27641	0.75886	0.11984	0.78969
Eubacterium_ventriosum	0.00334243	-0.00109323	0.00119986	0.00113545	0.318166	52.969	1.891e-18	17.723	5.4757e-17
Pseudoramibacter_alactolyticus	0.000365079	0	-0.000134558	2.34295e-06	0.0422191	1.2686	0.284	0.54668	0.46139
Anaerostipes_caccae	-0.000609626	0.000954173	0.000481686	0.000403753	0.253491	3.3237	0.038476	1.4148	0.1175
Anaerostipes_hadrus	0.0123167	0.00055422	0.000117805	0.00277334	0.524063	37.518	3.9539e-14	13.403	6.4227e-13
Anaerotignum_lactatifermentans	0.000277778	0.000100664	5.17825e-05	0.000121788	0.0864323	0.72933	0.4838	0.31533	0.65757
Blautia_coccoides	0.00129614	0.00179192	0.000858186	0.00116593	0.37809	7.7617	0.00060273	3.2199	0.0031118
Blautia_hansenii	0.000817947	0.00153752	0.00233183	0.00181603	0.499096	13.545	3.6161e-06	5.4418	2.4828e-05
Blautia_hydrogenotrophica	-0.000125	0	1.5873e-06	-3.38983e-05	0.0170808	1.4703	0.2329	0.63283	0.39469
Blautia_obeum	0.00975053	0.00217373	0.000154504	0.00266347	0.60448	58.299	7.9582e-20	19.099	2.9587e-18
Blautia_producta	0.0012118	-0.00123381	0.00014526	9.9799e-05	0.218874	1.8653	0.15814	0.80096	0.32979
Blautia_sp_CAG_257	-0.000774359	0.000831031	0.000507665	0.000309597	0.212807	1.6998	0.18594	0.73063	0.32979
Blautia_wexlerae	0.00921611	0.000448397	0.000299926	0.00229175	0.49592	28.183	3.0755e-11	10.512	3.5315e-10
Ruminococcus_gnavus	0.00192415	0.00393101	0.00142517	0.00207883	0.764852	5.8636	0.0034747	2.4591	0.015125
Ruminococcus_torques	0.00371384	-0.000766053	0.00133724	0.00129255	0.590963	45.447	2.0609e-16	15.686	4.5752e-15
Cellulosilyticum_lentocellum	0	0	0	0	0.0107298	1.6985	0.18619	0.73004	0.32979
Coprococcus_catus	0.000610738	0.000396104	-0.000179938	7.24096e-05	0.264254	34.085	4.2946e-13	12.367	5.8372e-12
Coprococcus_comes	0.00558435	0.00247909	-0.0010134	0.001248	0.502593	42.345	1.548e-15	14.81	2.9456e-14
Coprococcus_eutactus	0.000591667	0.000307692	0.000588943	0.000516313	0.161883	30.829	4.4092e-12	11.356	5.438e-11
Dorea_formicigenerans	0.00386357	-0.00177312	0.00228704	0.00175052	0.447747	40.311	5.9682e-15	14.224	1.0398e-13
Dorea_longicatena	0.00981536	0.00011821	0.00133365	0.00269751	0.603608	49.279	1.8261e-17	16.738	4.6776e-16
Dorea_sp_CAG_317	1.8315e-06	0.000544737	0.00031246	0.000231347	0.128165	1.3226	0.26928	0.5698	0.44723
Eisenbergiella_massiliensis	0.000144589	-0.00011086	0.000557442	0.000278827	0.158368	2.3825	0.09553	1.0199	0.24191
Eisenbergiella_tayi	-0.000827496	-0.000347222	-0.00025475	-0.000371796	0.118639	4.5007	0.012515	1.9026	0.046564
Faecalicatena_orotica	0	0	0	0	0.00507681	1.6985	0.18619	0.73004	0.32979
Fusicatenibacter_saccharivorans	0.0282557	-0.000611695	0.00993954	0.0111876	1.63816	161.36	2.2512e-39	38.648	8.0123e-37
Lachnoanaerobaculum_saburreum	0	0	0	0	0.0121157	0.81777	0.44322	0.35338	0.62239
Clostridium_aldenense	-7.23443e-05	-0.000679292	0.000560623	0.000182325	0.176284	0.6831	0.50649	0.29543	0.68009
Clostridium_asparagiforme	-0.000231746	-0.000721703	0.000306796	-7.65275e-05	0.157799	3.3653	0.036968	1.4322	0.11505
Clostridium_bolteae	0.0012094	-0.00159784	0.00065399	0.000276122	0.34495	0.99782	0.37092	0.43072	0.5465
Clostridium_citroniae	0.00126592	-8.57143e-05	0.00018173	0.000372594	0.284334	24.814	3.9101e-10	9.4078	4.0435e-09
Clostridium_clostridioforme	0.000625	4.6509e-05	0.000391445	0.000343572	0.249447	0.43018	0.65113	0.18633	0.70675
Clostridium_hylemonae	0	0	0	0	0.000191975	0.40914	0.6649	0.17724	0.70675
Clostridium_lavalense	0.000822222	-0.000614609	2.01043e-05	2.54192e-05	0.0962943	1.8562	0.15955	0.7971	0.32979
Clostridium_saccharolyticum	3.7594e-05	-0.000142857	0.000108187	3.125e-05	0.0373625	1.2751	0.28217	0.54949	0.4606
Clostridium_scindens	1.78571e-05	-0.000775225	0.000255677	-9.7673e-05	0.142577	0.43272	0.64948	0.18743	0.70675
Clostridium_symbiosum	0.000844341	-0.000119724	0.000403084	0.000400892	0.304939	0.64862	0.52411	0.28058	0.69257
Lachnoclostridium_sp_An118	0	0	0.00017038	9.57501e-05	0.058844	0.76907	0.46512	0.33243	0.63608
Lachnoclostridium_sp_An131	0	0	0	0	0.0159155	1.5328	0.21903	0.6595	0.37596
Lachnoclostridium_sp_An138	0.000609524	0	-1.32003e-05	0.000129395	0.0530324	0.25978	0.77154	0.11264	0.7979
Lachnoclostridium_sp_An181	0	0.000238596	0.000120209	0.000134985	0.0530518	3.2626	0.040804	1.3893	0.12297
Eubacterium_rectale	0.00389326	-0.000228327	0.000626609	0.00111821	0.56003	44.13	4.821e-16	15.317	9.7297e-15
Lachnospiraceae_bacterium_2_1_46FAA	0	0	-0.000118056	-6.35561e-05	0.0346354	1.3494	0.26228	0.58123	0.43779
Lachnospiraceae_bacterium_oral_taxon_096	0	0	0	0	0.00217468	0.75254	0.4728	0.32532	0.64394
Lachnospira_pectinoschiza	0.00330823	-5.39683e-05	0.00201691	0.00174358	0.472611	36.41	8.4708e-14	13.072	1.2537e-12
Murimonas_intestini	0	0	0	0	0.00288722	0.72241	0.48713	0.31236	0.65941
Oribacterium_asaccharolyticum	0	0.000452381	0.000180952	0.000192007	0.0719322	2.3236	0.10116	0.99499	0.25328
Oribacterium_parvum	0	-0.000212821	0.000134624	5.83703e-05	0.0737112	2.5077	0.084597	1.0726	0.21838
Oribacterium_sinus	0.000222222	5.26955e-05	0.00023342	0.000208039	0.143764	3.05	0.050072	1.3004	0.14562
Oribacterium_sp_oral_taxon_078	0	0	0	0	0.00463333	0.40914	0.6649	0.17724	0.70675
Robinsoniella_sp_RHS	0	0	0	0	0	1.6985	0.18619	0.73004	0.32979
Roseburia_faecis	0.0125845	0.00303409	0.00206989	0.00466578	0.886417	109.02	8.7915e-31	30.056	8.3645e-29
Roseburia_hominis	0.00750356	-0.00165893	0.00471678	0.00382879	0.868878	70.983	6.7112e-23	22.173	3.7247e-21
Roseburia_intestinalis	0.00762171	0.00143344	0.00200635	0.00319121	0.766133	112.47	2.0406e-31	30.69	2.2651e-29
Roseburia_inulinivorans	0.0167869	9.76911e-05	0.00476573	0.00612244	1.032	134.73	2.9032e-35	34.537	4.8338e-33
Roseburia_sp_CAG_182	0.000133333	0	0	3.0303e-05	0.0206181	9.2754	0.00015309	3.8151	0.00092592
Roseburia_sp_CAG_303	0.000259109	0.000153846	0.000366558	0.000288778	0.0993818	13.454	3.9073e-06	5.4081	2.6554e-05
Roseburia_sp_CAG_309	0	0	0	0	0.0157135	3.5726	0.030303	1.5185	0.09893
Roseburia_sp_CAG_471	0.00712109	0.000506042	0.00165462	0.00252914	0.54049	33.759	5.4072e-13	12.267	7.0612e-12
Sellimonas_intestinalis	0.000347222	-4.34066e-05	0.000894656	0.000521513	0.166523	2.8703	0.059552	1.2251	0.16735
Shuttleworthia_satelles	0	0.000714286	0.000292501	0.00033867	0.060355	3.7188	0.026346	1.5793	0.088173
Stomatobaculum_longum	0	0	-7.40741e-05	-3.57143e-05	0.0161734	0.77775	0.46114	0.33617	0.63546
Tyzzerella_nexilis	0.000745513	-0.000396565	0.00177994	0.0010405	0.348084	4.8377	0.0090994	2.041	0.035234
Tyzzerella_sp_An114	0	0	0	0	0	0.40914	0.6649	0.17724	0.70675
Oscillibacter_sp_57_20	0.0074756	0.00221142	0.000612555	0.00260616	0.572005	58.291	7.9964e-20	19.097	2.9587e-18
Oscillibacter_sp_CAG_241	0.000896426	0.00188328	0.000718382	0.00106142	0.238654	36.775	6.5867e-14	13.181	9.9699e-13
Peptococcus_niger	0	0	6.06061e-05	3.07692e-05	0.0494651	1.0754	0.34356	0.464	0.52121
Clostridioides_difficile	0.00618469	0.0191436	0.00586714	0.00891304	1.1512	54.414	7.9132e-19	18.102	2.3955e-17
Intestinibacter_bartlettii	0.000864868	0.000509297	0.000366287	0.000564783	0.327954	13.328	4.3545e-06	5.3611	2.9294e-05
Paeniclostridium_sordellii	0	0	0	0	0.00902415	0.10583	0.89964	0.045931	0.91475
Paraclostridium_benzoelyticum	0	0	0	0	0.00440191	0.40914	0.6649	0.17724	0.70675
Paraclostridium_bifermentans	0	0	0	0	0.00376012	0.80149	0.45042	0.34638	0.62757
Peptostreptococcus_anaerobius	0.000403361	6.4011e-05	-0.000165754	-8.43867e-05	0.12877	3.3766	0.036571	1.4369	0.11435
Peptostreptococcus_sp_MV1	0	0	0	0	0.0296945	1.6985	0.18619	0.73004	0.32979
Peptostreptococcus_stomatis	0.00052265	-0.000236547	0.000341116	0.000179199	0.208588	3.7325	0.026002	1.585	0.087461
Romboutsia_ilealis	0.00200347	0.000299673	0.00238051	0.00184247	0.430979	25.319	2.6579e-10	9.5755	2.8551e-09
Terrisporobacter_othiniensis	0	-0.000133333	-5.71429e-05	-6.31841e-05	0.0387292	1.5883	0.20741	0.68317	0.36067
Agathobaculum_butyriciproducens	0.00637984	0.00111487	-0.000136971	0.00155055	0.475271	55.614	3.8652e-19	18.413	1.2646e-17
Anaeromassilibacillus_sp_An250	0.000565201	-0.000762366	0.00130304	0.000688582	0.171413	1.582	0.2087	0.68048	0.36102
Anaerotruncus_colihominis	0.00249649	-0.00198864	0.00117529	0.000750263	0.284232	19.109	3.5024e-08	7.4556	2.9527e-07
Anaerotruncus_sp_CAG_528	0	0	0	0	0.00979863	1.3338	0.26634	0.57456	0.44346
Faecalibacterium_prausnitzii	0.0112703	-0.00060185	-0.000133318	0.00226507	0.567578	24.771	4.0416e-10	9.3934	4.0783e-09
Flavonifractor_plautii	0.00256831	0.000668784	0.000846707	0.00118474	0.473358	8.2746	0.00037787	3.4227	0.0021327
Flavonifractor_sp_An10	0	0	0	0	0.0208076	1.1274	0.3264	0.48625	0.50437
Gemmiger_formicilis	0.00337675	0.000778053	0.000341377	0.0010976	0.510138	94.202	6.4586e-28	27.19	5.3768e-26
Gemmiger_sp_An194	0	0	0	0	0	0.40914	0.6649	0.17724	0.70675
Gemmiger_sp_An87	0	0	5.71429e-05	3.38983e-05	0.0171411	1.2326	0.29424	0.5313	0.4691
Harryflintia_acetispora	0.000242647	0	0	6.46675e-05	0.0209494	2.6684	0.072393	1.1403	0.19285
Pseudoflavonifractor_capillosus	0	0	0	0	0.019867	1.6985	0.18619	0.73004	0.32979
Pseudoflavonifractor_sp_An184	0	-0.000258333	0.0003743	0.000142305	0.0570981	1.0581	0.3495	0.45655	0.52543
Clostridium_leptum	0.0178905	0.00266774	0.00344579	0.00624212	1.07111	148.42	1.9509e-37	36.71	4.331e-35
Clostridium_methylpentosum	0	-0.000220513	0.000575722	0.000269582	0.126075	2.0129	0.1369	0.8636	0.32679
Eubacterium_siraeum	0.00237495	0.000488596	0.00134292	0.00134367	0.267223	26.625	9.8739e-11	10.006	1.096e-09
Ruminococcaceae_bacterium_D16	-0.000431818	0.000105263	5.88235e-05	-3.68429e-05	0.0651283	1.7759	0.17259	0.76298	0.32979
Ruminococcaceae_bacterium_D5	0	0	0	0	0.0306279	6.7901	0.0014707	2.8325	0.0068978
Ruminococcus_bicirculans	0.00308786	-0.00198006	0.00136163	0.00106523	0.409572	32.135	1.7184e-12	11.765	2.1593e-11
Ruminococcus_bromii	0.00640442	0.00126603	0.00076822	0.00215932	0.437635	66.203	8.9966e-22	21.046	4.609e-20
Ruminococcus_callidus	0.000268633	0.000587179	0.000816315	0.000647667	0.22807	28.669	2.1446e-11	10.669	2.5969e-10
Ruminococcus_lactaris	0.000244444	0.000222134	8.01926e-05	0.000185477	0.100173	4.7964	0.0094612	2.0241	0.036214
Ruminococcus_obeum_CAG_39	0	0	0	0	0	0.40914	0.6649	0.17724	0.70675
Ruminococcus_sp_CAG_330	0	0	0	0	0	5.5378	0.0047115	2.3268	0.019735
Ruminococcus_sp_CAG_403	0	0	0	0	0.00653637	1.7593	0.17542	0.75592	0.32979
Ruminococcus_sp_CAG_488	0.000125	0	5.55556e-05	6.06061e-05	0.0191791	6.8121	0.0014412	2.8413	0.0068074
Ruminococcus_sp_CAG_563	0	0	0	0	0	1.7593	0.17542	0.75592	0.32979
Ruminococcus_sp_CAG_579	0	0	0	0	0.000666667	3.5291	0.031591	1.5004	0.10263
Ruthenibacterium_lactatiformans	0.00118821	0.00172484	-0.000217122	0.000454337	0.314422	17.24	1.6151e-07	6.7918	1.3118e-06
Absiella_dolichum	0	0.00128787	0.000509627	0.000585685	0.146453	4.2808	0.015419	1.8119	0.05581
Bulleidia_extructa	0.000724675	0.000145619	0.000285931	0.000325221	0.104143	1.0604	0.34869	0.45756	0.5254
Candidatus_Stoquefichus_sp_KLE1796	0	0	0	0	0.00716725	1.7593	0.17542	0.75592	0.32979
Catenibacterium_mitsuokai	0	0	-5.88235e-05	-3.27869e-05	0.0361335	4.6191	0.011188	1.9512	0.042097
Coprobacillus_cateniformis	0.000125	0.000137821	0.00043425	0.000304098	0.110633	2.584	0.078557	1.1048	0.20437
Dielma_fastidiosa	4.49469e-05	-0.000117647	0.000170061	4.4548e-05	0.0750513	2.8875	0.058573	1.2323	0.166
Eggerthia_catenaformis	0.000153846	0	0	3.07692e-05	0.0167997	0.57131	0.56591	0.24725	0.70675
Clostridium_innocuum	0.00332653	0.00745355	0.000727485	0.00270877	0.830008	2.7294	0.068242	1.1659	0.18475
Clostridium_spiroforme	0.00124935	0.000416472	-3.13251e-05	0.00041527	0.296788	3.4704	0.033423	1.476	0.10662
Erysipelatoclostridium_ramosum	0.00214237	0.00324203	-0.00114673	0.000443895	0.464993	4.3302	0.014712	1.8323	0.053836
Erysipelothrix_larvae	0.000153846	0.00127008	0.000606556	0.000621404	0.245269	8.8729	0.0002199	3.6578	0.0012847
Faecalicoccus_pleomorphus	-4.97076e-05	-0.000307692	-1.69312e-05	-7.68857e-05	0.0481068	0.65664	0.51996	0.28403	0.69257
Faecalitalea_cylindroides	0	0	0	0	0.0028447	1.7593	0.17542	0.75592	0.32979
Holdemanella_biformis	0.000203922	0.000161404	0.000138847	0.000155586	0.0830661	9.2664	0.00015432	3.8116	0.00092592
Holdemania_filiformis	0.00135964	0.000498413	0.000390541	0.000655126	0.211751	15.557	6.5538e-07	6.1835	4.9043e-06
Massiliomicrobiota_timonensis	0	0	0	0	0	1.7593	0.17542	0.75592	0.32979
Solobacterium_moorei	0.00126937	0.000725678	0.000116919	0.000475699	0.231481	5.7927	0.0037125	2.4303	0.01585
Turicibacter_sanguinis	0.00117193	-0.00104657	0.00134138	0.000944913	0.414765	25.997	1.5868e-10	9.7995	1.7325e-09
Firmicutes_bacterium_CAG_110	0.000638442	0.000242647	0.000263467	0.000357064	0.161553	23.766	8.7683e-10	9.0571	8.716e-09
Firmicutes_bacterium_CAG_145	0	0	0	0	0.0134732	1.4891	0.22863	0.64087	0.38943
Firmicutes_bacterium_CAG_170	0	0	6.89655e-05	3.50877e-05	0.022291	2.8734	0.059376	1.2264	0.16735
Firmicutes_bacterium_CAG_238	0	0	0	0	0.0283713	6.4395	0.002034	2.6916	0.009153
Firmicutes_bacterium_CAG_424	0	-0.000149393	0.000232802	9.57803e-05	0.126177	1.8452	0.16128	0.79242	0.32979
Firmicutes_bacterium_CAG_555	0	0	0	0	0.00365714	0.40914	0.6649	0.17724	0.70675
Firmicutes_bacterium_CAG_646	0	6.41711e-05	-0.000187856	-0.000102279	0.0191248	0.053116	0.94829	0.023059	0.95272
Firmicutes_bacterium_CAG_83	0.00735712	0.00196554	0.000472213	0.00219756	0.522526	39.11	1.3384e-14	13.873	2.2284e-13
Firmicutes_bacterium_CAG_94	0.000166667	0.000177656	0.000463897	0.000336799	0.0954564	1.1018	0.33473	0.47531	0.50917
Firmicutes_bacterium_CAG_95	0.000840751	0	0.000724747	0.000570954	0.141945	17.244	1.6094e-07	6.7933	1.3118e-06
Acidaminococcus_fermentans	0	0	0	0	0.006025	3.6068	0.029325	1.5328	0.096685
Acidaminococcus_intestini	0	0	0	0	0.0049124	1.2573	0.28717	0.54186	0.46421
Acidaminococcus_sp_CAG_542	0	0	0	0	0.00318844	0.40914	0.6649	0.17724	0.70675
Phascolarctobacterium_faecium	0.00284783	0.000242532	0.000674017	0.00104086	0.257716	28.597	2.2628e-11	10.645	2.6911e-10
Phascolarctobacterium_succinatutens	4.8583e-05	0	0	1.78372e-06	0.0265119	9.4322	0.000133	3.8761	0.00081264
Megamonas_funiformis	8.57143e-05	-0.000902612	0.00125551	0.000420457	0.287583	9.0646	0.00018503	3.7328	0.0010905
Megamonas_funiformis_CAG_377	-0.0002	0	-6.06061e-05	-6.30899e-05	0.104291	0.79521	0.45323	0.34368	0.63017
Megamonas_hypermegale	0.000703253	0.000182692	-0.000206491	4.46262e-05	0.151491	15.786	5.4127e-07	6.2666	4.1435e-06
Megamonas_rupellensis	0	0	0	0	0.00158893	1.7593	0.17542	0.75592	0.32979
Mitsuokella_multacida	0	0	0	0	0.0171838	2.9169	0.056933	1.2446	0.16204
Selenomonas_noxia	0	0	0	0	0.0076127	0.40914	0.6649	0.17724	0.70675
Selenomonas_sp_FOBRC6	0	0	0	0	0.00295894	0.40914	0.6649	0.17724	0.70675
Allisonella_histaminiformans	0.00105331	0.000142857	0.000727026	0.000630945	0.12073	22.885	1.7391e-09	8.7597	1.6546e-08
Anaeroglobus_geminatus	0	-0.000409314	0.000129032	-3.55024e-05	0.0277295	0.66218	0.51711	0.28642	0.69156
Dialister_invisus	-0.000117647	-0.000536695	-9.85487e-05	-0.000226761	0.0749663	0.28965	0.74891	0.12557	0.78178
Dialister_micraerophilus	0	0	0	0	0.0341153	0.46239	0.6306	0.20025	0.70675
Dialister_pneumosintes	0.000477193	-0.000294994	-5.87507e-05	2.56051e-05	0.317568	3.4226	0.03499	1.4561	0.10992
Dialister_sp_CAG_357	0.000133333	0.000287179	-3.42604e-06	9.90759e-05	0.103185	12.273	1.0836e-05	4.9651	7.0753e-05
Dialister_succinatiphilus	0	0	0	0	0	1.7593	0.17542	0.75592	0.32979
Megasphaera_elsdenii	-0.000322344	0	0.00011943	-6.65085e-06	0.115562	14.439	1.6859e-06	5.7732	1.2073e-05
Megasphaera_micronuciformis	0.00153534	-3.36257e-05	-0.000244522	0.000191766	0.170869	4.4682	0.012906	1.8892	0.047752
Negativicoccus_succinicivorans	0	0	0	0	0.0279468	1.3934	0.25117	0.60003	0.42349
Veillonella_atypica	0.000127584	0.000337391	-9.98304e-06	9.44425e-05	0.284084	2.3731	0.096402	1.0159	0.2432
Veillonella_dispar	-0.000230345	3.85642e-05	-0.000360238	-0.000211595	0.232317	1.4846	0.22964	0.63895	0.39015
Veillonella_infantium	0.000617647	1.64964e-05	0.000869981	0.000624951	0.190104	1.0469	0.35336	0.45178	0.52885
Veillonella_parvula	0.000231177	0.00366334	0.000961653	0.00147717	0.6112	2.5499	0.081202	1.0904	0.21043
Veillonella_rodentium	0	0	0	0	0.0198191	1.0728	0.34445	0.46287	0.52137
Veillonella_rogosae	0.000133333	-0.000483405	-5.91463e-05	-9.66748e-05	0.100326	0.21256	0.80874	0.092191	0.83249
Veillonella_sp_T11011_6	0.000238596	0.000420763	0.000498033	0.000424333	0.166916	1.546	0.2162	0.66514	0.37207
Veillonella_tobetsuensis	0	0.000197504	0.00010961	0.000100396	0.0457847	0.012792	0.98729	0.0055553	0.98729
Anaerococcus_hydrogenalis	0	0	0	0	0.0215442	1.6985	0.18619	0.73004	0.32979
Anaerococcus_lactolyticus	0	0	0	0	0.00268103	0.40914	0.6649	0.17724	0.70675
Anaerococcus_tetradius	0	0	0	0	0.00334394	0.40914	0.6649	0.17724	0.70675
Anaerococcus_vaginalis	0.000681818	0.00349056	0.001496	0.00184361	0.427274	13.274	4.5604e-06	5.341	3.0372e-05
Finegoldia_magna	0.000307692	0.00063904	-5.08215e-05	0.000178468	0.242515	3.7897	0.02462	1.6087	0.083658
Parvimonas_micra	-0.0004	8.83586e-05	0.00108009	0.000525352	0.194672	0.78065	0.45982	0.33741	0.63546
Parvimonas_sp_KA00067	0	0	0	0	0.0336231	1.6985	0.18619	0.73004	0.32979
Parvimonas_sp_oral_taxon_110	0	1.0989e-05	2.59459e-05	3.98895e-06	0.053031	0.77778	0.46112	0.33619	0.63546
Parvimonas_sp_oral_taxon_393	0	0	0	0	0.0439778	0.43874	0.64561	0.19003	0.70675
Peptoniphilus_coxii	0	0.000153846	-0.000111688	-3.33863e-05	0.0462874	2.0779	0.1285	0.8911	0.31348
Peptoniphilus_harei	0.00060404	0.000763929	0.000385542	0.000517578	0.351722	7.9189	0.00052223	3.2821	0.0027663
Peptoniphilus_lacrimalis	0.000166667	7.5e-05	-5.05051e-06	4.03409e-05	0.0317053	0.65776	0.51938	0.28451	0.69257
Peptoniphilus_sp_HMSC062D09	0.000125	0.000105263	0.000171288	0.000159745	0.0812111	4.2291	0.016195	1.7906	0.057989
Bacteroides_coagulans	0	0	0	0	0.000595349	0.40914	0.6649	0.17724	0.70675
Fusobacterium_hwasookii	0	0	0	0	0.00254286	0.40914	0.6649	0.17724	0.70675
Fusobacterium_mortiferum	0	-0.000153846	0.000319173	0.000135444	0.121781	0.073798	0.92889	0.032036	0.93733
Fusobacterium_naviforme	0	0	-0.000243091	-0.000129861	0.0732108	0.56236	0.57096	0.24339	0.70675
Fusobacterium_nucleatum	0.0003	-0.000293067	-0.000134882	-6.83346e-05	0.231053	3.1507	0.045441	1.3426	0.13511
Fusobacterium_periodonticum	0	-0.000621615	5.83962e-05	-0.000126206	0.126401	2.8528	0.060565	1.2178	0.16877
Fusobacterium_sp_oral_taxon_370	0	0	0	0	0.0203662	0.55877	0.573	0.24185	0.70675
Fusobacterium_ulcerans	0	0.000144567	0.000554017	0.000347177	0.166268	5.0841	0.0072135	2.1419	0.02826
Fusobacterium_varium	0.000125	-9.52381e-06	0.000101494	9.20255e-05	0.0772222	0.7169	0.4898	0.30998	0.66057
Leptotrichia_hofstadii	0	0	0	0	0.0200957	1.6985	0.18619	0.73004	0.32979
Leptotrichia_sp_oral_taxon_215	0	0	0	0	0.0149561	0.96336	0.38377	0.41593	0.55806
Leptotrichia_sp_oral_taxon_225	0	0	0	0	0.0178329	1.6985	0.18619	0.73004	0.32979
Leptotrichia_sp_oral_taxon_498	0	-0.000166667	-0.000178575	-0.000128066	0.0244848	0.41697	0.65974	0.18063	0.70675
Leptotrichia_sp_oral_taxon_879	0	0	0	0	0.022291	1.6985	0.18619	0.73004	0.32979
Leptotrichia_wadei	0	-0.000153846	0	-3.07692e-05	0.0100661	0.43632	0.64716	0.18899	0.70675
Victivallis_vadensis	0.000133333	0	0.000291875	0.000190422	0.0676779	7.5099	0.00075878	3.1199	0.0038284
Brevundimonas_diminuta	0	0	0	0	0.0066888	1.6985	0.18619	0.73004	0.32979
Brevundimonas_vesicularis	0	0	0	0	0.0233147	1.6985	0.18619	0.73004	0.32979
Paracoccus_yeei	0	0	0	0	0.000644833	1.6985	0.18619	0.73004	0.32979
Enhydrobacter_aerosaccus	0	0	0	0	0.0137578	1.6985	0.18619	0.73004	0.32979
Sphingomonas_koreensis	0	0	0	0	0.0111533	1.6985	0.18619	0.73004	0.32979
Lautropia_mirabilis	0	0	-5.40541e-05	-3.07692e-05	0.0161436	0.44098	0.64417	0.191	0.70675
Comamonas_kerstersii	0	-9.09091e-05	-6.45161e-05	-5.88235e-05	0.0315715	0.19085	0.82644	0.082789	0.84809
Oryzisolibacter_propanilivorax	0	0	0	0	0.0210246	1.6985	0.18619	0.73004	0.32979
Oxalobacter_formigenes	-0.000683333	0.000142857	0	-0.000133187	0.0458482	7.7815	0.00059193	3.2277	0.00309
Parasutterella_excrementihominis	0.00211397	-0.00115492	0.00145609	0.000893623	0.36567	21.476	5.2634e-09	8.2787	4.7371e-08
Sutterella_parvirubra	0.000488636	-0.000433123	0.00077582	0.000394673	0.192538	7.41	0.00083154	3.0801	0.0041329
Turicimonas_muris	0.00117282	-0.00130093	0.000812051	0.000531407	0.234366	11.875	1.5327e-05	4.8145	9.9105e-05
Eikenella_corrodens	0	-0.000444444	-0.00023869	-0.000227359	0.0845136	1.9646	0.14351	0.84312	0.32979
Eikenella_sp_NML130454	0	0	0	0	0.0070961	0.40914	0.6649	0.17724	0.70675
Neisseria_elongata	0	0	0	0	0	0.65013	0.52333	0.28122	0.69257
Neisseria_flavescens	0	-0.000166667	-1.37195e-05	-3.125e-05	0.0372634	1.826	0.16434	0.78426	0.32979
Neisseria_subflava	0	0	0	0	0	0.41903	0.65839	0.18152	0.70675
Bilophila_wadsworthia	0.010736	0.00168413	-1.03348e-05	0.00274635	0.761956	80.677	4.4177e-25	24.355	2.9422e-23
Desulfovibrionaceae_bacterium	0	0	-5.55556e-05	-3.1746e-05	0.00227796	2.2775	0.10579	0.97556	0.26388
Desulfovibrio_fairfieldensis	0	0	0	0	0	1.7593	0.17542	0.75592	0.32979
Desulfovibrio_piger	0.000244444	0.000142857	6.89655e-05	0.000129272	0.0740421	14.603	1.4663e-06	5.8338	1.0615e-05
Campylobacter_concisus	0	0	0.000178253	9.63983e-05	0.044812	2.696	0.070483	1.1519	0.18852
Campylobacter_gracilis	0	-0.000133333	0.000254312	0.000101279	0.0530466	0.53517	0.5866	0.23166	0.70675
Campylobacter_showae	0	0	0	0	0.0249204	0.64043	0.52839	0.27705	0.69685
Helicobacter_pylori	0	0	0	0	0.0188059	0.48925	0.61398	0.21185	0.70675
Aeromonas_allosaccharophila	0	0	0	0	8.58506e-05	0.40914	0.6649	0.17724	0.70675
Aeromonas_caviae	0	0	0	0	0.00022291	0.40914	0.6649	0.17724	0.70675
Aeromonas_hydrophila	0	0	0	0	0.00162555	0.40914	0.6649	0.17724	0.70675
Aeromonas_veronii	0	0	0	0	0.00841523	0.44692	0.64038	0.19356	0.70675
Anaerobiospirillum_thomasii	0	0	0	0	0.00759359	0.40914	0.6649	0.17724	0.70675
Cardiobacterium_hominis	0	0	0	0	0.000454273	0.40914	0.6649	0.17724	0.70675
Cardiobacterium_valvarum	0	-0.000133333	-0.000127016	-0.000103104	0.0162049	0.51253	0.59994	0.22189	0.70675
Plesiomonas_shigelloides	0	0	0	0	0.00803674	0.42899	0.6519	0.18582	0.70675
Citrobacter_amalonaticus	0	0	0	0	0.0559948	1.3134	0.27172	0.56588	0.44905
Citrobacter_braakii	0.000210526	-0.000125	0.000182493	0.000139024	0.0530905	1.9633	0.1437	0.84254	0.32979
Citrobacter_europaeus	0.000125	-0.000153846	-0.000400245	-0.000227322	0.11474	0.35488	0.7018	0.15379	0.7349
Citrobacter_farmeri	0	0	0	0	0.00406667	0.40914	0.6649	0.17724	0.70675
Citrobacter_freundii	0	8.0848e-05	6.80556e-05	1.20069e-05	0.0438192	0.85577	0.42686	0.36971	0.61137
Citrobacter_koseri	0	-9.52381e-05	0	-3.38983e-05	0.0214665	1.7041	0.18517	0.73243	0.32979
Citrobacter_pasteurii	0	0.000117647	0	3.0303e-05	0.0275047	0.58142	0.56026	0.25161	0.70675
Citrobacter_portucalensis	0.000142857	2.88462e-05	2.73684e-05	4.65005e-05	0.0295909	0.04708	0.95402	0.020443	0.95689
Citrobacter_sp_MGH106	0	0	0	0	0.00357143	0.40914	0.6649	0.17724	0.70675
Citrobacter_werkmanii	0	-0.000181818	0	-3.38983e-05	0.0232979	0.019203	0.98098	0.0083398	0.98246
Citrobacter_youngae	9.29293e-05	-0.000708883	-0.000252254	-0.000266372	0.116086	0.10864	0.89712	0.047149	0.91358
Enterobacter_bugandensis	0	0	0	0	0.0018	0.59639	0.55199	0.25807	0.70675
Enterobacter_cloacae_complex	-0.000166667	0.00012496	-0.000449561	-0.000222053	0.105319	1.1064	0.33323	0.47726	0.50902
Enterobacter_mori	0	0	0	0	0.0109415	0.40576	0.66714	0.17578	0.70707
Escherichia_coli	0.00447056	0.000331521	-0.00119484	0.000349027	0.591328	6.2855	0.0023462	2.6296	0.010487
Escherichia_fergusonii	0	0	0	0	0.00342857	0.40914	0.6649	0.17724	0.70675
Klebsiella_aerogenes	-0.000117647	0	0	-3.125e-05	0.0265358	5.8702	0.0034532	2.4618	0.015125
Klebsiella_michiganensis	0	0	6.89655e-05	3.63636e-05	0.0314172	1.6436	0.19648	0.70668	0.34518
Klebsiella_oxytoca	0.000307692	0.000767647	-0.00027537	9.64805e-05	0.0809103	1.3154	0.27119	0.56673	0.44905
Klebsiella_pneumoniae	0.00083616	-0.000653133	9.84359e-05	8.74356e-05	0.162846	1.2361	0.29322	0.53281	0.4691
Klebsiella_quasipneumoniae	-0.000729827	0.000303571	3.63549e-06	-0.000115501	0.105864	0.47675	0.62166	0.20645	0.70675
Klebsiella_variicola	0	-0.000166667	-6.51959e-05	-6.80753e-05	0.113251	0.53152	0.58872	0.23009	0.70675
Kluyvera_ascorbata	0	0	0	0	0.00559302	0.45438	0.63564	0.19679	0.70675
Kluyvera_cryocrescens	0	0	0	0	0.00402693	0.55627	0.57443	0.24076	0.70675
Kluyvera_georgiana	0	0	-5.71429e-05	-3.07692e-05	0.0191067	1.3563	0.2605	0.58419	0.43591
Pseudocitrobacter_faecalis	0	0	0	0	0	1.7593	0.17542	0.75592	0.32979
Raoultella_ornithinolytica	0	0	0	0	0.00793873	0.97458	0.37954	0.42074	0.55551
Raoultella_planticola	0	0	-5.88235e-05	-3.33333e-05	0.00443246	1.0508	0.35203	0.45342	0.52804
Salmonella_enterica	0	0	0	0	0.0176271	1.6985	0.18619	0.73004	0.32979
Pantoea_agglomerans	0.000125	0	0	3.07692e-05	0.0128647	0.82718	0.43911	0.35743	0.62239
Edwardsiella_tarda	0	0.000166667	0	3.63636e-05	0.0460473	3.481	0.033082	1.4804	0.10644
Hafnia_alvei	0	0	0	0	0	1.7593	0.17542	0.75592	0.32979
Hafnia_paralvei	0	0	0	0	0.0248608	6.614	0.0017306	2.7618	0.0078944
Morganella_morganii	0.000602778	0.00115029	2.21646e-05	0.000466631	0.136698	2.828	0.062034	1.2074	0.17143
Proteus_hauseri	0.000117647	2.05128e-05	-2.09242e-05	3.2527e-05	0.040594	1.2077	0.30153	0.52067	0.47475
Proteus_mirabilis	0	-0.000111111	-7.5105e-05	-6.32634e-05	0.0728855	2.0059	0.13785	0.86059	0.32789
Proteus_penneri	0	0	0	0	0.00368659	0.45008	0.63837	0.19493	0.70675
Proteus_vulgaris	0	0	-0.000201681	-0.000102381	0.0140737	0.77055	0.46444	0.33307	0.63608
Providencia_alcalifaciens	0	0	0	0	0.00178182	0.89064	0.41238	0.3847	0.59447
Providencia_rettgeri	0	0	0	0	0	0.40914	0.6649	0.17724	0.70675
Serratia_marcescens	0	0	0	0	0.0067086	1.7593	0.17542	0.75592	0.32979
Serratia_ureilytica	0	0	0	0	0.00207436	0.40914	0.6649	0.17724	0.70675
Yersinia_wautersii	0	0	0	0	0.00395639	0.40914	0.6649	0.17724	0.70675
Aggregatibacter_segnis	0	-0.000157143	3.44298e-05	-1.19668e-05	0.049171	1.1014	0.33486	0.47514	0.50917
Haemophilus_parainfluenzae	0.0014409	0.000714751	0.00107881	0.00109228	0.411449	7.7779	0.00059388	3.2263	0.00309
Haemophilus_paraphrohaemolyticus	0	0	0	0	0	0.27366	0.76094	0.11865	0.78998
Haemophilus_pittmaniae	0	0	0	0	0.0304835	1.7593	0.17542	0.75592	0.32979
Haemophilus_sp_HMSC71H05	-0.000142857	-7.44811e-05	0.00019496	3.28671e-05	0.0839382	0.86712	0.42209	0.37459	0.60584
Haemophilus_sputorum	0	0	5e-05	2.89855e-05	0.0187736	0.37929	0.68495	0.16434	0.72066
Acinetobacter_johnsonii	0.000222222	0.000111111	0	8.16327e-05	0.145712	2.6112	0.076518	1.1162	0.20063
Acinetobacter_lwoffii	0	0	0	0	0	1.6985	0.18619	0.73004	0.32979
Acinetobacter_pittii	0	0	0	0	0.00799786	1.6985	0.18619	0.73004	0.32979
Moraxella_osloensis	0	0	0	0	0.00992101	1.6985	0.18619	0.73004	0.32979
Pseudomonas_aeruginosa_group	0	0.000447998	0.000112698	0.000166916	0.0682737	3.3552	0.037328	1.428	0.11563
Proteobacteria_bacterium_CAG_139	0.00278578	0.000236542	-0.000592183	0.000369929	0.23848	14.791	1.2507e-06	5.9028	9.2157e-06
Treponema_maltophilum	0	0	0	0	0.00270588	0.40914	0.6649	0.17724	0.70675
Cloacibacillus_evryensis	0	0	0	0	0	3.424	0.034944	1.4566	0.10992
Cloacibacillus_porcorum	1.0989e-05	0.000166667	0.000119549	9.99578e-05	0.0667499	23.271	1.2872e-09	8.8904	1.2607e-08
Fretibacterium_fastidiosum	0	0	0	0	0.0035	0.81826	0.443	0.3536	0.62239
Pyramidobacter_piscolens	0.000133333	-0.00080119	5.05662e-05	-0.000126116	0.0760336	0.2729	0.76151	0.11832	0.78998
Pyramidobacter_sp_C12_8	0	0	6.66667e-05	3.57143e-05	0.0154313	1.1119	0.33142	0.47962	0.50858
Mycoplasma_hominis	0	0	0	0	0	0.40914	0.6649	0.17724	0.70675
Akkermansia_muciniphila	0.000566667	-0.0008649	0.000400659	0.00016279	0.150525	7.9165	0.00052335	3.2812	0.0027663
Candida_albicans	0.000105263	0.00053935	0.000241558	0.000278145	0.107211	3.9655	0.020815	1.6816	0.07258
Candida_tropicalis	0	0	0	0	0.00114286	0.40914	0.6649	0.17724	0.70675
Saccharomyces_cerevisiae	0.000133333	0.000170513	9.02772e-05	0.00016012	0.142912	3.8669	0.02287	1.6407	0.078919
