# Supplementary material for: Gut microbiome and mycobiome in inflammatory bowel disease patients with Clostridioides difficile infection
Source: Front Cell Infect Microbiol. 2023 Feb 6;13:1129043. doi: 10.3389/fcimb.2023.1129043 (PMC9940757; doi:10.3389/fcimb.2023.1129043)
Supplement: Supplementary Table 5 — Gut mycobiome analysis of the study groups [file Table_5.xlsx]

## Sheet: diversity analysis
Richness	Shannon	Simpson	Pielou	Chao1	ACE	goods_coverage	group3
236	2.12001	0.654463	0.268947	443.683	582.581	0.999282	IBD_CDI
544	2.48	0.767019	0.272903	1360.21	1588.49	0.991915	IBD_only
830	4.06005	0.925743	0.418692	1720.34	1838.76	0.999922	IBD_CDI
271	2.97024	0.788555	0.367506	1307.89	1381.28	0.988771	IBD_only
438	2.72531	0.748194	0.310584	950.838	1150.65	0.994382	IBD_CDI
357	4.28141	0.923158	0.504896	451.935	490.678	0.99959	IBD_CDI
274	3.04771	0.814496	0.376351	693.444	689.183	0.999073	IBD_only
259	2.17933	0.678425	0.271845	636.077	868.434	0.998646	IBD_CDI
128	2.11225	0.687226	0.30175	366	444.971	0.998138	IBD_CDI
544	4.0074	0.826135	0.440981	818.176	894.032	0.988493	IBD_CDI
194	3.78237	0.879781	0.497685	624.556	733.717	0.993883	IBD_only
365	3.67601	0.869877	0.431875	977.077	945.675	0.998859	IBD_CDI
261	3.08861	0.803474	0.384735	1001	1121.78	0.996218	IBD_CDI
187	4.18368	0.905526	0.554358	437.158	386.464	0.996908	IBD_CDI
226	4.23049	0.909972	0.540972	429.5	479.729	0.997017	IBD_CDI
169	2.32466	0.642467	0.314106	702.4	809.333	0.994922	IBD_only
295	3.0005	0.768649	0.365711	925.5	1137.82	0.996496	IBD_only
174	2.35393	0.726673	0.316264	447.125	495.09	0.996899	IBD_only
315	2.96538	0.736215	0.357308	698.571	734.6	0.997796	IBD_only
84	2.90822	0.825745	0.454955	237.111	254.896	0.991628	IBD_only
299	2.76293	0.790169	0.33596	1051.81	1372	0.997873	IBD_only
222	2.25411	0.697916	0.289196	484	622.613	0.999312	IBD_only
113	1.23587	0.286305	0.181207	685.143	665.88	0.975649	IBD_only
399	3.82246	0.86702	0.442401	905.948	1084.03	0.995796	IBD_only
393	2.53137	0.743379	0.293717	987.017	1124.29	0.996566	IBD_only
396	4.04293	0.888416	0.468509	884.25	883.451	0.997969	IBD_only
336	2.42305	0.729521	0.288723	1119.42	1207.05	0.995192	IBD_only
158	3.26681	0.848211	0.447277	707.231	1200.22	0.990526	IBD_only
149	2.82651	0.833499	0.391528	406.55	472.956	0.998407	IBD_CDI
294	2.37555	0.697919	0.289713	994.034	1097.56	0.995004	IBD_CDI
306	2.54026	0.773881	0.307635	1140.77	1337.12	0.990871	IBD_only
400	1.62936	0.586235	0.188499	902	1032.82	0.997958	IBD_only
315	4.48957	0.942107	0.540963	834.107	886.635	0.99894	IBD_CDI
495	2.56568	0.758356	0.286627	2329	2525.47	0.992006	IBD_only
242	2.79407	0.772766	0.352837	915.44	1122.48	0.994827	IBD_only
457	2.70248	0.651558	0.305847	863.11	944.451	0.997932	IBD_only
240	2.7043	0.775826	0.342018	1471.31	2279.19	0.991937	IBD_only
478	4.4	0.901497	0.494333	1417.42	1611.69	0.996593	IBD_only
481	2.61102	0.769587	0.293047	1785.14	1859.17	0.990339	IBD_only
119	2.95372	0.786611	0.428397	956.2	835.874	0.969796	IBD_only
251	2.75997	0.812842	0.346228	1280.33	1336.88	0.996038	IBD_CDI
348	2.77195	0.75796	0.328315	1352.03	1395.99	0.995814	IBD_CDI
444	4.2472	0.921229	0.482943	1420.5	1461.97	0.998452	IBD_CDI
449	2.58038	0.763801	0.292873	1412.02	1722.95	0.993584	IBD_only
394	2.6557	0.761675	0.308012	1666.89	2012.12	0.990735	IBD_only
408	2.86619	0.808131	0.330494	1831.83	2605.48	0.990376	IBD_only
287	3.00576	0.816995	0.368132	1349.6	1772.15	0.98644	IBD_only
379	3.79486	0.86513	0.443012	1019.41	1076.24	0.998797	IBD_only
361	3.47003	0.813566	0.408438	964.75	1194.8	0.995304	IBD_only
440	3.1186	0.830778	0.355138	1949.45	2387.9	0.993759	IBD_only
309	2.59771	0.746562	0.314056	1014	1481.54	0.993376	IBD_only
250	2.96949	0.832577	0.372781	812.607	988.289	0.995981	IBD_only
361	2.4173	0.746894	0.284527	742.818	871.874	0.991856	IBD_only
326	3.22979	0.840503	0.38686	1136.03	1356.21	0.993427	IBD_CDI
456	3.01564	0.84494	0.34141	1948.07	2247.55	0.99491	IBD_CDI
401	3.25915	0.805706	0.376891	1374.24	1471.77	0.991607	IBD_only
374	3.23649	0.851328	0.378675	1133	1286.47	0.998314	IBD_only
662	2.71029	0.773802	0.28923	1367.38	1581.74	0.993438	IBD_CDI
714	4.27992	0.919003	0.451479	1756.74	1899.48	0.9994	IBD_only
586	2.89238	0.825009	0.314568	1585.46	2092.81	0.995076	IBD_CDI
417	2.99322	0.792804	0.343894	1350.39	1805.43	0.988921	IBD_only
450	2.54339	0.745803	0.288569	1437.78	2028.4	0.990563	IBD_only
457	2.49355	0.723951	0.282202	1609.36	1928.51	0.987406	IBD_only
414	2.5128	0.737989	0.289044	1213.31	1429.1	0.98721	IBD_only
370	3.09637	0.806831	0.362938	1256.32	1377.5	0.996941	IBD_only
409	3.67702	0.876685	0.423818	1192.61	1299.88	0.996118	IBD_only
390	2.25149	0.703034	0.261578	1417.78	1761.81	0.993201	HC
407	2.15308	0.700767	0.248368	1243.11	1471.97	0.993554	HC
559	2.30481	0.736941	0.252535	1655.2	1919.17	0.994001	HC
287	2.30463	0.706402	0.282261	1019.89	1222.32	0.99354	HC
481	2.73939	0.788678	0.307455	1829.64	1738.36	0.994982	HC
376	2.47773	0.756057	0.289637	1270.09	1490.47	0.995457	HC
399	2.38458	0.738616	0.275986	1589.93	1656.67	0.992996	HC
463	2.18153	0.70373	0.246365	1740.89	2109.22	0.992255	HC
305	2.38168	0.756368	0.288596	1044.16	1316.62	0.99651	HC
422	3.01983	0.804549	0.346267	1816.08	1889.82	0.99306	HC
449	2.57615	0.759078	0.292393	1357.95	1699.64	0.995345	HC
341	2.3878	0.732819	0.283802	1826.12	2039.26	0.994058	HC
434	2.57518	0.769026	0.293919	1846.23	2348.54	0.994481	HC
451	2.55638	0.765197	0.289938	1637.8	1966.31	0.993054	HC
415	2.29622	0.715359	0.264026	1517.63	1985.92	0.993051	HC
443	2.33435	0.739721	0.265534	1654.29	2050.33	0.993321	HC
344	2.3802	0.746588	0.282473	1282.27	1586.57	0.996377	HC
483	2.26538	0.723238	0.254084	1534.18	1801.22	0.992446	HC
440	2.85242	0.805861	0.324827	1287.23	1690.62	0.993424	HC
364	2.32666	0.70998	0.273473	1630.79	1658.74	0.990338	HC
527	2.41452	0.755023	0.267044	1652.83	1828.84	0.992257	HC
351	2.51634	0.727971	0.297605	1053.8	1411.67	0.991848	HC
383	2.41825	0.748294	0.281807	1979.5	2484.44	0.99351	HC
362	2.59976	0.755342	0.305859	1332.36	1570	0.99345	HC
380	2.40203	0.752989	0.280288	1576.08	1990.67	0.994276	HC
337	2.56173	0.768662	0.305091	1421.18	1654.55	0.992949	HC
370	2.35989	0.741741	0.276613	2087.04	2575.19	0.993769	HC
385	2.97553	0.780166	0.346446	1634.59	2121.06	0.992591	HC
380	2.33341	0.73219	0.272281	1616.57	1852.22	0.991815	HC
423	2.50025	0.757772	0.286578	1515.77	1782.4	0.991861	HC
402	2.4733	0.747059	0.285895	1824.97	2109.1	0.99263	HC
171	2.0144	0.616174	0.271561	501	657.454	0.995172	IBD_only
257	2.50112	0.753036	0.31242	994.037	1034.33	0.996751	HC
426	2.31744	0.724552	0.265314	2151.09	2836.19	0.993068	HC
352	2.62085	0.761165	0.309814	1474.33	1753.47	0.995583	HC
341	2.08516	0.685678	0.247831	1136.07	1449.11	0.994441	HC
372	2.43276	0.733678	0.284895	1991.69	2597.26	0.992257	HC
469	2.56376	0.759878	0.288925	1873.22	2138.97	0.993613	HC
445	2.23648	0.726842	0.254213	1474.6	1962.29	0.99299	HC
398	2.54507	0.772534	0.294683	1511.78	1463.1	0.994399	HC
165	2.07525	0.40967	0.281721	750.2	1047.7	0.938822	IBD_only
537	4.87316	0.958505	0.537355	933.679	1076.8	0.9996	IBD_only
335	2.09689	0.641605	0.249987	795.133	868.938	0.99906	IBD_CDI
645	4.44974	0.939718	0.476767	1155.55	1358.74	0.999885	IBD_CDI
332	2.27829	0.730474	0.272033	1396.69	1677.97	0.996094	IBD_CDI
215	2.1696	0.678843	0.280013	530.1	677.096	0.998409	IBD_CDI
287	2.56953	0.791552	0.314704	565.353	683.032	0.998276	IBD_only
178	2.92697	0.84434	0.391529	446.375	600.618	0.998648	IBD_only
435	3.64359	0.854006	0.415704	1077.89	1256.09	0.997308	IBD_only
363	2.25553	0.714162	0.265237	1141.27	1511.78	0.992629	HC

## Sheet: lefse analysis
Biomarker names	Log10 Average Abundance	Enriched Groups	LDA score	p value
k__Eukaryota.p__Ascomycota	5.60206	IBD_CDI	5.31404	0.000364671
k__Eukaryota.p__Ascomycota.c__Saccharomycetes.o__Saccharomycetales.f__Saccharomycetaceae.g__Saccharomyces.s__Saccharomyces_cerevisiae	5.44651	IBD_CDI	5.12477	0.00616539
k__Eukaryota.p__Ascomycota.c__Saccharomycetes.o__Saccharomycetales.f__Saccharomycetaceae.g__Saccharomyces	5.44651	IBD_CDI	5.12252	0.00616539
k__Eukaryota.p__Ascomycota.c__Saccharomycetes.o__Saccharomycetales	5.60206	IBD_CDI	5.31071	0.000364671
k__Eukaryota.p__Ascomycota.c__Saccharomycetes	5.60206	IBD_CDI	5.30166	0.000364671
k__Eukaryota.p__Ascomycota.c__Saccharomycetes.o__Saccharomycetales.f__Debaryomycetaceae.g__Candida.s__Candida_tropicalis	4.29243			-
k__Eukaryota.p__Ascomycota.c__Saccharomycetes.o__Saccharomycetales.f__Debaryomycetaceae.g__Candida.s__Candida_albicans	5.0807	IBD_CDI	4.93735	0.00555661
k__Eukaryota.p__Ascomycota.c__Saccharomycetes.o__Saccharomycetales.f__Debaryomycetaceae.g__Candida	5.0807	IBD_CDI	4.99104	0.0190715
k__Eukaryota.p__Ascomycota.c__Saccharomycetes.o__Saccharomycetales.f__Saccharomycetaceae	5.44651	IBD_CDI	5.13706	0.00616539
k__Eukaryota.p__Ascomycota.c__Saccharomycetes.o__Saccharomycetales.f__Debaryomycetaceae	5.0807	IBD_CDI	4.97124	0.0190715
k__Eukaryota	5.60206	IBD_CDI	5.31167	0.000364671

## Sheet: Comparison between groups
Feature	KW_pvalue	Comparison	Z value	P Value	P Value Adjusted
Saccharomyces cerevisiae	0.000130802	HC - IBD_CDI	-3.69597	0.000109524	0.000328572
Saccharomyces cerevisiae	0.000130802	HC - IBD_only	-3.53082	0.000207134	0.0006214
Saccharomyces cerevisiae	0.000130802	IBD_CDI - IBD_only	0.789105	0.215025	0.645076
Candida albicans	0.34498	HC - IBD_CDI	-1.44815	0.0737877	0.221363
Candida albicans	0.34498	HC - IBD_only	-0.826539	0.204249	0.612748
Candida albicans	0.34498	IBD_CDI - IBD_only	0.791478	0.214333	0.642998
