# Supplementary material for: Gut microbiome and mycobiome in inflammatory bowel disease patients with Clostridioides difficile infection
Source: Front Cell Infect Microbiol. 2023 Feb 6;13:1129043. doi: 10.3389/fcimb.2023.1129043 (PMC9940757; doi:10.3389/fcimb.2023.1129043)
Supplement: Supplementary Table 6 — Functional analysis of the study groups [file Table_6.xlsx]

## Sheet: Pathway statistics
Pathway	p-values	p-values (corrected)	Effect size	HC: mean rel. freq. (%)	HC: std. dev. (%)	IBD-CDI: mean rel. freq. (%)	IBD-CDI: std. dev. (%)	IBD-only: mean rel. freq. (%)	IBD-only: std. dev. (%)
PWY-7371: 1,4-dihydroxy-6-naphthoate biosynthesis II	5.84736e-12	8.57612e-10	0.0271657	0.0160644	0.0222807	0.0126206	0.0618282	0.00382674	0.0135912
PWY-7992: superpathway of menaquinol-8 biosynthesis III	5.57855e-12	1.22728e-09	0.0603609	0.0277403	0.0308256	0.0103435	0.0506724	0.00828316	0.0289859
PWY-7312: dTDP-&beta;-D-fucofuranose biosynthesis	4.23019e-12	1.86128e-09	0.132756	0.0401246	0.0440429	0.00281089	0.00945231	0.0127867	0.0434271
PWY-5505: L-glutamate and L-glutamine biosynthesis	5.09255e-11	5.6018e-09	0.427497	0.178469	0.0683419	0.0515703	0.0481034	0.0764832	0.0631909
PWY0-1297: superpathway of purine deoxyribonucleosides degradation	2.65697e-09	1.67009e-07	0.202977	0.101885	0.0618906	0.389719	0.247442	0.295043	0.290763
PWY-6292: superpathway of L-cysteine biosynthesis (mammalian)	2.44141e-09	1.79036e-07	0.276599	0.190491	0.0508215	0.0855538	0.0845147	0.104248	0.0807786
HISTSYN-PWY: L-histidine biosynthesis	2.16936e-09	1.90904e-07	0.252953	0.896988	0.095573	0.586181	0.227098	0.681372	0.269533
PWY0-1298: superpathway of pyrimidine deoxyribonucleosides degradation	5.2105e-09	2.86578e-07	0.215745	0.0613973	0.0377225	0.254448	0.139845	0.191971	0.196681
VALSYN-PWY: L-valine biosynthesis	8.59307e-09	3.78095e-07	0.278843	1.19799	0.110422	0.847392	0.282808	0.945789	0.265642
POLYAMINSYN3-PWY: superpathway of polyamine biosynthesis II	8.17086e-09	3.99464e-07	0.242342	0.0327364	0.0273935	0.00437677	0.00804445	0.011873	0.0180314
NONMEVIPP-PWY: methylerythritol phosphate pathway I	1.86458e-08	7.45832e-07	0.24375	1.04634	0.105158	0.696396	0.275132	0.801182	0.308149
P161-PWY: acetylene degradation (anaerobic)	2.89819e-08	1.06267e-06	0.182776	0.0365614	0.0257594	0.177245	0.122463	0.155924	0.175927
GLUTORN-PWY: L-ornithine biosynthesis I	4.26439e-08	1.25089e-06	0.275486	0.858077	0.130769	0.573758	0.271993	0.593148	0.227978
COMPLETE-ARO-PWY: superpathway of aromatic amino acid biosynthesis	3.75849e-08	1.27211e-06	0.22066	1.0103	0.0811704	0.78969	0.230223	0.80266	0.229409
PENTOSE-P-PWY: pentose phosphate pathway	4.19576e-08	1.31867e-06	0.257831	0.347347	0.120569	0.569306	0.167061	0.519561	0.176891
PWY0-301: L-ascorbate degradation I (bacterial, anaerobic)	7.90033e-08	1.82955e-06	0.164875	0.0105978	0.0130186	0.143232	0.143306	0.0956996	0.145286
PWY-6163: chorismate biosynthesis from 3-dehydroquinate	7.21507e-08	1.86743e-06	0.232719	1.12519	0.0988751	0.856315	0.265616	0.885408	0.2584
ALLANTOINDEG-PWY: superpathway of allantoin degradation in yeast	7.75611e-08	1.89594e-06	0.25948	0.0124439	0.00727743	0.00485449	0.00654853	0.00468722	0.00496337
PWY-5686: UMP biosynthesis I	8.66898e-08	1.90718e-06	0.218851	1.1761	0.130463	0.876625	0.200191	0.954777	0.301128
PWY-7357: thiamine phosphate formation from pyrithiamine and oxythiamine (yeast)	7.04952e-08	1.93862e-06	0.211477	0.723202	0.10396	0.514852	0.17252	0.529035	0.235075
PANTOSYN-PWY: superpathway of coenzyme A biosynthesis I (bacteria)	1.14363e-07	2.18782e-06	0.279683	0.779764	0.0882664	0.492525	0.235303	0.565315	0.220889
GLUCARGALACTSUPER-PWY: superpathway of D-glucarate and D-galactarate degradation	1.10334e-07	2.20669e-06	0.135622	0.0183685	0.0165971	0.128509	0.117813	0.113642	0.166089
GALACTARDEG-PWY: D-galactarate degradation I	1.10334e-07	2.31177e-06	0.135622	0.0183685	0.0165971	0.128509	0.117813	0.113642	0.166089
PWY-7791: UMP biosynthesis III	1.50605e-07	2.65065e-06	0.213061	1.1761	0.130463	0.874054	0.206073	0.96154	0.303761
ANAGLYCOLYSIS-PWY: glycolysis III (from glucose)	1.77764e-07	2.6971e-06	0.19379	0.991883	0.0747518	0.789371	0.124001	0.843953	0.23186
PWY66-409: superpathway of purine nucleotide salvage	1.59538e-07	2.69988e-06	0.229473	0.197684	0.0871526	0.493081	0.260995	0.329397	0.229641
PWY-7790: UMP biosynthesis II	1.50605e-07	2.7611e-06	0.212762	1.1761	0.130463	0.874054	0.206073	0.961645	0.304066
PWY-6897: thiamine diphosphate salvage II	1.70395e-07	2.77681e-06	0.207922	0.543463	0.124701	0.322147	0.137192	0.411257	0.204699
PWY-5189: tetrapyrrole biosynthesis II (from glycine)	1.77314e-07	2.78636e-06	0.177911	0.0156758	0.0114906	0.0806514	0.0614119	0.0665789	0.0772207
PWY0-1477: ethanolamine utilization	1.94615e-07	2.85436e-06	0.124571	0.0918172	0.0532985	0.359733	0.258053	0.300834	0.412338
PWY4LZ-257: superpathway of fermentation (Chlamydomonas reinhardtii)	2.95825e-07	4.1988e-06	0.201846	0.0428968	0.0282627	0.145082	0.0942599	0.129796	0.114428
GALACTITOLCAT-PWY: galactitol degradation	3.1734e-07	4.36342e-06	0.123074	0.00922024	0.0130628	0.0811583	0.10486	0.0688945	0.100736
PWY-7456: &beta;-(1,4)-mannan degradation	3.29899e-07	4.39865e-06	0.249136	0.200202	0.0551589	0.0801669	0.097094	0.112921	0.0969706
ARO-PWY: chorismate biosynthesis I	3.81051e-07	4.93125e-06	0.205122	1.07452	0.0882931	0.85455	0.259156	0.859019	0.238354
P461-PWY: hexitol fermentation to lactate, formate, ethanol and acetate	6.05688e-07	7.61436e-06	0.213729	0.093765	0.059082	0.356311	0.269965	0.216656	0.203531
ARGSYN-PWY: L-arginine biosynthesis I (via L-ornithine)	6.45139e-07	7.88503e-06	0.229435	0.944615	0.146808	0.66831	0.280882	0.691064	0.25502
PWY-6961: L-ascorbate degradation II (bacterial, aerobic)	6.68114e-07	7.94514e-06	0.139179	0.00854085	0.0101557	0.0782915	0.074875	0.073544	0.108737
PWY-7222: guanosine deoxyribonucleotides de novo biosynthesis II	7.77413e-07	8.55154e-06	0.151927	0.248137	0.109041	0.548337	0.289472	0.439954	0.35554
HEXITOLDEGSUPER-PWY: superpathway of hexitol degradation (bacteria)	7.40695e-07	8.57647e-06	0.158399	0.0238022	0.0295306	0.126882	0.127403	0.108511	0.122963
ILEUSYN-PWY: L-isoleucine biosynthesis I (from threonine)	8.04858e-07	8.6375e-06	0.203197	1.00594	0.122397	0.74083	0.234622	0.833045	0.241925
PWY-7220: adenosine deoxyribonucleotides de novo biosynthesis II	7.77413e-07	8.77081e-06	0.151927	0.248137	0.109041	0.548337	0.289472	0.439954	0.35554
BRANCHED-CHAIN-AA-SYN-PWY: superpathway of branched chain amino acid biosynthesis	1.39927e-06	1.46591e-05	0.197506	0.949021	0.119801	0.699947	0.216747	0.790282	0.231564
PWY-5918: superpathway of heme b biosynthesis from glutamate	1.43351e-06	1.46685e-05	0.168249	0.0203474	0.0129628	0.0929884	0.0672675	0.079992	0.0933951
PWY-3001: superpathway of L-isoleucine biosynthesis I	1.5891e-06	1.5891e-05	0.169688	0.70329	0.0599349	0.543544	0.164197	0.611023	0.160189
PWY-6588: pyruvate fermentation to acetone	1.71507e-06	1.67696e-05	0.144063	0.0192324	0.012493	0.0559895	0.0412934	0.0500692	0.0500777
PWY-7953: UDP-N-acetylmuramoyl-pentapeptide biosynthesis III (meso-diaminopimelate containing)	1.88934e-06	1.8072e-05	0.186284	1.04433	0.138652	0.787895	0.240047	0.833679	0.278502
GLYCOGENSYNTH-PWY: glycogen biosynthesis I (from ADP-D-Glucose)	2.74498e-06	2.56977e-05	0.186009	1.08788	0.186269	0.793233	0.297728	0.820955	0.325697
ARGSYNBSUB-PWY: L-arginine biosynthesis II (acetyl cycle)	2.86368e-06	2.62504e-05	0.203922	0.952885	0.15888	0.690411	0.310168	0.686247	0.276954
PWY0-166: superpathway of pyrimidine deoxyribonucleotides de novo biosynthesis (E. coli)	3.01984e-06	2.65746e-05	0.187745	0.0183615	0.0216822	0.113757	0.0992236	0.0811075	0.0937489
PWY-6906: chitin derivatives degradation	3.09715e-06	2.67205e-05	0.0722718	0.0784044	0.0626758	0.0245791	0.0641562	0.057041	0.0806583
PWY-6143: CMP-pseudaminate biosynthesis	2.98498e-06	2.68039e-05	0.0518786	0.00867816	0.012258	0.00310395	0.0132678	0.00309449	0.00945985
THISYNARA-PWY: superpathway of thiamine diphosphate biosynthesis III (eukaryotes)	3.20471e-06	2.71167e-05	0.175711	0.486083	0.0741065	0.357233	0.184002	0.345407	0.158609
PWY-5265: peptidoglycan biosynthesis II (staphylococci)	3.73562e-06	3.10127e-05	0.21698	0.0196885	0.0299137	0.175466	0.205762	0.0579535	0.0790185
PWY-5005: biotin biosynthesis II	5.13046e-06	4.18038e-05	0.0712202	0.0704449	0.0476822	0.0496954	0.0953935	0.0316978	0.0476037
PWY-7228: superpathway of guanosine nucleotides de novo biosynthesis I	5.23599e-06	4.1888e-05	0.165838	0.397017	0.117865	0.667461	0.267006	0.552228	0.277108
PWY-6700: queuosine biosynthesis I (de novo)	5.86285e-06	4.44768e-05	0.206227	0.918236	0.131142	0.680817	0.195758	0.699154	0.267192
PWY-6125: superpathway of guanosine nucleotides de novo biosynthesis II	5.70653e-06	4.4837e-05	0.185925	0.343677	0.114622	0.612772	0.267384	0.489287	0.24063
GLUCARDEG-PWY: D-glucarate degradation I	6.13458e-06	4.49869e-05	0.134777	0.0122373	0.0095852	0.0715226	0.0602433	0.0693411	0.0980306
COA-PWY-1: superpathway of coenzyme A biosynthesis III (mammals)	5.84183e-06	4.50948e-05	0.14025	0.967357	0.0731419	0.751727	0.210315	0.824852	0.276357
TRNA-CHARGING-PWY: tRNA charging	6.06634e-06	4.52405e-05	0.160037	1.01756	0.105186	0.831364	0.16151	0.859358	0.241148
PWY-7238: sucrose biosynthesis II	6.57356e-06	4.74158e-05	0.194557	1.43263	0.279307	0.954983	0.474936	1.02674	0.487626
METH-ACETATE-PWY: methanogenesis from acetate	6.77484e-06	4.80795e-05	0.105402	0.168578	0.0683892	0.107875	0.138671	0.0874212	0.111477
PWY-6385: peptidoglycan biosynthesis III (mycobacteria)	7.70732e-06	5.38289e-05	0.14236	1.06381	0.12971	0.856187	0.180853	0.903933	0.272705
GLYCOLYSIS-TCA-GLYOX-BYPASS: superpathway of glycolysis, pyruvate dehydrogenase, TCA, and glyoxylate bypass	7.89945e-06	5.43087e-05	0.144197	0.00507519	0.0087153	0.0527365	0.0605902	0.0333779	0.0518186
PWY-7851: coenzyme A biosynthesis II (eukaryotic)	1.00563e-05	6.80731e-05	0.137037	0.916832	0.0705734	0.703677	0.199112	0.78781	0.273716
COBALSYN-PWY: superpathway of adenosylcobalamin salvage from cobinamide I	1.05382e-05	7.0255e-05	0.204069	0.392372	0.115506	0.230648	0.140861	0.261347	0.147887
PWY-7858: (5Z)-dodecenoate biosynthesis II	1.09349e-05	7.18113e-05	0.15049	0.0156483	0.0208145	0.0866017	0.0754162	0.074248	0.0947019
PWY-1042: glycolysis IV	1.23777e-05	8.00911e-05	0.167374	1.21405	0.120135	0.985554	0.234364	0.996628	0.301037
PWY-5675: nitrate reduction V (assimilatory)	1.32094e-05	8.42337e-05	0.125305	0.0101851	0.014487	0.0833267	0.0907661	0.0754063	0.114137
PWY-5464: superpathway of cytosolic glycolysis (plants), pyruvate dehydrogenase and TCA cycle	1.35124e-05	8.4935e-05	0.243967	0.00844307	0.0112007	0.0418656	0.0371523	0.0136903	0.019729
PWY-7208: superpathway of pyrimidine nucleobases salvage	1.44014e-05	8.80083e-05	0.168658	0.313413	0.092122	0.533138	0.221027	0.400581	0.209232
PWY-5941: glycogen degradation II	1.42292e-05	8.81807e-05	0.144402	1.12087	0.204888	0.792281	0.317656	0.867315	0.415489
PWY-5103: L-isoleucine biosynthesis III	1.55112e-05	9.34919e-05	0.169334	0.899189	0.13044	0.671466	0.217071	0.753421	0.228837
PWY-5667: CDP-diacylglycerol biosynthesis I	1.64331e-05	9.51392e-05	0.160545	0.908794	0.108969	0.767444	0.243935	0.721151	0.21453
PWY0-1319: CDP-diacylglycerol biosynthesis II	1.63207e-05	9.5748e-05	0.161255	0.908862	0.108979	0.76922	0.240442	0.72155	0.214258
METSYN-PWY: superpathway of L-homoserine and L-methionine biosynthesis	1.62139e-05	9.64072e-05	0.145963	0.0300384	0.037511	0.129469	0.106509	0.117063	0.13953
HOMOSER-METSYN-PWY: L-methionine biosynthesis I	1.71703e-05	9.68582e-05	0.127406	0.0178444	0.0233177	0.0852519	0.0782622	0.0815556	0.109343
HEME-BIOSYNTHESIS-II: heme b biosynthesis I (aerobic)	1.69932e-05	9.71042e-05	0.139384	0.0164117	0.0110269	0.0766857	0.0574973	0.0658501	0.0884018
PWY-7118: chitin deacetylation	1.75223e-05	9.75928e-05	0.134627	0.0113896	0.0140491	0.0926222	0.0891128	0.0770367	0.116922
MET-SAM-PWY: superpathway of S-adenosyl-L-methionine biosynthesis	1.86236e-05	0.00010243	0.149162	0.0338193	0.0415109	0.138433	0.1117	0.122471	0.140588
PWY-5347: superpathway of L-methionine biosynthesis (transsulfuration)	2.09153e-05	0.000113614	0.148744	0.033607	0.0411765	0.135821	0.107227	0.123529	0.142108
PWY-7383: anaerobic energy metabolism (invertebrates, cytosol)	2.21834e-05	0.000119033	0.0854612	0.122604	0.0610465	0.0647234	0.0504261	0.0775011	0.101353
PWY-6470: peptidoglycan biosynthesis V (&beta;-lactam resistance)	2.61521e-05	0.000138638	0.11469	0.226595	0.0949369	0.228567	0.210579	0.123556	0.131306
PWY66-367: ketogenesis	2.6479e-05	0.0001387	0.107321	0.00263537	0.00253788	0.0138403	0.0137087	0.0079476	0.0153714
PWY-5130: 2-oxobutanoate degradation I	2.92984e-05	0.000151662	0.0749794	0.0391432	0.0191834	0.015935	0.0260063	0.0316803	0.0385495
PANTO-PWY: phosphopantothenate biosynthesis I	3.42754e-05	0.000175362	0.200727	0.718404	0.104233	0.477195	0.257806	0.535414	0.22187
PWY-5723: Rubisco shunt	3.79197e-05	0.000191778	0.131269	0.0226784	0.0333091	0.128625	0.129836	0.123954	0.167484
HEME-BIOSYNTHESIS-II-1: heme b biosynthesis V (aerobic)	4.06334e-05	0.000203167	0.134767	0.0105253	0.010481	0.0689926	0.062601	0.0618376	0.0892758
PWY-6572: chondroitin sulfate degradation I (bacterial)	4.15888e-05	0.000203323	0.0141471	0.00820896	0.00816386	0.0106637	0.0320349	0.0149536	0.0298871
NAD-BIOSYNTHESIS-II: NAD salvage pathway III (to nicotinamide riboside)	4.1419e-05	0.000204768	0.13743	0.00935238	0.010803	0.0403479	0.0339147	0.0401151	0.0501798
PWY-5920: superpathway of heme b biosynthesis from glycine	5.47155e-05	0.000264558	0.142792	0.00743583	0.00792324	0.048755	0.0486095	0.0364207	0.0509305
METHGLYUT-PWY: superpathway of methylglyoxal degradation	5.78767e-05	0.000276802	0.162969	0.0101106	0.00828857	0.0410234	0.0341991	0.033846	0.0363495
RIBOSYN2-PWY: flavin biosynthesis I (bacteria and plants)	6.147e-05	0.000290826	0.181093	0.646722	0.0983542	0.428078	0.212906	0.499507	0.219044
KETOGLUCONMET-PWY: ketogluconate metabolism	6.79958e-05	0.000314928	0.137474	0.00834939	0.00967377	0.0561467	0.0592525	0.0532869	0.0723346
PWY-5837: 2-carboxy-1,4-naphthoquinol biosynthesis	6.75665e-05	0.000316269	0.163335	0.0223211	0.0139975	0.0860396	0.0655842	0.0676369	0.0744184
PWY0-41: allantoin degradation IV (anaerobic)	6.97983e-05	0.000316611	0.0818412	0.00046479	0.000836977	0.00831999	0.0139735	0.00892798	0.0176269
CALVIN-PWY: Calvin-Benson-Bassham cycle	6.94098e-05	0.000318128	0.0890169	0.914841	0.0850546	0.835125	0.112777	0.789076	0.247863
1CMET2-PWY: folate transformations III (E. coli)	7.32426e-05	0.000328844	0.172522	0.795899	0.0790738	0.59414	0.188051	0.644837	0.232032
PWY-6285: superpathway of fatty acids biosynthesis (E. coli)	7.60548e-05	0.000338021	0.180675	0.0457661	0.0508352	0.168207	0.12105	0.120546	0.11834
PWY-6126: superpathway of adenosine nucleotides de novo biosynthesis II	7.86544e-05	0.00034608	0.148594	0.45017	0.118323	0.704246	0.272069	0.585452	0.270149
GLYCOL-GLYOXDEG-PWY: superpathway of glycol metabolism and degradation	8.27547e-05	0.000360515	0.113732	0.00173754	0.00254705	0.0252924	0.0327804	0.0158611	0.0305882
PWY-6823: molybdopterin biosynthesis	8.4565e-05	0.00036479	0.116027	0.477518	0.118125	0.425794	0.218591	0.325758	0.214996
PWY-7942: 5-oxo-L-proline metabolism	9.51867e-05	0.000406623	0.166351	0.0076344	0.0108765	0.0572969	0.0585861	0.0318606	0.0463784
PWY-561: superpathway of glyoxylate cycle and fatty acid degradation	0.000106822	0.000451939	0.117843	0.0157968	0.0199145	0.0787634	0.0780812	0.0770896	0.109205
PWY-5840: superpathway of menaquinol-7 biosynthesis	0.000121174	0.000507778	0.155855	0.0429922	0.0243939	0.113145	0.0739557	0.103517	0.0932969
PWY-6703: preQ0 biosynthesis	0.00012624	0.000524015	0.138453	0.489083	0.131945	0.287945	0.224358	0.382836	0.207243
PWY-6590: superpathway of Clostridium acetobutylicum acidogenic fermentation	0.00013159	0.000541118	0.129116	0.100344	0.0421688	0.0631747	0.0479498	0.0594094	0.0553215
AST-PWY: L-arginine degradation II (AST pathway)	0.000134142	0.000546504	0.110531	0.00329047	0.00409993	0.0379994	0.0466332	0.0329961	0.0565592
CENTFERM-PWY: pyruvate fermentation to butanoate	0.000136049	0.000549187	0.124716	0.0788984	0.0342997	0.0494245	0.0381518	0.0466601	0.0444906
TCA-GLYOX-BYPASS: superpathway of glyoxylate bypass and TCA	0.000143533	0.000574132	0.111147	0.0141585	0.0190498	0.0727749	0.0749498	0.0727793	0.107543
PWY0-862: (5Z)-dodecenoate biosynthesis I	0.000147499	0.000584679	0.125705	0.131007	0.0736559	0.293734	0.177921	0.265411	0.24219
P4-PWY: superpathway of L-lysine, L-threonine and L-methionine biosynthesis I	0.000156176	0.000613547	0.168322	0.0460284	0.0374069	0.135537	0.094307	0.121825	0.108416
PWY0-1415: superpathway of heme b biosynthesis from uroporphyrinogen-III	0.000167148	0.000650843	0.124346	0.0104887	0.0108323	0.0617956	0.0583705	0.0591563	0.0863741
PWY-2941: L-lysine biosynthesis II	0.000174444	0.000673294	0.132061	0.286873	0.118323	0.48893	0.225198	0.431418	0.254571
PWY-7204: pyridoxal 5'-phosphate salvage II (plants)	0.000179807	0.000687957	0.104882	0.00503511	0.00889829	0.040281	0.0561995	0.0445657	0.0707058
P441-PWY: superpathway of N-acetylneuraminate degradation	0.000207431	0.000786808	0.159187	0.15097	0.0534801	0.24975	0.125738	0.239707	0.117151
PWY-7279: aerobic respiration II (cytochrome c) (yeast)	0.000211428	0.000795113	0.0657585	0.000138901	0.000713763	0.0169394	0.0486096	0.00350239	0.0115161
PWY0-781: aspartate superpathway	0.000218621	0.000815195	0.166038	0.0484307	0.0391516	0.133998	0.0919427	0.12209	0.104423
COA-PWY: coenzyme A biosynthesis I (prokaryotic)	0.000221088	0.000817467	0.0858895	0.92048	0.0694802	0.763379	0.18433	0.825839	0.263892
GLYOXYLATE-BYPASS: glyoxylate cycle	0.000224452	0.000822989	0.111368	0.0158976	0.0205065	0.0682693	0.0653998	0.0768898	0.109979
HSERMETANA-PWY: L-methionine biosynthesis III	0.000227196	0.000826167	0.103188	0.611521	0.0766608	0.473681	0.194837	0.480883	0.241617
P221-PWY: octane oxidation	0.000250244	0.000895182	0.101934	0.00203197	0.00272519	0.0159084	0.0242975	0.0109076	0.0171325
PWY-5138: fatty acid &beta;-oxidation IV (unsaturated, even number)	0.000253314	0.000898855	0.132944	0.00780779	0.0105979	0.054676	0.0516745	0.04948	0.0721462
PWY0-1338: polymyxin resistance	0.000255465	0.000899236	0.117073	0.00450613	0.00675314	0.0376056	0.0464638	0.0359084	0.0547559
PWY-6387: UDP-N-acetylmuramoyl-pentapeptide biosynthesis I (meso-diaminopimelate containing)	0.000250011	0.00090168	0.127289	1.10729	0.12444	0.90431	0.21142	0.959187	0.271465
PWY-6386: UDP-N-acetylmuramoyl-pentapeptide biosynthesis II (lysine-containing)	0.000259595	0.000906524	0.125967	1.12913	0.123522	0.919688	0.221733	0.970639	0.28893
POLYISOPRENSYN-PWY: polyisoprenoid biosynthesis (E. coli)	0.00026226	0.000908618	0.0978483	0.123609	0.0605542	0.205605	0.156157	0.229388	0.182603
PWY-6807: xyloglucan degradation II (exoglucanase)	0.000276934	0.000951959	0.0428718	0.0216255	0.0352652	0.0039277	0.0135849	0.0348461	0.0791178
DARABCATK12-PWY: D-arabinose degradation I	0.000285426	0.000973544	0.117041	0.00138707	0.00213319	0.0232287	0.0290969	0.0152715	0.0289699
PWY-7196: superpathway of pyrimidine ribonucleosides salvage	0.000320533	0.00108488	0.0986315	0.0536099	0.05053	0.0182802	0.0303466	0.0242746	0.0484993
PWY-6731: starch degradation III	0.000341515	0.00114707	0.113972	0.304554	0.108404	0.170047	0.168995	0.225205	0.154346
PEPTIDOGLYCANSYN-PWY: peptidoglycan biosynthesis I (meso-diaminopimelate containing)	0.000349354	0.00116451	0.114283	1.08541	0.125701	0.890874	0.211693	0.948832	0.272954
PWY-7237: myo-, chiro- and scyllo-inositol degradation	0.000431517	0.00142757	0.131354	0.601763	0.168474	0.424518	0.283634	0.405644	0.251609
DTDPRHAMSYN-PWY: dTDP-&beta;-L-rhamnose biosynthesis	0.000439912	0.00143379	0.0863001	1.17993	0.268271	0.851837	0.357083	1.0488	0.488934
PWY490-3: nitrate reduction VI (assimilatory)	0.000439652	0.00144363	0.0329172	0.00310628	0.00238877	0.00119313	0.001769	0.00284278	0.00564363
PWY-7229: superpathway of adenosine nucleotides de novo biosynthesis I	0.000454054	0.001469	0.120384	0.587964	0.113376	0.810786	0.267461	0.694645	0.264867
PWY66-399: gluconeogenesis III	0.000460093	0.00147767	0.0988311	0.148511	0.0556942	0.0904206	0.0612568	0.102175	0.0913377
PWY-5860: superpathway of demethylmenaquinol-6 biosynthesis I	0.000512255	0.00163328	0.133706	0.0156144	0.0161738	0.0708928	0.0645447	0.0624566	0.0799794
PWY-7197: pyrimidine deoxyribonucleotide phosphorylation	0.000521594	0.00165109	0.0955035	0.206543	0.0485515	0.377435	0.226949	0.284927	0.24644
PWY-6282: palmitoleate biosynthesis I (from (5Z)-dodec-5-enoate)	0.00053062	0.00166766	0.152896	0.12669	0.0708661	0.258832	0.15055	0.231566	0.155978
PWY-6113: superpathway of mycolate biosynthesis	0.000538851	0.00168152	0.0305206	0.00329761	0.0158043	0.00712743	0.0112579	0.0018725	0.00535155
HEMESYN2-PWY: heme b biosynthesis II (oxygen-independent)	0.000592859	0.00183703	0.116258	0.037683	0.0173883	0.100368	0.0681056	0.087605	0.0990913
FAO-PWY: fatty acid &beta;-oxidation I (generic)	0.000625806	0.00184802	0.120751	0.0150554	0.0194763	0.104399	0.104669	0.102595	0.156368
PWY-7446: sulfoquinovose degradation I	0.000610493	0.00185253	0.0825313	0.000790135	0.00186705	0.0116408	0.0179986	0.0127126	0.0251367
PWY-6803: phosphatidylcholine acyl editing	0.000607929	0.00185756	0.113253	0.0104741	0.0139899	0.0606624	0.0607117	0.0602607	0.0917798
PWY-8188: L-alanine degradation VI (reductive Stickland reaction)	0.000625056	0.00185827	0.0325292	0.0032215	0.00271513	0.00129384	0.00311212	0.00306421	0.00548372
PWY-5494: pyruvate fermentation to propanoate II (acrylate pathway)	0.000605927	0.00186439	0.0317459	0.00165159	0.00194563	0.000600615	0.00145718	0.00158455	0.00292092
PROPFERM-PWY: superpathway of L-alanine fermentation (Stickland reaction)	0.000625056	0.00187092	0.0325292	0.0032215	0.00271513	0.00129384	0.00311212	0.00306421	0.00548372
PWY-724: superpathway of L-lysine, L-threonine and L-methionine biosynthesis II	0.00064124	0.00188097	0.077193	0.804576	0.0569317	0.683088	0.14302	0.730088	0.22022
PWY-8189: L-alanine degradation V (oxidative Stickland reaction)	0.000625056	0.00188373	0.0325292	0.0032215	0.00271513	0.00129384	0.00311212	0.00306421	0.00548372
PWY-5656: mannosylglycerate biosynthesis I	0.000671382	0.00195634	0.0967414	0.00343315	0.00625906	0.0302991	0.044132	0.0261606	0.0440228
PWY-5850: superpathway of menaquinol-6 biosynthesis	0.000717479	0.00206334	0.134081	0.0224372	0.0226899	0.0878002	0.0759237	0.0787221	0.0949506
PWY-6270: isoprene biosynthesis I	0.000716488	0.00207404	0.127273	0.683688	0.0929615	0.506876	0.174953	0.585187	0.221886
PWY-841: superpathway of purine nucleotides de novo biosynthesis I	0.000726218	0.00207491	0.105559	0.5002	0.084952	0.657947	0.198117	0.571291	0.204091
PWY-7184: pyrimidine deoxyribonucleotides de novo biosynthesis I	0.000750054	0.00211554	0.112871	0.0507855	0.0621994	0.151745	0.153309	0.118742	0.118519
PWY-7820: teichuronic acid biosynthesis (B. subtilis 168)	0.000746845	0.00212008	0.0326969	0.000542702	0.000874099	0	0	0.000712862	0.00214452
SER-GLYSYN-PWY: superpathway of L-serine and glycine biosynthesis I	0.000764909	0.00214369	0.0833014	0.600076	0.0962777	0.466092	0.166321	0.591827	0.230315
FASYN-ELONG-PWY: fatty acid elongation -- saturated	0.000770458	0.00214558	0.146771	0.151894	0.0784114	0.290423	0.165141	0.263895	0.167208
PWY-5971: palmitate biosynthesis (type II fatty acid synthase)	0.000800585	0.00221545	0.148112	0.137456	0.0807412	0.281242	0.166295	0.237295	0.157606
PWY-7560: methylerythritol phosphate pathway II	0.00082087	0.00224337	0.116815	0.671998	0.0972654	0.505204	0.167754	0.591099	0.214697
PWY0-1337: oleate &beta;-oxidation	0.000826759	0.00224552	0.0736886	0.00329432	0.00598667	0.0294618	0.0402316	0.0247727	0.0531789
PWY-4041: &gamma;-glutamyl cycle	0.000819989	0.00225497	0.12146	0.162794	0.0756671	0.239878	0.114012	0.251519	0.129441
PWY-7094: fatty acid salvage	0.000856957	0.00231326	0.0695955	0.00318139	0.00566985	0.0282405	0.0395929	0.0232553	0.0518165
PWY-5136: fatty acid &beta;-oxidation II (plant peroxisome)	0.000868461	0.00233002	0.120998	0.0446288	0.0299157	0.154009	0.140525	0.150786	0.184361
PWY-5981: CDP-diacylglycerol biosynthesis III	0.000916461	0.0024439	0.0737964	0.0518424	0.0577952	0.148043	0.14336	0.16973	0.266414
PWY-7340: 9-cis, 11-trans-octadecadienoyl-CoA degradation (isomerase-dependent, yeast)	0.000930979	0.00246765	0.172339	0.00269257	0.0030891	0.0154906	0.0190745	0.00473925	0.00880404
PWY-7664: oleate biosynthesis IV (anaerobic)	0.000937357	0.00246968	0.148003	0.141454	0.0761886	0.277648	0.159868	0.248567	0.161226
PWY-7269: mitochondrial NADPH production (yeast)	0.00100605	0.00263489	0.119704	0.00295928	0.00518718	0.0370765	0.054393	0.0201314	0.0353495
TCA: TCA cycle I (prokaryotic)	0.00107216	0.00279143	0.100359	0.026823	0.029067	0.0819104	0.0793102	0.0825628	0.104378
PWY-3781: aerobic respiration I (cytochrome c)	0.00123543	0.00319759	0.0694232	0.000469587	0.00160089	0.019495	0.0540155	0.00399343	0.0120133
PWY-5899: superpathway of menaquinol-13 biosynthesis	0.00126797	0.00322488	0.14352	0.056306	0.0300698	0.126644	0.0834863	0.124476	0.104321
PWY-5897: superpathway of menaquinol-11 biosynthesis	0.00126797	0.00324363	0.14352	0.056306	0.0300698	0.126644	0.0834863	0.124476	0.104321
PWY-5898: superpathway of menaquinol-12 biosynthesis	0.00126797	0.0032626	0.14352	0.056306	0.0300698	0.126644	0.0834863	0.124476	0.104321
PWY-6527: stachyose degradation	0.00135404	0.00342402	0.068976	0.58672	0.127056	0.620313	0.25555	0.480584	0.259747
PWY-5896: superpathway of menaquinol-10 biosynthesis	0.00136364	0.00342858	0.132016	0.0224372	0.0226899	0.0869435	0.0767839	0.0787221	0.0949506
PWY-8187: L-arginine degradation XIII (reductive Stickland reaction)	0.00139334	0.00348335	0.102033	0.193772	0.0909414	0.34856	0.240304	0.345996	0.272229
PWY-5972: stearate biosynthesis I (animals)	0.00144671	0.00357614	0.231074	0.00158924	0.00240504	0.0108016	0.012246	0.00270704	0.00434146
PWY-6859: all-trans-farnesol biosynthesis	0.00144408	0.00358981	0.0751087	0.0600566	0.0438693	0.131479	0.127065	0.139498	0.171033
PWY-5705: allantoin degradation to glyoxylate III	0.00146891	0.00361072	0.08194	0.00172651	0.00380945	0.0127779	0.0167399	0.0136133	0.0256195
PWY-6317: D-galactose degradation I (Leloir pathway)	0.00148968	0.00364143	0.0833473	0.691884	0.103288	0.63915	0.191451	0.556776	0.255409
HCAMHPDEG-PWY: 3-phenylpropanoate and 3-(3-hydroxyphenyl)propanoate degradation to 2-hydroxypentadienoate	0.00156939	0.00379414	0.088803	0.00503782	0.0106192	0.0379332	0.0499276	0.0477657	0.0866337
PWY-6690: cinnamate and 3-hydroxycinnamate degradation to 2-hydroxypentadienoate	0.00156939	0.0038151	0.088803	0.00503782	0.0106192	0.0379332	0.0499276	0.0477657	0.0866337
PWY-7385: 1,3-propanediol biosynthesis (engineered)	0.00179943	0.00430299	0.113064	0.00626888	0.00821756	0.0423112	0.0495474	0.0279129	0.0469521
PWY-5514: UDP-N-acetyl-D-galactosamine biosynthesis II	0.0017953	0.00431657	0.0897331	0.000121289	0.000328045	0.00347606	0.00904888	0.000338792	0.000755695
PWY0-42: 2-methylcitrate cycle I	0.0018317	0.00435647	0.101623	0.00326071	0.00428582	0.0271873	0.0307452	0.0297235	0.0512775
PWY-5855: ubiquinol-7 biosynthesis (early decarboxylation)	0.00185538	0.00438907	0.108193	0.00261509	0.00482954	0.0204454	0.0256112	0.0177081	0.0282913
PWY-5861: superpathway of demethylmenaquinol-8 biosynthesis I	0.00187645	0.00441517	0.13975	0.0427102	0.0232956	0.100285	0.0747133	0.103839	0.0925305
PWY-5989: stearate biosynthesis II (bacteria and plants)	0.00189207	0.00442824	0.123031	0.127398	0.0719994	0.223503	0.128584	0.212937	0.133582
PWY-7977: L-methionine biosynthesis IV	0.00194179	0.00452057	0.137289	0.810348	0.10285	0.580099	0.23986	0.664257	0.282772
PWY-6920: 6-gingerol analog biosynthesis (engineered)	0.0021982	0.00509056	0.0149403	0.00665328	0.014565	0.00532421	0.00941341	0.00316526	0.012267
PWY-5747: 2-methylcitrate cycle II	0.00244385	0.0056298	0.0870582	0.00151242	0.00225632	0.0130986	0.0176478	0.0135871	0.0251961
PWY-5188: tetrapyrrole biosynthesis I (from glutamate)	0.00251454	0.00576249	0.0806865	0.328723	0.100123	0.297079	0.149467	0.24311	0.137902
PWY-6545: pyrimidine deoxyribonucleotides de novo biosynthesis III	0.00263836	0.0060149	0.0859669	0.0498517	0.0596291	0.116038	0.0925361	0.0900727	0.0940141
ECASYN-PWY: enterobacterial common antigen biosynthesis	0.00265488	0.00602138	0.101665	0.00412081	0.00700585	0.0263306	0.0338755	0.0266374	0.041845
PWY-6992: 1,5-anhydrofructose degradation	0.00274083	0.00618443	0.0620894	0.00844579	0.03112	0.0259724	0.0461834	0.03485	0.0541194
PWY-7221: guanosine ribonucleotides de novo biosynthesis	0.00276487	0.00620684	0.0984407	1.10831	0.0893129	0.959529	0.218408	0.981149	0.243431
PWY-7332: superpathway of UDP-N-acetylglucosamine-derived O-antigen building blocks biosynthesis	0.00290527	0.00648892	0.0279914	0.00247281	0.00389549	0.00180359	0.00570891	0.000884392	0.00327903
PWY66-389: phytol degradation	0.00294876	0.0065528	0.128578	0.00720177	0.0124746	0.0503703	0.0693634	0.0237221	0.0375832
PWY-6708: ubiquinol-8 biosynthesis (early decarboxylation)	0.0030598	0.0066649	0.0768747	0.000452617	0.00121253	0.0047724	0.00791586	0.00699915	0.0142407
P122-PWY: heterolactic fermentation	0.00305768	0.00669342	0.088819	0.0127372	0.0170472	0.049639	0.0574392	0.0400541	0.0594422
UBISYN-PWY: superpathway of ubiquinol-8 biosynthesis (early decarboxylation)	0.00304332	0.00669531	0.077071	0.000498989	0.00133501	0.00527522	0.00873021	0.0076585	0.0155407
PWY-6121: 5-aminoimidazole ribonucleotide biosynthesis I	0.00303793	0.00671704	0.0709272	0.956101	0.0900046	0.88123	0.204438	0.850475	0.198726
PWY-922: mevalonate pathway I (eukaryotes and bacteria)	0.00318576	0.00687125	0.050288	0.00803531	0.0140678	0.0506388	0.0856838	0.0391625	0.0967395
PWY0-1296: purine ribonucleosides degradation	0.0032127	0.00689555	0.0646819	0.818285	0.149051	0.904474	0.372126	0.703114	0.356056
PWY-7391: isoprene biosynthesis II (engineered)	0.00318307	0.00689926	0.0191091	0.00090297	0.00243067	0.0177933	0.0464151	0.0114849	0.0637137
PWY0-1221: putrescine degradation II	0.00327607	0.00699742	0.0719702	0.000503821	0.00111485	0.00533907	0.00850805	0.00602255	0.0125377
PWY0-461: L-lysine degradation I	0.00352519	0.00749316	0.0756385	0.00115239	0.0019304	0.0186465	0.02671	0.0170481	0.0376141
AEROBACTINSYN-PWY: aerobactin biosynthesis	0.00363972	0.00766257	0.0209986	0.000554544	0.00152859	0.00467464	0.00876563	0.00618152	0.0254934
KDO-NAGLIPASYN-PWY: superpathway of (Kdo)2-lipid A biosynthesis	0.00362498	0.00766823	0.0958541	0.00322351	0.00458287	0.0228457	0.0288607	0.0204086	0.0348816
PWY-3841: folate transformations II (plants)	0.00373667	0.00782921	0.0557422	0.938361	0.0867201	0.816682	0.168982	0.872257	0.250755
PWY-5838: superpathway of menaquinol-8 biosynthesis I	0.00395719	0.00825195	0.133052	0.0597931	0.0309867	0.119973	0.0842986	0.128645	0.104364
PWY-6151: S-adenosyl-L-methionine salvage I	0.0040655	0.00843782	0.0783217	0.986711	0.122115	0.804069	0.25141	0.859008	0.320652
PWY0-1277: 3-phenylpropanoate and 3-(3-hydroxyphenyl)propanoate degradation	0.00416848	0.00861094	0.090628	0.00762652	0.0140945	0.0473166	0.0609894	0.0544677	0.0933707
PWY-6531: mannitol cycle	0.00425252	0.0087435	0.113996	0.0263821	0.0209719	0.0971379	0.104583	0.0782942	0.0955793
PWY-6608: guanosine nucleotides degradation III	0.0042769	0.00875273	0.106665	0.20105	0.0612365	0.298088	0.163975	0.33727	0.235089
PWY-4984: urea cycle	0.00443967	0.00904376	0.0453162	0.161646	0.0889516	0.0971842	0.129146	0.130354	0.115279
PWY-5910: superpathway of geranylgeranyldiphosphate biosynthesis I (via mevalonate)	0.00448405	0.00909209	0.0475178	0.00928152	0.0123857	0.0472884	0.0819463	0.0303711	0.0783457
PWY-5097: L-lysine biosynthesis VI	0.00495019	0.00999121	0.0662025	0.939853	0.100741	0.809946	0.183847	0.841363	0.263322
PWY66-391: fatty acid &beta;-oxidation VI (mammalian peroxisome)	0.00499179	0.0100292	0.126658	0.0159238	0.015396	0.0419947	0.0423991	0.0176121	0.0253796
URDEGR-PWY: superpathway of allantoin degradation in plants	0.00506667	0.0100875	0.0825773	0.000366079	0.000590389	0.00599146	0.0100242	0.00599889	0.0117034
PWY-5692: allantoin degradation to glyoxylate II	0.00506667	0.0101333	0.0825773	0.000366079	0.000590389	0.00599146	0.0100242	0.00599889	0.0117034
PWY-I9: L-cysteine biosynthesis VI (from L-methionine)	0.00562348	0.0111456	0.096333	0.229467	0.0924833	0.401809	0.211796	0.335288	0.259316
LIPA-CORESYN-PWY: lipid A-core biosynthesis (E. coli K-12)	0.00577415	0.0113929	0.036084	0.000185458	0.000401035	0.0121011	0.0409943	0.0134301	0.0386402
PWY-6609: adenine and adenosine salvage III	0.0060383	0.011861	0.074222	1.0882	0.157316	1.01939	0.301024	0.905401	0.355627
PWY-6876: isopropanol biosynthesis (engineered)	0.00657584	0.0128594	0.0927984	0.003999	0.00747706	0.0193467	0.0341776	0.007253	0.0110701
PWY-6122: 5-aminoimidazole ribonucleotide biosynthesis II	0.00697688	0.0135235	0.0725882	0.999241	0.115847	0.901986	0.214964	0.882	0.224327
PWY-6277: superpathway of 5-aminoimidazole ribonucleotide biosynthesis	0.00697688	0.0135833	0.0725882	0.999241	0.115847	0.901986	0.214964	0.882	0.224327
PWY-5913: partial TCA cycle (obligate autotrophs)	0.0073588	0.0142012	0.103566	0.0887452	0.0480252	0.160953	0.104382	0.173228	0.151265
PWY-5695: inosine 5'-phosphate degradation	0.00773467	0.0147968	0.0660266	0.845032	0.124427	0.697573	0.238499	0.798216	0.238438
PWY-6901: superpathway of glucose and xylose degradation	0.00770563	0.0148056	0.0657014	0.372098	0.111381	0.422458	0.127809	0.444923	0.126838
P125-PWY: superpathway of (R,R)-butanediol biosynthesis	0.0079687	0.0151785	0.0143561	0.0132343	0.0261614	0.0274357	0.0427615	0.0240745	0.0636996
PWY-7254: TCA cycle VII (acetate-producers)	0.00874123	0.0165782	0.0164602	0.00879935	0.00888402	0.00597872	0.00925263	0.00608093	0.0115641
PWY-6435: 4-hydroxybenzoate biosynthesis III (plants)	0.00903269	0.0170574	0.00913791	0.00910169	0.0128123	0.00510888	0.00955807	0.0112463	0.03485
LPSSYN-PWY: superpathway of lipopolysaccharide biosynthesis	0.00968825	0.0182172	0.0573793	0.000595268	0.00135159	0.0142912	0.0376505	0.0163174	0.0357861
PWY-7384: anaerobic energy metabolism (invertebrates, mitochondrial)	0.0104225	0.0195145	0.0407468	0.000600822	0.00157447	0.00442315	0.0100867	0.00344275	0.00898153
PWY-8131: 5'-deoxyadenosine degradation II	0.0106193	0.0197987	0.0331079	0.0711592	0.0300393	0.1109	0.0897473	0.0768479	0.106692
PWY-8086: (S)-lactate fermentation to propanoate, acetate and hydrogen	0.010809	0.0200673	0.0424467	0.00076094	0.001836	0.00413457	0.00980189	0.00393862	0.00867831
P23-PWY: reductive TCA cycle I	0.0111413	0.0205974	0.0242454	0.0102405	0.010398	0.0108368	0.0216788	0.00611076	0.0104691
PWY-6471: peptidoglycan biosynthesis IV (Enterococcus faecium)	0.0113353	0.0208684	0.116823	0.00534987	0.0143175	0.130174	0.221017	0.0375134	0.115034
LIPASYN-PWY: phospholipases	0.0113877	0.0208774	0.0957859	0.0051113	0.00770366	0.0382991	0.045256	0.028717	0.0534278
REDCITCYC: TCA cycle VI (Helicobacter)	0.0115063	0.0210074	0.0786926	0.00921439	0.00861776	0.0230546	0.0234173	0.0227141	0.0286623
CARNMET-PWY: L-carnitine degradation I	0.0119911	0.0217123	0.0754383	0.0007665	0.00173825	0.00856341	0.0144605	0.010008	0.0200528
ORNDEG-PWY: superpathway of ornithine degradation	0.0119856	0.021792	0.0965216	0.0217617	0.0212099	0.0967489	0.104536	0.0932249	0.143474
PWY-8004: Entner-Doudoroff pathway I	0.0121667	0.02194	0.0648758	0.217775	0.0882542	0.284057	0.137933	0.279349	0.121206
UDPNACETYLGALSYN-PWY: UDP-N-acetyl-D-glucosamine biosynthesis II	0.0127667	0.022928	0.0163912	0.000190177	0.000469007	0.00463628	0.0121633	0.0068786	0.0340364
PWY-7039: phosphatidate metabolism, as a signaling molecule	0.0130262	0.0232989	0.0433627	0.000171678	0.000427111	0.00637829	0.0161325	0.00724278	0.0203739
PWY-6318: L-phenylalanine degradation IV (mammalian, via side chain)	0.0134773	0.0240081	0.0789335	0.000427257	0.0008923	0.00455193	0.00796132	0.00239375	0.00556087
THREOCAT-PWY: superpathway of L-threonine metabolism	0.0136363	0.0241935	0.124073	0.00416976	0.00678962	0.0267913	0.0319032	0.0148932	0.0246174
PWY-822: fructan biosynthesis	0.0139782	0.0247005	0.00769214	0.0100303	0.0162928	0.0137747	0.0423323	0.0215637	0.0835747
PWY-5484: glycolysis II (from fructose 6-phosphate)	0.0141033	0.0248218	0.0531904	0.372229	0.136003	0.422966	0.17144	0.45283	0.148904
COLANSYN-PWY: colanic acid building blocks biosynthesis	0.0142996	0.0250671	0.0623924	0.293769	0.053227	0.240973	0.124357	0.243818	0.102989
PWY-5154: L-arginine biosynthesis III (via N-acetyl-L-citrulline)	0.0144921	0.0253037	0.0890733	0.414733	0.183553	0.265645	0.153763	0.362678	0.180637
PWY-7209: superpathway of pyrimidine ribonucleosides degradation	0.0147357	0.0256273	0.0585239	0.0408466	0.0315687	0.0192624	0.0206178	0.0293815	0.0379847
PWY-7400: L-arginine biosynthesis IV (archaebacteria)	0.0156414	0.0270953	0.0671108	0.54482	0.113137	0.448119	0.137244	0.509176	0.145618
P562-PWY: myo-inositol degradation I	0.0161809	0.0279201	0.0533868	0.000381331	0.00104177	0.0237416	0.0752539	0.00438192	0.0201039
PWY-5392: reductive TCA cycle II	0.0173527	0.0298249	0.0125539	0.00349591	0.0038746	0.00315978	0.00677186	0.00232315	0.00396464
PWY-821: superpathway of sulfur amino acid biosynthesis (Saccharomyces cerevisiae)	0.0175811	0.0300999	0.0802918	0.0399872	0.0403407	0.0871147	0.0642563	0.061255	0.0686475
PWY-5030: L-histidine degradation III	0.0179035	0.0305331	0.0344288	0.164152	0.0786184	0.109299	0.140199	0.173012	0.161664
GLUCUROCAT-PWY: superpathway of &beta;-D-glucuronosides degradation	0.0186552	0.0316922	0.0617016	0.19458	0.0617939	0.141162	0.101123	0.158478	0.0867006
RUMP-PWY: formaldehyde oxidation I	0.01886	0.0319169	0.0764801	0.0221197	0.0319816	0.0507512	0.0577422	0.0243129	0.0335266
PWY-6396: superpathway of 2,3-butanediol biosynthesis	0.0189818	0.0319999	0.013296	0.00218494	0.00379559	0.00714228	0.00942573	0.0101053	0.0454977
PWY-6328: L-lysine degradation X	0.0192127	0.0322657	0.0454058	0.000396366	0.0008936	0.00653968	0.0187674	0.00363502	0.00891477
PWY-6606: guanosine nucleotides degradation II	0.0193849	0.032431	0.0871746	0.104209	0.0360743	0.163853	0.106425	0.197862	0.18728
PWY-7282: 4-amino-2-methyl-5-diphosphomethylpyrimidine biosynthesis II	0.0203657	0.0338148	0.0696571	0.327474	0.104235	0.240021	0.131744	0.324658	0.148131
PWY-6549: L-glutamine biosynthesis III	0.0203005	0.0338341	0.0521674	0.130537	0.0482072	0.114661	0.0821665	0.0952508	0.0700986
PWY-6284: superpathway of unsaturated fatty acids biosynthesis (E. coli)	0.0205467	0.033987	0.121417	0.0553817	0.0419853	0.141705	0.113242	0.101171	0.0989643
GLYCOLYSIS: glycolysis I (from glucose 6-phosphate)	0.0220588	0.0363516	0.052486	0.407233	0.144035	0.46069	0.175226	0.497118	0.1821
THRESYN-PWY: superpathway of L-threonine biosynthesis	0.022431	0.0368271	0.0678991	0.66231	0.0635995	0.611883	0.152945	0.722787	0.214501
GOLPDLCAT-PWY: superpathway of glycerol degradation to 1,3-propanediol	0.0234124	0.0382953	0.118149	0.056205	0.0223897	0.104092	0.0843661	0.0574916	0.0511967
PWY-6628: superpathway of L-phenylalanine biosynthesis	0.0251002	0.040904	0.0139596	0.480817	0.139115	0.416728	0.230181	0.431422	0.272297
PWY-7117: C4 photosynthetic carbon assimilation cycle, PEPCK type	0.0269023	0.043679	0.0626789	0.181333	0.120214	0.237181	0.12897	0.256245	0.137121
PWY-7389: superpathway of anaerobic energy metabolism (invertebrates)	0.0274339	0.0443784	0.048634	0.000944839	0.00246365	0.00426511	0.00874819	0.00352691	0.00658528
P41-PWY: pyruvate fermentation to acetate and (S)-lactate I	0.0276932	0.0446338	0.0244617	0.593966	0.0982156	0.580875	0.2208	0.511371	0.326739
PWY0-1586: peptidoglycan maturation (meso-diaminopimelate containing)	0.0290698	0.0466814	0.075678	0.835436	0.164796	0.798123	0.297559	1.0068	0.423103
PWY-5100: pyruvate fermentation to acetate and lactate II	0.0296636	0.0474617	0.0207858	0.593966	0.0982156	0.583589	0.218086	0.519837	0.319564
P105-PWY: TCA cycle IV (2-oxoglutarate decarboxylase)	0.0308349	0.049157	0.070594	0.0250838	0.0266465	0.0645662	0.0709904	0.0608178	0.0809883
PWY-7328: superpathway of UDP-glucose-derived O-antigen building blocks biosynthesis	0.0315759	0.0501567	0.0554835	0.308372	0.0869119	0.324902	0.0918951	0.2649	0.122931
PWY-7013: (S)-propane-1,2-diol degradation	0.0320798	0.0507738	0.0407101	0.0869552	0.0443652	0.140231	0.16361	0.0871452	0.106962
P164-PWY: purine nucleobases degradation I (anaerobic)	0.0329476	0.0519604	0.0609361	0.114803	0.0325559	0.158794	0.0800213	0.170663	0.137049
PWY-6895: superpathway of thiamine diphosphate biosynthesis II	0.0345259	0.054255	0.0467578	0.207509	0.0617488	0.154837	0.113872	0.156215	0.139614
SALVADEHYPOX-PWY: adenosine nucleotides degradation II	0.0357838	0.0560315	0.0985127	0.119332	0.0440147	0.220951	0.179776	0.225913	0.189264
ORNARGDEG-PWY: superpathway of L-arginine and L-ornithine degradation	0.0360828	0.0561005	0.0650293	0.00335007	0.00677235	0.0182766	0.0309774	0.0196514	0.0375637
ARGDEG-PWY: superpathway of L-arginine, putrescine, and 4-aminobutanoate degradation	0.0360828	0.0562995	0.0650293	0.00335007	0.00677235	0.0182766	0.0309774	0.0196514	0.0375637
PWY-7409: phospholipid remodeling (phosphatidylethanolamine, yeast)	0.0370966	0.0574735	0.0654583	0.000940096	0.00240485	0.0118772	0.0178142	0.0104345	0.0246352
PWY-7388: octanoyl-[acyl-carrier protein] biosynthesis (mitochondria, yeast)	0.0392316	0.0605681	0.0640685	0.00653729	0.014154	0.0357753	0.0583367	0.0272808	0.0531152
PWY-801: homocysteine and cysteine interconversion	0.0405822	0.0624342	0.036133	0.00736877	0.0105349	0.0216282	0.0239655	0.01965	0.0453398
P185-PWY: formaldehyde assimilation III (dihydroxyacetone cycle)	0.0408684	0.0624378	0.100749	0.0542001	0.0305439	0.110871	0.110049	0.0617174	0.0561194
GALACTUROCAT-PWY: D-galacturonate degradation I	0.0407367	0.0624534	0.0756924	0.13678	0.0487041	0.200395	0.101677	0.163174	0.0922188
PWY-8178: pentose phosphate pathway (non-oxidative branch) II	0.0431137	0.0656402	0.0346248	0.816088	0.104899	0.782583	0.167507	0.730755	0.265372
PWY-5104: L-isoleucine biosynthesis IV	0.0457608	0.0694301	0.0798999	0.00921935	0.0145143	0.0328788	0.0469418	0.019799	0.0275198
PWY-6168: flavin biosynthesis III (fungi)	0.0464448	0.0702258	0.0695973	0.103578	0.063569	0.13205	0.140995	0.174648	0.132461
3-HYDROXYPHENYLACETATE-DEGRADATION-PWY: 4-hydroxyphenylacetate degradation	0.0468755	0.0706344	0.0581266	0.00133654	0.00266445	0.00968477	0.0143502	0.00880573	0.0204402
PWY-6293: superpathway of L-cysteine biosynthesis (fungi)	0.0474223	0.0712143	0.0354237	0.0118673	0.0162664	0.0312697	0.033797	0.0250323	0.0545839
PWY-7616: methanol oxidation to carbon dioxide	0.0487181	0.0729115	0.0833614	0.00113982	0.0013532	0.00480458	0.00578868	0.00381007	0.00619747
PWY-6071: superpathway of phenylethylamine degradation	0.0489472	0.073006	0.0479572	0.000451026	0.00144941	0.00567189	0.0117454	0.00425042	0.0116823
PWY0-321: phenylacetate degradation I (aerobic)	0.050009	0.0743377	0.047516	0.000432523	0.00139746	0.00510127	0.0104687	0.00381312	0.0105024
PWY0-1261: anhydromuropeptides recycling I	0.0519137	0.0769091	0.0669131	0.0998633	0.0515537	0.141799	0.0804962	0.145939	0.0972835
PWY-5994: palmitate biosynthesis (type I fatty acid synthase)	0.0522979	0.0772184	0.0235758	0.0118348	0.0154924	0.00661543	0.0114034	0.00790334	0.0134931
PWY66-430: myristate biosynthesis (mitochondria)	0.0541087	0.0796248	0.06406	0.00611069	0.014053	0.0358221	0.0587503	0.0268599	0.0538688
PWY-6562: norspermidine biosynthesis	0.0551974	0.0809563	0.0382989	0.00173492	0.00336476	0.0120248	0.0413488	0.00296958	0.00770366
PWY-5415: catechol degradation I (meta-cleavage pathway)	0.0572588	0.0837006	0.0695553	0.00222373	0.00393644	0.00739664	0.0119554	0.0034016	0.00569587
PWY-5088: L-glutamate degradation VIII (to propanoate)	0.0577658	0.0841621	0.0707105	0.000251724	0.000591051	0.00137724	0.00304505	0.00208492	0.003878
PWY-6519: 8-amino-7-oxononanoate biosynthesis I	0.0617987	0.0897407	0.0771759	0.132907	0.0673911	0.19821	0.132614	0.206635	0.14019
PWY-7198: pyrimidine deoxyribonucleotides de novo biosynthesis IV	0.064079	0.0927459	0.0768319	0.177844	0.07684	0.25611	0.133342	0.188803	0.109279
PWY0-845: superpathway of pyridoxal 5'-phosphate biosynthesis and salvage	0.0664535	0.0958673	0.0629117	0.207982	0.112522	0.176722	0.152136	0.274173	0.185671
SO4ASSIM-PWY: assimilatory sulfate reduction I	0.0667406	0.0959668	0.0741285	0.0575365	0.0497044	0.116414	0.0894046	0.109893	0.118312
PWY-6124: inosine-5'-phosphate biosynthesis II	0.0691687	0.0991343	0.0282733	0.693535	0.0750992	0.654135	0.182136	0.729263	0.21519
PYRIDOXSYN-PWY: pyridoxal 5'-phosphate biosynthesis I	0.0712062	0.101394	0.0599103	0.171675	0.110077	0.143699	0.145583	0.234328	0.177331
PWY-5367: petroselinate biosynthesis	0.0711344	0.101621	0.0478083	0.0263817	0.0233332	0.0958463	0.125145	0.0743643	0.165449
PWY-702: L-methionine biosynthesis II	0.0722171	0.102502	0.0548157	0.203403	0.0788927	0.30665	0.183978	0.297208	0.255189
UDPNAGSYN-PWY: UDP-N-acetyl-D-glucosamine biosynthesis I	0.0759498	0.107453	0.044204	0.484114	0.122994	0.629147	0.240181	0.558913	0.328056
PWY-7663: gondoate biosynthesis (anaerobic)	0.0767547	0.107898	0.0352466	0.447567	0.158895	0.493709	0.262029	0.548236	0.264837
P621-PWY: nylon-6 oligomer degradation	0.0765961	0.10802	0.0142451	0.0102641	0.012365	0.0154366	0.0278438	0.00879606	0.0231956
DENITRIFICATION-PWY: nitrate reduction I (denitrification)	0.0774338	0.108506	0.0035888	0.000920038	0.00179132	0.00178718	0.00436545	0.00142603	0.00768541
ARGININE-SYN4-PWY: L-ornithine biosynthesis II	0.078118	0.109117	0.0348745	0.235742	0.14843	0.174772	0.179767	0.262151	0.193276
PWY-5676: acetyl-CoA fermentation to butanoate II	0.0794792	0.110667	0.0510493	0.100363	0.0622461	0.149971	0.108379	0.110317	0.0787801
PWY-5180: toluene degradation I (aerobic) (via o-cresol)	0.0805192	0.111762	0.0736225	0.00791854	0.0143668	0.0460468	0.0631763	0.0382221	0.0733648
PWY-7187: pyrimidine deoxyribonucleotides de novo biosynthesis II	0.0819284	0.113005	0.0840214	0.00790269	0.00981888	0.0344819	0.0436475	0.0234239	0.0396473
PWY-6607: guanosine nucleotides degradation I	0.0817034	0.113049	0.0503481	0.0333259	0.0207935	0.0556211	0.0495722	0.0377439	0.0393993
PWY-6630: superpathway of L-tyrosine biosynthesis	0.0880452	0.121062	0.0689115	0.22504	0.0710544	0.326144	0.208348	0.22994	0.162566
FUC-RHAMCAT-PWY: superpathway of fucose and rhamnose degradation	0.0904591	0.123994	0.073318	0.0785545	0.0343115	0.119213	0.0858017	0.124908	0.0934918
FOLSYN-PWY: superpathway of tetrahydrofolate biosynthesis and salvage	0.0913196	0.124785	0.0840323	0.0883357	0.043727	0.15973	0.110699	0.117372	0.0992353
PWY-6478: GDP-D-glycero-&alpha;-D-manno-heptose biosynthesis	0.0916986	0.124914	0.0467282	0.00287891	0.005592	0.0101899	0.0236583	0.0123769	0.0235901
PYRIDNUCSAL-PWY: NAD salvage pathway I (PNC VI cycle)	0.0929282	0.126199	0.0323854	0.0696107	0.0623366	0.104441	0.0633077	0.09256	0.0886579
FUCCAT-PWY: fucose degradation	0.0939009	0.127127	0.0812462	0.0591757	0.0301505	0.0956716	0.0759828	0.105951	0.0896364
PWY-7873: D-erythronate degradation II	0.0953944	0.128753	0.0535533	0.000557735	0.00131108	0.00803903	0.0157509	0.00536211	0.0149712
PYRIDNUCSYN-PWY: NAD de novo biosynthesis I (from aspartate)	0.0976847	0.131441	0.0713299	0.586689	0.0807886	0.479914	0.185415	0.503719	0.193338
PWY-6123: inosine-5'-phosphate biosynthesis I	0.0980806	0.131572	0.0265496	0.739695	0.0698458	0.683732	0.184675	0.760552	0.229913
PWY-6612: superpathway of tetrahydrofolate biosynthesis	0.0997697	0.133431	0.0880114	0.0613954	0.0329542	0.119293	0.0892095	0.0869582	0.0784087
PWY-6353: purine nucleotides degradation II (aerobic)	0.100322	0.133762	0.0652913	0.185411	0.05787	0.248336	0.14962	0.258624	0.153292
PWY-7688: dTDP-&alpha;-D-ravidosamine and dTDP-4-acetyl-&alpha;-D-ravidosamine biosynthesis	0.102603	0.13639	0.00995764	0.00664963	0.0155088	0.0148959	0.0491305	0.0316005	0.166845
SULFATE-CYS-PWY: superpathway of sulfate assimilation and cysteine biosynthesis	0.103492	0.137159	0.0512118	0.107904	0.0813923	0.17062	0.110014	0.153345	0.127967
PWY-5121: superpathway of geranylgeranyl diphosphate biosynthesis II (via MEP)	0.105208	0.139014	0.048611	0.212666	0.093332	0.214745	0.156208	0.282782	0.184802
PWY-7323: superpathway of GDP-mannose-derived O-antigen building blocks biosynthesis	0.107102	0.141092	0.0247717	0.183586	0.068913	0.149871	0.114403	0.155437	0.0937458
PWY-5690: TCA cycle II (plants and fungi)	0.110038	0.144527	0.0814079	0.0306674	0.0199703	0.0506719	0.0414447	0.0298963	0.026181
PWY1G-0: mycothiol biosynthesis	0.116959	0.153161	0.0312881	0.000262349	0.000511967	0.00135501	0.00371355	0.00101031	0.00252177
PWY-6595: superpathway of guanosine nucleotides degradation (plants)	0.117488	0.153397	0.031171	0.0327927	0.019833	0.0502255	0.0455979	0.0381153	0.0406311
PPGPPMET-PWY: ppGpp metabolism	0.122055	0.158888	0.0492999	0.0656378	0.0287419	0.057296	0.0393103	0.0816563	0.0551131
NONOXIPENT-PWY: pentose phosphate pathway (non-oxidative branch) I	0.126358	0.164005	0.0265919	0.714944	0.126481	0.78806	0.197358	0.705911	0.241185
PWY0-162: superpathway of pyrimidine ribonucleotides de novo biosynthesis	0.130662	0.169092	0.0183176	0.32814	0.11273	0.370963	0.145818	0.366231	0.155711
PWY-6953: dTDP-3-acetamido-&alpha;-D-fucose biosynthesis	0.133369	0.172089	0.00711752	0.00243294	0.00501274	0.00651472	0.027281	0.00624367	0.0271896
BIOTIN-BIOSYNTHESIS-PWY: biotin biosynthesis I	0.135934	0.174886	0.0630736	0.141093	0.0664536	0.193652	0.132926	0.207976	0.1374
NAGLIPASYN-PWY: lipid IVA biosynthesis (E. coli)	0.14084	0.179622	0.0849428	0.097814	0.0514257	0.105345	0.0890248	0.163981	0.13664
PWY-7783: plasmalogen degradation	0.140033	0.179634	0.0513734	0.00130376	0.00210046	0.00362878	0.0055754	0.00162157	0.00395671
PWY-8073: lipid IVA biosynthesis (P. putida)	0.14084	0.180144	0.0849428	0.097814	0.0514257	0.105345	0.0890248	0.163981	0.13664
PWY-7805: (aminomethyl)phosphonate degradation	0.144063	0.183202	0.0515638	0.00123443	0.00248355	0.0102256	0.0195609	0.00915921	0.0219828
PWY-5345: superpathway of L-methionine biosynthesis (by sulfhydrylation)	0.145593	0.184614	0.038712	0.125113	0.091903	0.181632	0.108791	0.144408	0.110937
PWY-7111: pyruvate fermentation to isobutanol (engineered)	0.146655	0.185426	0.00733008	0.809383	0.123658	0.772383	0.312501	0.762724	0.278812
P124-PWY: Bifidobacterium shunt	0.148962	0.187803	0.0272141	0.177853	0.143719	0.119426	0.149846	0.220306	0.311249
PWY-1269: CMP-3-deoxy-D-manno-octulosonate biosynthesis	0.151218	0.189561	0.0400947	0.177905	0.129242	0.122489	0.0950297	0.194527	0.157352
PWY-7294: D-xylose degradation IV	0.150819	0.189601	0.108115	0.000360904	0.00088107	0.00381704	0.00671693	0.00129355	0.00286072
GLCMANNANAUT-PWY: superpathway of N-acetylglucosamine, N-acetylmannosamine and N-acetylneuraminate degradation	0.15193	0.189912	0.0351	0.276561	0.0735256	0.276497	0.110211	0.323296	0.154088
PWY-6147: 6-hydroxymethyl-dihydropterin diphosphate biosynthesis I	0.156058	0.194519	0.027578	0.326295	0.198482	0.257045	0.202313	0.352027	0.235945
PWY-7200: superpathway of pyrimidine deoxyribonucleoside salvage	0.157837	0.196182	0.0307474	0.00402556	0.00669775	0.0191212	0.0518406	0.00867961	0.0298219
GLUCONEO-PWY: gluconeogenesis I	0.16259	0.20152	0.0311663	0.395688	0.0979752	0.340069	0.133999	0.365581	0.121776
PWY-5004: superpathway of L-citrulline metabolism	0.168363	0.208089	0.0120087	0.001776	0.00346377	0.00247002	0.00439288	0.00136062	0.00383208
OANTIGEN-PWY: O-antigen building blocks biosynthesis (E. coli)	0.170666	0.210344	0.0153429	0.61997	0.10242	0.607529	0.192119	0.565346	0.258678
DENOVOPURINE2-PWY: superpathway of purine nucleotides de novo biosynthesis II	0.172278	0.211738	0.0652963	0.0218867	0.0285727	0.0695514	0.0978312	0.0402559	0.0689826
PWY-7211: superpathway of pyrimidine deoxyribonucleotides de novo biosynthesis	0.174498	0.213869	0.0433309	0.0663458	0.0517404	0.109561	0.0918632	0.0832864	0.0811814
PWY-5677: succinate fermentation to butanoate	0.191934	0.234586	0.107713	0.00482886	0.00720785	0.0114509	0.0140047	0.00388322	0.00539545
GLYCOCAT-PWY: glycogen degradation I	0.192528	0.23466	0.0179015	0.152915	0.0887499	0.146341	0.177529	0.189344	0.160233
P108-PWY: pyruvate fermentation to propanoate I	0.194762	0.236727	0.0457356	0.0216466	0.0238503	0.0432963	0.0435778	0.0339657	0.0431583
GLUCOSE1PMETAB-PWY: glucose and glucose-1-phosphate degradation	0.196269	0.237902	0.0029021	0.526846	0.147919	0.495415	0.226038	0.52583	0.296943
PWY-7874: L-threonate degradation	0.198221	0.239608	0.0548235	0.000680651	0.00137991	0.00823323	0.0157351	0.00558003	0.0149702
PWY-6215: 4-chlorobenzoate degradation	0.204442	0.246451	0.0172916	0.000353075	0.000632638	0.000571174	0.000846755	0.00142518	0.00566431
PWY-6936: seleno-amino acid biosynthesis (plants)	0.205982	0.247628	0.0144127	0.543963	0.0949167	0.559375	0.190568	0.508009	0.21859
ASPASN-PWY: superpathway of L-aspartate and L-asparagine biosynthesis	0.209896	0.251647	0.0136514	0.429219	0.128984	0.409426	0.162578	0.455389	0.169929
PWY3O-4107: NAD salvage pathway V (PNC V cycle)	0.211239	0.252568	0.0132099	0.0759207	0.0874518	0.103789	0.0896868	0.098251	0.117584
PWY-7210: pyrimidine deoxyribonucleotides biosynthesis from CTP	0.21261	0.252834	0.0438323	0.0470301	0.0626911	0.111087	0.163174	0.0794132	0.110902
PWY-5497: purine nucleobases degradation II (anaerobic)	0.212331	0.253186	0.0280405	0.0642216	0.0332315	0.0584926	0.0582769	0.079462	0.0611773
PROTOCATECHUATE-ORTHO-CLEAVAGE-PWY: protocatechuate degradation II (ortho-cleavage pathway)	0.214023	0.253828	0.0452072	0.00245416	0.0049729	0.0128167	0.0372264	0.00349866	0.00946679
PWY-7807: glyphosate degradation III	0.237483	0.280894	0.056534	0.0015795	0.00273535	0.0118486	0.0207203	0.00911299	0.0213895
PWY0-1533: methylphosphonate degradation I	0.242591	0.286166	0.0545686	0.000950033	0.00164923	0.00747089	0.0133147	0.00575833	0.0139376
PWY-7242: D-fructuronate degradation	0.247893	0.291638	0.0133928	0.169374	0.0602746	0.141926	0.108268	0.160379	0.0935848
POLYAMSYN-PWY: superpathway of polyamine biosynthesis I	0.249058	0.292228	0.0646479	0.0761054	0.0352987	0.131252	0.0998281	0.112394	0.0988246
PWY4FS-7: phosphatidylglycerol biosynthesis I (plastidic)	0.254673	0.298021	0.019555	0.340205	0.174234	0.379584	0.152391	0.319772	0.155032
PRPP-PWY: superpathway of histidine, purine, and pyrimidine biosynthesis	0.256839	0.299759	0.0534698	0.0282328	0.0340784	0.0693983	0.0861296	0.0446623	0.0691875
CITRULBIO-PWY: L-citrulline biosynthesis	0.260981	0.303788	0.0213991	0.193844	0.102874	0.179797	0.153414	0.225959	0.137266
PWY-6507: 4-deoxy-L-threo-hex-4-enopyranuronate degradation	0.268337	0.311525	0.0332985	0.122489	0.0493234	0.160098	0.0858037	0.150513	0.101833
PWY-6969: TCA cycle V (2-oxoglutarate synthase)	0.269292	0.311812	0.0235204	0.110017	0.033612	0.10026	0.0758967	0.129152	0.0991766
HISDEG-PWY: L-histidine degradation I	0.279064	0.321435	0.0258667	0.185383	0.0971281	0.169065	0.157604	0.229719	0.194698
PWY-7234: inosine-5'-phosphate biosynthesis III	0.278726	0.321888	0.0466443	0.253236	0.108657	0.340366	0.22703	0.362439	0.283558
PWY-5862: superpathway of demethylmenaquinol-9 biosynthesis	0.283133	0.32527	0.0871744	0.0369042	0.0189366	0.0798261	0.0714438	0.0778832	0.0826594
PWY4FS-8: phosphatidylglycerol biosynthesis II (non-plastidic)	0.284451	0.325933	0.0184603	0.340197	0.174228	0.377868	0.154231	0.319666	0.154941
PWY0-1061: superpathway of L-alanine biosynthesis	0.301999	0.345141	0.0457973	0.144947	0.122237	0.203117	0.194013	0.125167	0.108794
PWY66-429: fatty acid biosynthesis initiation (mitochondria)	0.307557	0.349677	0.0258009	0.834967	0.126401	0.816538	0.234062	0.755033	0.278417
DAPLYSINESYN-PWY: L-lysine biosynthesis I	0.306932	0.34987	0.0368309	0.245341	0.153599	0.272667	0.147306	0.346543	0.314681
PWY1ZNC-1: assimilatory sulfate reduction IV	0.325496	0.36912	0.00149607	0.0680575	0.0455379	0.0625196	0.0514948	0.068075	0.0722633
PWY-6518: bile acids epimerization	0.338214	0.382556	0.0313605	0.00188938	0.00264724	0.00368391	0.00604165	0.00186855	0.00400148
PWY0-1479: tRNA processing	0.339722	0.383276	0.0534286	0.122593	0.0488988	0.18058	0.12644	0.170855	0.125066
CATECHOL-ORTHO-CLEAVAGE-PWY: catechol degradation to &beta;-ketoadipate	0.340937	0.383663	0.0286504	0.00129506	0.00238681	0.0056818	0.0179837	0.00221297	0.00688908
PWY-5384: sucrose degradation IV (sucrose phosphorylase)	0.345475	0.387778	0.0467534	0.291558	0.109547	0.330021	0.205902	0.400168	0.284276
PWY-622: starch biosynthesis	0.347393	0.388939	0.0138303	0.187998	0.17164	0.150426	0.19838	0.213948	0.232728
PWY-5845: superpathway of menaquinol-9 biosynthesis	0.360721	0.402835	0.0769742	0.0521859	0.0259238	0.0982817	0.084075	0.0990076	0.0988077
GLYCOLYSIS-E-D: superpathway of glycolysis and the Entner-Doudoroff pathway	0.363524	0.404938	0.0286934	0.191094	0.0528274	0.229663	0.133937	0.22722	0.115316
PWY-7315: dTDP-N-acetylthomosamine biosynthesis	0.372789	0.41421	0.0216531	0.0533058	0.102511	0.0968927	0.155803	0.0647749	0.0827108
ARG SYN: superpathway of arginine and polyamine biosynthesis	0.375562	0.41624	0.0424386	0.13122	0.0554015	0.186704	0.123839	0.164032	0.115873
LACTOSECAT-PWY: lactose and galactose degradation I	0.392287	0.433684	0.0514582	0.124062	0.0591111	0.304913	0.473133	0.207992	0.275544
RHAMCAT-PWY: L-rhamnose degradation I	0.395209	0.435819	0.0240954	0.326213	0.0803228	0.391428	0.197961	0.325716	0.211345
PWY-7392: taxadiene biosynthesis (engineered)	0.407767	0.448543	0.0430199	0.125183	0.0782258	0.143727	0.114947	0.180988	0.144168
ANAEROFRUCAT-PWY: homolactic fermentation	0.412043	0.452117	0.0156232	0.413594	0.124042	0.43327	0.156827	0.454658	0.151163
PWY-621: sucrose degradation III (sucrose invertase)	0.420904	0.460691	0.00804994	0.266642	0.0919176	0.254308	0.14379	0.283636	0.14729
PWY-6749: CMP-legionaminate biosynthesis I	0.42531	0.464358	0.019259	0.00399759	0.00895037	0.013347	0.0302498	0.0118742	0.0376846
PWY-2942: L-lysine biosynthesis III	0.434231	0.472924	0.00654999	0.857528	0.0893728	0.814288	0.184977	0.844713	0.260158
PWY-7159: 3,8-divinyl-chlorophyllide a biosynthesis III (aerobic, light independent)	0.441145	0.479269	0.0473153	0.00090991	0.00273208	0.00394863	0.0124806	0.000490213	0.00121041
PWY-1861: formaldehyde assimilation II (assimilatory RuMP Cycle)	0.461733	0.5004	0.023557	0.148678	0.0978826	0.222184	0.245426	0.161069	0.196062
PWY-7268: cytosolic NADPH production (yeast)	0.467095	0.504967	0.0233155	0.00105545	0.00266839	0.00772055	0.0225087	0.00415387	0.0182627
PWY-7115: C4 photosynthetic carbon assimilation cycle, NAD-ME type	0.469458	0.506278	0.0158999	0.0955336	0.0626753	0.118065	0.0770269	0.0978828	0.0716087
PWY-5022: 4-aminobutanoate degradation V	0.483762	0.520429	0.038076	0.0404258	0.0361677	0.0545336	0.0524946	0.0345837	0.0305187
PWY-5973: cis-vaccenate biosynthesis	0.488181	0.523901	0.00916469	0.502458	0.167794	0.479812	0.270854	0.538139	0.280444
PWY-6185: 4-methylcatechol degradation (ortho cleavage)	0.506991	0.542764	0.0336282	0.00112531	0.00216603	0.00675367	0.0207411	0.00260613	0.00845809
FASYN-INITIAL-PWY: superpathway of fatty acid biosynthesis initiation (E. coli)	0.515233	0.550249	0.00717638	0.0258434	0.0338017	0.0404149	0.0865307	0.0338336	0.0708238
PHOSLIPSYN-PWY: superpathway of phospholipid biosynthesis I (bacteria)	0.523349	0.557563	0.0189476	0.417832	0.169278	0.398225	0.181665	0.365199	0.16084
PWY-6182: superpathway of salicylate degradation	0.534533	0.568103	0.0273472	0.000795185	0.00157333	0.00563605	0.0199781	0.00236957	0.00767393
PWY-5531: 3,8-divinyl-chlorophyllide a biosynthesis II (anaerobic)	0.551079	0.584276	0.0506449	0.00105757	0.00300677	0.00436923	0.0130704	0.000586576	0.00148426
PWY-7434: terminal O-glycans residues modification (via type 2 precursor disaccharide)	0.559872	0.592172	0.0142238	0.00294715	0.00522764	0.00402964	0.00651348	0.00569778	0.0140848
PWY-8190: L-glutamate degradation XI (reductive Stickland reaction)	0.613314	0.644053	0.0241344	0.00171222	0.00369238	0.00342167	0.00503462	0.002343	0.00365028
PWY-5431: aromatic compounds degradation via &beta;-ketoadipate	0.613177	0.64545	0.0296984	0.00135208	0.00252247	0.00692662	0.0219816	0.00279335	0.00881658
PWY-5417: catechol degradation III (ortho-cleavage pathway)	0.613177	0.646997	0.0296984	0.00135208	0.00252247	0.00692662	0.0219816	0.00279335	0.00881658
PWY-7165: L-ascorbate biosynthesis VIII (engineered pathway)	0.655505	0.686719	0.0257393	0.0011162	0.00218445	0.00427513	0.00976998	0.00639984	0.0206833
PWY-7345: superpathway of anaerobic sucrose degradation	0.693154	0.724437	0.0125247	0.256925	0.065696	0.266549	0.138802	0.286272	0.136149
PWY-7723: bacterial bioluminescence	0.704992	0.735063	0.00138347	0.00214852	0.00334024	0.00233201	0.00535139	0.00195003	0.00369269
PWY-7396: butanol and isobutanol biosynthesis (engineered)	0.709754	0.738278	0.0545923	0.000710428	0.00153082	0.00753826	0.0189531	0.00271745	0.00857514
PWY-6922: L-N&delta;-acetylornithine biosynthesis	0.740314	0.76825	0.0195427	0.00941004	0.00666056	0.0117004	0.0161712	0.0145077	0.020599
PWY-6305: superpathway of putrescine biosynthesis	0.759008	0.785796	0.0216372	0.119813	0.0537588	0.152308	0.108988	0.14749	0.112696
PWY-7883: anhydromuropeptides recycling II	0.784162	0.806148	0.0441974	0.0233277	0.0263857	0.0317494	0.0404121	0.0475932	0.0675314
PWY-7316: dTDP-N-acetylviosamine biosynthesis	0.783583	0.80744	0.0452585	0.0063601	0.0141055	0.054994	0.13	0.0328658	0.0881066
PWY-7199: pyrimidine deoxyribonucleosides salvage	0.78324	0.808981	0.0114262	0.65765	0.110178	0.652443	0.228789	0.609377	0.26443
GLUDEG-I-PWY: GABA shunt	0.794623	0.813103	0.00413874	0.0400321	0.0379126	0.047664	0.0549314	0.0424912	0.0418813
PWY-7399: methylphosphonate degradation II	0.793992	0.814351	0.046514	0.000565327	0.000856775	0.00389057	0.0114443	0.00121239	0.00292062
PWY-3801: sucrose degradation II (sucrose synthase)	0.798162	0.814828	0.0178951	0.00137214	0.00267152	0.0069674	0.0287833	0.00319471	0.0108014
PWY0-1241: ADP-L-glycero-&beta;-D-manno-heptose biosynthesis	0.80667	0.821608	0.0371054	0.0460489	0.0254601	0.0493725	0.0468735	0.0689876	0.073558
P42-PWY: incomplete reductive TCA cycle	0.815098	0.828275	0.0204215	0.0463465	0.0334366	0.0627216	0.0697561	0.0463199	0.0419556
PWY-5659: GDP-mannose biosynthesis	0.841043	0.85267	0.0076409	0.255509	0.0681965	0.283337	0.151058	0.271819	0.137202
PWY-6902: chitin degradation II (Vibrio)	0.877211	0.887294	0.0208047	0.136293	0.0962354	0.129527	0.110129	0.185177	0.241709
PWY-7761: NAD salvage pathway II (PNC IV cycle)	0.885234	0.893355	1.48812e-05	0.206041	0.0938383	0.206674	0.0664286	0.206924	0.121676
GALACT-GLUCUROCAT-PWY: superpathway of hexuronide and hexuronate degradation	0.893964	0.900101	0.0135008	0.079902	0.0346798	0.0974406	0.0840674	0.092575	0.0632267
FERMENTATION-PWY: mixed acid fermentation	0.919399	0.923597	0.014513	0.187489	0.0751878	0.226519	0.149659	0.219159	0.166182
PWY-7356: thiamine diphosphate salvage IV (yeast)	0.941725	0.94387	0.0100921	0.122034	0.0715453	0.130232	0.11109	0.160027	0.244763
PWY-241: C4 photosynthetic carbon assimilation cycle, NADP-ME type	0.989459	0.989459	0.00265333	0.170702	0.107242	0.157253	0.065021	0.166426	0.1009

## Sheet: Fold change
	IBD-CDI/HC FC	IBD-CDI/IBD-only FC	IBD-only/HC FC	IBD-CDI/HC Z score	IBD-CDI/IBD-only Z score	IBD-only/HC Z score
PWY-5514: UDP-N-acetyl-D-galactosamine biosynthesis II	28.6594	10.2602	2.79327	1.10836	-0.273735	-0.834627
PWY-5972: stearate biosynthesis I (animals)	6.79672	3.9902	1.70336	1.03222	-0.0679036	-0.964318
PWY-6471: peptidoglycan biosynthesis IV (Enterococcus faecium)	24.3321	3.47006	7.01201	1.14008	-0.728678	-0.411401
PWY-7340: 9-cis, 11-trans-octadecadienoyl-CoA degradation (isomerase-dependent, yeast)	5.7531	3.26859	1.76012	1.07087	-0.161361	-0.909507
PWY-5464: superpathway of cytosolic glycolysis (plants), pyruvate dehydrogenase and TCA cycle	4.95857	3.05805	1.62148	1.04299	-0.0923913	-0.950598
PWY-5265: peptidoglycan biosynthesis II (staphylococci)	8.91211	3.0277	2.94352	1.15461	-0.565006	-0.589607
PWY-6876: isopropanol biosynthesis (engineered)	4.83789	2.6674	1.81371	1.11058	-0.28152	-0.829065
PWY66-391: fatty acid &beta;-oxidation VI (mammalian peroxisome)	2.63723	2.38443	1.10602	0.724452	0.416476	-1.14093
PWY66-389: phytol degradation	6.99417	2.12335	3.29393	1.12369	-0.792044	-0.331645
RUMP-PWY: formaldehyde oxidation I	2.29439	2.08742	1.09915	0.731735	0.40771	-1.13945
PWY-6470: peptidoglycan biosynthesis V (&beta;-lactam resistance)	1.0087	1.8499	0.545274	-0.190398	1.08151	-0.891113
GOLPDLCAT-PWY: superpathway of glycerol degradation to 1,3-propanediol	1.85201	1.81056	1.02289	0.62114	0.532424	-1.15356
PWY-7942: 5-oxo-L-proline metabolism	7.50509	1.79836	4.17329	1.05098	-0.939715	-0.111263
P461-PWY: hexitol fermentation to lactate, formate, ethanol and acetate	3.80004	1.64459	2.31063	1.10088	-0.852187	-0.248691
PWY66-409: superpathway of purine nucleotide salvage	2.49429	1.49692	1.66628	1.14007	-0.728703	-0.41137
PWY-7208: superpathway of pyrimidine nucleobases salvage	1.70107	1.33091	1.27812	1.1471	-0.459026	-0.688077
PWY-6527: stachyose degradation	1.05725	1.29075	0.819103	0.00658593	0.996691	-1.00328
PWY0-1296: purine ribonucleosides degradation	1.10533	1.28638	0.859253	0.101095	0.945612	-1.04671
THRESYN-PWY: superpathway of L-threonine biosynthesis	0.923862	0.84656	1.09131	-0.240182	-0.858037	1.09822
PWY0-1586: peptidoglycan maturation (meso-diaminopimelate containing)	0.955337	0.792734	1.20512	-0.139894	-0.922687	1.06258
SER-GLYSYN-PWY: superpathway of L-serine and glycine biosynthesis I	0.776721	0.787547	0.986253	-0.622627	-0.530857	1.15348
PWY-7282: 4-amino-2-methyl-5-diphosphomethylpyrimidine biosynthesis II	0.732946	0.739306	0.991398	-0.598785	-0.555647	1.15443

## Sheet: Stratification by species
PWY0-1586	PWY-5265	PWY-6471	PWY-6471
PWY0-1586: peptidoglycan maturation (meso-diaminopimelate containing)	PWY-5265: peptidoglycan biosynthesis II (staphylococci)	PWY-6471: peptidoglycan biosynthesis IV (Enterococcus faecium)	PWY-6471: peptidoglycan biosynthesis IV (Enterococcus faecium)
PWY0-1586: peptidoglycan maturation (meso-diaminopimelate containing)|g__Actinomyces.s__Actinomyces_sp_oral_taxon_448	PWY-5265: peptidoglycan biosynthesis II (staphylococci)|g__Clostridioides.s__Clostridioides_difficile	PWY-6471: peptidoglycan biosynthesis IV (Enterococcus faecium)|g__Bifidobacterium.s__Bifidobacterium_gallinarum	PWY-6471: peptidoglycan biosynthesis IV (Enterococcus faecium)|g__Bifidobacterium.s__Bifidobacterium_gallinarum
PWY0-1586: peptidoglycan maturation (meso-diaminopimelate containing)|g__Aeromonas.s__Aeromonas_allosaccharophila	PWY-5265: peptidoglycan biosynthesis II (staphylococci)|g__Enterococcus.s__Enterococcus_faecium	PWY-6471: peptidoglycan biosynthesis IV (Enterococcus faecium)|g__Bifidobacterium.s__Bifidobacterium_pullorum	PWY-6471: peptidoglycan biosynthesis IV (Enterococcus faecium)|g__Bifidobacterium.s__Bifidobacterium_pullorum
PWY0-1586: peptidoglycan maturation (meso-diaminopimelate containing)|g__Aeromonas.s__Aeromonas_veronii	PWY-5265: peptidoglycan biosynthesis II (staphylococci)|g__Staphylococcus.s__Staphylococcus_aureus	PWY-6471: peptidoglycan biosynthesis IV (Enterococcus faecium)|g__Bifidobacterium.s__Bifidobacterium_saeculare	PWY-6471: peptidoglycan biosynthesis IV (Enterococcus faecium)|g__Bifidobacterium.s__Bifidobacterium_saeculare
PWY0-1586: peptidoglycan maturation (meso-diaminopimelate containing)|g__Agathobaculum.s__Agathobaculum_butyriciproducens	PWY-5265: peptidoglycan biosynthesis II (staphylococci)|g__Staphylococcus.s__Staphylococcus_epidermidis	PWY-6471: peptidoglycan biosynthesis IV (Enterococcus faecium)|g__Clostridioides.s__Clostridioides_difficile	PWY-6471: peptidoglycan biosynthesis IV (Enterococcus faecium)|g__Clostridioides.s__Clostridioides_difficile
PWY0-1586: peptidoglycan maturation (meso-diaminopimelate containing)|g__Aggregatibacter.s__Aggregatibacter_segnis	PWY-5265: peptidoglycan biosynthesis II (staphylococci)|g__Streptococcus.s__Streptococcus_anginosus_group	PWY-6471: peptidoglycan biosynthesis IV (Enterococcus faecium)|g__Enterococcus.s__Enterococcus_faecium	PWY-6471: peptidoglycan biosynthesis IV (Enterococcus faecium)|g__Enterococcus.s__Enterococcus_faecium
PWY0-1586: peptidoglycan maturation (meso-diaminopimelate containing)|g__Alloprevotella.s__Alloprevotella_tannerae	PWY-5265: peptidoglycan biosynthesis II (staphylococci)|g__Streptococcus.s__Streptococcus_infantarius	PWY-6471: peptidoglycan biosynthesis IV (Enterococcus faecium)|g__Lactobacillus.s__Lactobacillus_buchneri	PWY-6471: peptidoglycan biosynthesis IV (Enterococcus faecium)|g__Lactobacillus.s__Lactobacillus_buchneri
PWY0-1586: peptidoglycan maturation (meso-diaminopimelate containing)|g__Anaerostipes.s__Anaerostipes_hadrus	PWY-5265: peptidoglycan biosynthesis II (staphylococci)|g__Streptococcus.s__Streptococcus_lutetiensis	PWY-6471: peptidoglycan biosynthesis IV (Enterococcus faecium)|g__Lactobacillus.s__Lactobacillus_fermentum	PWY-6471: peptidoglycan biosynthesis IV (Enterococcus faecium)|g__Lactobacillus.s__Lactobacillus_fermentum
PWY0-1586: peptidoglycan maturation (meso-diaminopimelate containing)|g__Bacillus.s__Bacillus_haynesii	PWY-5265: peptidoglycan biosynthesis II (staphylococci)|g__Streptococcus.s__Streptococcus_macedonicus	PWY-6471: peptidoglycan biosynthesis IV (Enterococcus faecium)|g__Lactobacillus.s__Lactobacillus_oris	PWY-6471: peptidoglycan biosynthesis IV (Enterococcus faecium)|g__Lactobacillus.s__Lactobacillus_oris
PWY0-1586: peptidoglycan maturation (meso-diaminopimelate containing)|g__Bacteroides.s__Bacteroides_clarus	PWY-5265: peptidoglycan biosynthesis II (staphylococci)|g__Streptococcus.s__Streptococcus_mitis	PWY-6471: peptidoglycan biosynthesis IV (Enterococcus faecium)|unclassified	PWY-6471: peptidoglycan biosynthesis IV (Enterococcus faecium)|unclassified
PWY0-1586: peptidoglycan maturation (meso-diaminopimelate containing)|g__Bacteroides.s__Bacteroides_coprophilus	PWY-5265: peptidoglycan biosynthesis II (staphylococci)|g__Streptococcus.s__Streptococcus_oralis
PWY0-1586: peptidoglycan maturation (meso-diaminopimelate containing)|g__Bacteroides.s__Bacteroides_dorei	PWY-5265: peptidoglycan biosynthesis II (staphylococci)|g__Streptococcus.s__Streptococcus_pasteurianus
PWY0-1586: peptidoglycan maturation (meso-diaminopimelate containing)|g__Bacteroides.s__Bacteroides_faecis	PWY-5265: peptidoglycan biosynthesis II (staphylococci)|g__Streptococcus.s__Streptococcus_pseudopneumoniae
PWY0-1586: peptidoglycan maturation (meso-diaminopimelate containing)|g__Bacteroides.s__Bacteroides_faecis_CAG_32	PWY-5265: peptidoglycan biosynthesis II (staphylococci)|g__Streptococcus.s__Streptococcus_viridans
PWY0-1586: peptidoglycan maturation (meso-diaminopimelate containing)|g__Bacteroides.s__Bacteroides_fluxus	PWY-5265: peptidoglycan biosynthesis II (staphylococci)|unclassified
PWY0-1586: peptidoglycan maturation (meso-diaminopimelate containing)|g__Bacteroides.s__Bacteroides_fragilis
PWY0-1586: peptidoglycan maturation (meso-diaminopimelate containing)|g__Bacteroides.s__Bacteroides_galacturonicus
PWY0-1586: peptidoglycan maturation (meso-diaminopimelate containing)|g__Bacteroides.s__Bacteroides_ovatus
PWY0-1586: peptidoglycan maturation (meso-diaminopimelate containing)|g__Bacteroides.s__Bacteroides_sp_D2
PWY0-1586: peptidoglycan maturation (meso-diaminopimelate containing)|g__Bacteroides.s__Bacteroides_sp_OM05_12
PWY0-1586: peptidoglycan maturation (meso-diaminopimelate containing)|g__Bacteroides.s__Bacteroides_stercoris
PWY0-1586: peptidoglycan maturation (meso-diaminopimelate containing)|g__Bacteroides.s__Bacteroides_thetaiotaomicron
PWY0-1586: peptidoglycan maturation (meso-diaminopimelate containing)|g__Bacteroides.s__Bacteroides_uniformis
PWY0-1586: peptidoglycan maturation (meso-diaminopimelate containing)|g__Bacteroides.s__Bacteroides_vulgatus
PWY0-1586: peptidoglycan maturation (meso-diaminopimelate containing)|g__Bacteroides.s__Bacteroides_xylanisolvens
PWY0-1586: peptidoglycan maturation (meso-diaminopimelate containing)|g__Bifidobacterium.s__Bifidobacterium_gallinarum
PWY0-1586: peptidoglycan maturation (meso-diaminopimelate containing)|g__Bifidobacterium.s__Bifidobacterium_pseudocatenulatum
PWY0-1586: peptidoglycan maturation (meso-diaminopimelate containing)|g__Bifidobacterium.s__Bifidobacterium_pullorum
PWY0-1586: peptidoglycan maturation (meso-diaminopimelate containing)|g__Bifidobacterium.s__Bifidobacterium_saeculare
PWY0-1586: peptidoglycan maturation (meso-diaminopimelate containing)|g__Blautia.s__Blautia_hydrogenotrophica
PWY0-1586: peptidoglycan maturation (meso-diaminopimelate containing)|g__Blautia.s__Ruminococcus_torques
PWY0-1586: peptidoglycan maturation (meso-diaminopimelate containing)|g__Campylobacter.s__Campylobacter_concisus
PWY0-1586: peptidoglycan maturation (meso-diaminopimelate containing)|g__Cardiobacterium.s__Cardiobacterium_hominis
PWY0-1586: peptidoglycan maturation (meso-diaminopimelate containing)|g__Catabacter.s__Catabacter_hongkongensis
PWY0-1586: peptidoglycan maturation (meso-diaminopimelate containing)|g__Catenibacterium.s__Catenibacterium_mitsuokai
PWY0-1586: peptidoglycan maturation (meso-diaminopimelate containing)|g__Cellulosilyticum.s__Cellulosilyticum_lentocellum
PWY0-1586: peptidoglycan maturation (meso-diaminopimelate containing)|g__Citrobacter.s__Citrobacter_amalonaticus
PWY0-1586: peptidoglycan maturation (meso-diaminopimelate containing)|g__Citrobacter.s__Citrobacter_braakii
PWY0-1586: peptidoglycan maturation (meso-diaminopimelate containing)|g__Citrobacter.s__Citrobacter_europaeus
PWY0-1586: peptidoglycan maturation (meso-diaminopimelate containing)|g__Citrobacter.s__Citrobacter_farmeri
PWY0-1586: peptidoglycan maturation (meso-diaminopimelate containing)|g__Citrobacter.s__Citrobacter_freundii
PWY0-1586: peptidoglycan maturation (meso-diaminopimelate containing)|g__Citrobacter.s__Citrobacter_koseri
PWY0-1586: peptidoglycan maturation (meso-diaminopimelate containing)|g__Citrobacter.s__Citrobacter_portucalensis
PWY0-1586: peptidoglycan maturation (meso-diaminopimelate containing)|g__Citrobacter.s__Citrobacter_sp_MGH106
PWY0-1586: peptidoglycan maturation (meso-diaminopimelate containing)|g__Citrobacter.s__Citrobacter_werkmanii
PWY0-1586: peptidoglycan maturation (meso-diaminopimelate containing)|g__Citrobacter.s__Citrobacter_youngae
PWY0-1586: peptidoglycan maturation (meso-diaminopimelate containing)|g__Clostridiales_unclassified.s__Clostridiales_bacterium_1_7_47FAA
PWY0-1586: peptidoglycan maturation (meso-diaminopimelate containing)|g__Clostridiales_unclassified.s__Clostridiales_bacterium_CHKCI006
PWY0-1586: peptidoglycan maturation (meso-diaminopimelate containing)|g__Clostridioides.s__Clostridioides_difficile
PWY0-1586: peptidoglycan maturation (meso-diaminopimelate containing)|g__Clostridium.s__Clostridium_bolteae_CAG_59
PWY0-1586: peptidoglycan maturation (meso-diaminopimelate containing)|g__Clostridium.s__Clostridium_disporicum
PWY0-1586: peptidoglycan maturation (meso-diaminopimelate containing)|g__Clostridium.s__Clostridium_perfringens
PWY0-1586: peptidoglycan maturation (meso-diaminopimelate containing)|g__Clostridium.s__Clostridium_ventriculi
PWY0-1586: peptidoglycan maturation (meso-diaminopimelate containing)|g__Collinsella.s__Collinsella_aerofaciens
PWY0-1586: peptidoglycan maturation (meso-diaminopimelate containing)|g__Comamonas.s__Comamonas_kerstersii
PWY0-1586: peptidoglycan maturation (meso-diaminopimelate containing)|g__Dialister.s__Dialister_micraerophilus
PWY0-1586: peptidoglycan maturation (meso-diaminopimelate containing)|g__Dorea.s__Dorea_longicatena
PWY0-1586: peptidoglycan maturation (meso-diaminopimelate containing)|g__Edwardsiella.s__Edwardsiella_tarda
PWY0-1586: peptidoglycan maturation (meso-diaminopimelate containing)|g__Eggerthella.s__Eggerthella_lenta
PWY0-1586: peptidoglycan maturation (meso-diaminopimelate containing)|g__Eikenella.s__Eikenella_corrodens
PWY0-1586: peptidoglycan maturation (meso-diaminopimelate containing)|g__Eikenella.s__Eikenella_sp_NML130454
PWY0-1586: peptidoglycan maturation (meso-diaminopimelate containing)|g__Enhydrobacter.s__Enhydrobacter_aerosaccus
PWY0-1586: peptidoglycan maturation (meso-diaminopimelate containing)|g__Enterobacter.s__Enterobacter_bugandensis
PWY0-1586: peptidoglycan maturation (meso-diaminopimelate containing)|g__Enterobacter.s__Enterobacter_cloacae_complex
PWY0-1586: peptidoglycan maturation (meso-diaminopimelate containing)|g__Enterobacter.s__Enterobacter_mori
PWY0-1586: peptidoglycan maturation (meso-diaminopimelate containing)|g__Enterococcus.s__Enterococcus_durans
PWY0-1586: peptidoglycan maturation (meso-diaminopimelate containing)|g__Enterococcus.s__Enterococcus_faecium
PWY0-1586: peptidoglycan maturation (meso-diaminopimelate containing)|g__Enterococcus.s__Enterococcus_gallinarum
PWY0-1586: peptidoglycan maturation (meso-diaminopimelate containing)|g__Enterococcus.s__Enterococcus_raffinosus
PWY0-1586: peptidoglycan maturation (meso-diaminopimelate containing)|g__Escherichia.s__Escherichia_coli
PWY0-1586: peptidoglycan maturation (meso-diaminopimelate containing)|g__Escherichia.s__Escherichia_fergusonii
PWY0-1586: peptidoglycan maturation (meso-diaminopimelate containing)|g__Eubacterium.s__Eubacterium_hallii
PWY0-1586: peptidoglycan maturation (meso-diaminopimelate containing)|g__Eubacterium.s__Eubacterium_ramulus
PWY0-1586: peptidoglycan maturation (meso-diaminopimelate containing)|g__Faecalibacterium.s__Faecalibacterium_prausnitzii
PWY0-1586: peptidoglycan maturation (meso-diaminopimelate containing)|g__Finegoldia.s__Finegoldia_magna
PWY0-1586: peptidoglycan maturation (meso-diaminopimelate containing)|g__Flavonifractor.s__Flavonifractor_plautii
PWY0-1586: peptidoglycan maturation (meso-diaminopimelate containing)|g__Fusobacterium.s__Fusobacterium_mortiferum
PWY0-1586: peptidoglycan maturation (meso-diaminopimelate containing)|g__Fusobacterium.s__Fusobacterium_nucleatum
PWY0-1586: peptidoglycan maturation (meso-diaminopimelate containing)|g__Fusobacterium.s__Fusobacterium_periodonticum
PWY0-1586: peptidoglycan maturation (meso-diaminopimelate containing)|g__Fusobacterium.s__Fusobacterium_varium
PWY0-1586: peptidoglycan maturation (meso-diaminopimelate containing)|g__Haemophilus.s__Haemophilus_parainfluenzae
PWY0-1586: peptidoglycan maturation (meso-diaminopimelate containing)|g__Haemophilus.s__Haemophilus_paraphrohaemolyticus
PWY0-1586: peptidoglycan maturation (meso-diaminopimelate containing)|g__Haemophilus.s__Haemophilus_sp_HMSC71H05
PWY0-1586: peptidoglycan maturation (meso-diaminopimelate containing)|g__Haemophilus.s__Haemophilus_sputorum
PWY0-1586: peptidoglycan maturation (meso-diaminopimelate containing)|g__Hafnia.s__Hafnia_alvei
PWY0-1586: peptidoglycan maturation (meso-diaminopimelate containing)|g__Hafnia.s__Hafnia_paralvei
PWY0-1586: peptidoglycan maturation (meso-diaminopimelate containing)|g__Hungatella.s__Hungatella_hathewayi
PWY0-1586: peptidoglycan maturation (meso-diaminopimelate containing)|g__Intestinimonas.s__Intestinimonas_butyriciproducens
PWY0-1586: peptidoglycan maturation (meso-diaminopimelate containing)|g__Klebsiella.s__Klebsiella_aerogenes
PWY0-1586: peptidoglycan maturation (meso-diaminopimelate containing)|g__Klebsiella.s__Klebsiella_michiganensis
PWY0-1586: peptidoglycan maturation (meso-diaminopimelate containing)|g__Klebsiella.s__Klebsiella_oxytoca
PWY0-1586: peptidoglycan maturation (meso-diaminopimelate containing)|g__Klebsiella.s__Klebsiella_pneumoniae
PWY0-1586: peptidoglycan maturation (meso-diaminopimelate containing)|g__Klebsiella.s__Klebsiella_quasipneumoniae
PWY0-1586: peptidoglycan maturation (meso-diaminopimelate containing)|g__Klebsiella.s__Klebsiella_variicola
PWY0-1586: peptidoglycan maturation (meso-diaminopimelate containing)|g__Kluyvera.s__Kluyvera_ascorbata
PWY0-1586: peptidoglycan maturation (meso-diaminopimelate containing)|g__Kluyvera.s__Kluyvera_georgiana
PWY0-1586: peptidoglycan maturation (meso-diaminopimelate containing)|g__Lachnoclostridium.s__Clostridium_aldenense
PWY0-1586: peptidoglycan maturation (meso-diaminopimelate containing)|g__Lachnoclostridium.s__Clostridium_bolteae
PWY0-1586: peptidoglycan maturation (meso-diaminopimelate containing)|g__Lachnoclostridium.s__Clostridium_citroniae
PWY0-1586: peptidoglycan maturation (meso-diaminopimelate containing)|g__Lachnoclostridium.s__Clostridium_clostridioforme
PWY0-1586: peptidoglycan maturation (meso-diaminopimelate containing)|g__Lachnoclostridium.s__Clostridium_symbiosum
PWY0-1586: peptidoglycan maturation (meso-diaminopimelate containing)|g__Lachnospira.s__Lachnospira_pectinoschiza
PWY0-1586: peptidoglycan maturation (meso-diaminopimelate containing)|g__Lachnospiraceae_unclassified.s__Eubacterium_rectale
PWY0-1586: peptidoglycan maturation (meso-diaminopimelate containing)|g__Lactobacillus.s__Lactobacillus_brevis
PWY0-1586: peptidoglycan maturation (meso-diaminopimelate containing)|g__Lactobacillus.s__Lactobacillus_buchneri
PWY0-1586: peptidoglycan maturation (meso-diaminopimelate containing)|g__Lactobacillus.s__Lactobacillus_delbrueckii
PWY0-1586: peptidoglycan maturation (meso-diaminopimelate containing)|g__Lactobacillus.s__Lactobacillus_fermentum
PWY0-1586: peptidoglycan maturation (meso-diaminopimelate containing)|g__Lactobacillus.s__Lactobacillus_oris
PWY0-1586: peptidoglycan maturation (meso-diaminopimelate containing)|g__Lactobacillus.s__Lactobacillus_plantarum
PWY0-1586: peptidoglycan maturation (meso-diaminopimelate containing)|g__Lactobacillus.s__Lactobacillus_rhamnosus
PWY0-1586: peptidoglycan maturation (meso-diaminopimelate containing)|g__Lactobacillus.s__Lactobacillus_rogosae
PWY0-1586: peptidoglycan maturation (meso-diaminopimelate containing)|g__Lactobacillus.s__Lactobacillus_ruminis
PWY0-1586: peptidoglycan maturation (meso-diaminopimelate containing)|g__Lactobacillus.s__Lactobacillus_salivarius
PWY0-1586: peptidoglycan maturation (meso-diaminopimelate containing)|g__Lactococcus.s__Lactococcus_garvieae
PWY0-1586: peptidoglycan maturation (meso-diaminopimelate containing)|g__Lactococcus.s__Lactococcus_lactis
PWY0-1586: peptidoglycan maturation (meso-diaminopimelate containing)|g__Lactococcus.s__Lactococcus_petauri
PWY0-1586: peptidoglycan maturation (meso-diaminopimelate containing)|g__Lactococcus.s__Lactococcus_raffinolactis
PWY0-1586: peptidoglycan maturation (meso-diaminopimelate containing)|g__Leuconostoc.s__Leuconostoc_pseudomesenteroides
PWY0-1586: peptidoglycan maturation (meso-diaminopimelate containing)|g__Megasphaera.s__Megasphaera_micronuciformis
PWY0-1586: peptidoglycan maturation (meso-diaminopimelate containing)|g__Mitsuokella.s__Mitsuokella_multacida
PWY0-1586: peptidoglycan maturation (meso-diaminopimelate containing)|g__Moraxella.s__Moraxella_osloensis
PWY0-1586: peptidoglycan maturation (meso-diaminopimelate containing)|g__Morganella.s__Morganella_morganii
PWY0-1586: peptidoglycan maturation (meso-diaminopimelate containing)|g__Neisseria.s__Neisseria_elongata
PWY0-1586: peptidoglycan maturation (meso-diaminopimelate containing)|g__Odoribacter.s__Odoribacter_splanchnicus
PWY0-1586: peptidoglycan maturation (meso-diaminopimelate containing)|g__Oryzisolibacter.s__Oryzisolibacter_propanilivorax
PWY0-1586: peptidoglycan maturation (meso-diaminopimelate containing)|g__Oxalobacter.s__Oxalobacter_formigenes
PWY0-1586: peptidoglycan maturation (meso-diaminopimelate containing)|g__Parasutterella.s__Parasutterella_excrementihominis
PWY0-1586: peptidoglycan maturation (meso-diaminopimelate containing)|g__Pediococcus.s__Pediococcus_acidilactici
PWY0-1586: peptidoglycan maturation (meso-diaminopimelate containing)|g__Pediococcus.s__Pediococcus_pentosaceus
PWY0-1586: peptidoglycan maturation (meso-diaminopimelate containing)|g__Peptostreptococcus.s__Peptostreptococcus_anaerobius
PWY0-1586: peptidoglycan maturation (meso-diaminopimelate containing)|g__Plesiomonas.s__Plesiomonas_shigelloides
PWY0-1586: peptidoglycan maturation (meso-diaminopimelate containing)|g__Prevotella.s__Prevotella_buccae
PWY0-1586: peptidoglycan maturation (meso-diaminopimelate containing)|g__Prevotella.s__Prevotella_copri
PWY0-1586: peptidoglycan maturation (meso-diaminopimelate containing)|g__Prevotella.s__Prevotella_dentalis
PWY0-1586: peptidoglycan maturation (meso-diaminopimelate containing)|g__Prevotella.s__Prevotella_melaninogenica
PWY0-1586: peptidoglycan maturation (meso-diaminopimelate containing)|g__Prevotella.s__Prevotella_oris
PWY0-1586: peptidoglycan maturation (meso-diaminopimelate containing)|g__Proteobacteria_unclassified.s__Proteobacteria_bacterium_CAG_139
PWY0-1586: peptidoglycan maturation (meso-diaminopimelate containing)|g__Proteus.s__Proteus_hauseri
PWY0-1586: peptidoglycan maturation (meso-diaminopimelate containing)|g__Proteus.s__Proteus_mirabilis
PWY0-1586: peptidoglycan maturation (meso-diaminopimelate containing)|g__Proteus.s__Proteus_vulgaris
PWY0-1586: peptidoglycan maturation (meso-diaminopimelate containing)|g__Pseudocitrobacter.s__Pseudocitrobacter_faecalis
PWY0-1586: peptidoglycan maturation (meso-diaminopimelate containing)|g__Pseudomonas.s__Pseudomonas_aeruginosa_group
PWY0-1586: peptidoglycan maturation (meso-diaminopimelate containing)|g__Raoultella.s__Raoultella_ornithinolytica
PWY0-1586: peptidoglycan maturation (meso-diaminopimelate containing)|g__Raoultella.s__Raoultella_planticola
PWY0-1586: peptidoglycan maturation (meso-diaminopimelate containing)|g__Roseburia.s__Roseburia_hominis
PWY0-1586: peptidoglycan maturation (meso-diaminopimelate containing)|g__Ruminococcaceae_unclassified.s__Clostridium_leptum
PWY0-1586: peptidoglycan maturation (meso-diaminopimelate containing)|g__Ruminococcus.s__Ruminococcus_bicirculans
PWY0-1586: peptidoglycan maturation (meso-diaminopimelate containing)|g__Serratia.s__Serratia_marcescens
PWY0-1586: peptidoglycan maturation (meso-diaminopimelate containing)|g__Staphylococcus.s__Staphylococcus_aureus
PWY0-1586: peptidoglycan maturation (meso-diaminopimelate containing)|g__Staphylococcus.s__Staphylococcus_epidermidis
PWY0-1586: peptidoglycan maturation (meso-diaminopimelate containing)|g__Streptococcus.s__Streptococcus_anginosus_group
PWY0-1586: peptidoglycan maturation (meso-diaminopimelate containing)|g__Streptococcus.s__Streptococcus_australis
PWY0-1586: peptidoglycan maturation (meso-diaminopimelate containing)|g__Streptococcus.s__Streptococcus_cristatus
PWY0-1586: peptidoglycan maturation (meso-diaminopimelate containing)|g__Streptococcus.s__Streptococcus_gallolyticus
PWY0-1586: peptidoglycan maturation (meso-diaminopimelate containing)|g__Streptococcus.s__Streptococcus_gordonii
PWY0-1586: peptidoglycan maturation (meso-diaminopimelate containing)|g__Streptococcus.s__Streptococcus_infantarius
PWY0-1586: peptidoglycan maturation (meso-diaminopimelate containing)|g__Streptococcus.s__Streptococcus_infantis
PWY0-1586: peptidoglycan maturation (meso-diaminopimelate containing)|g__Streptococcus.s__Streptococcus_lutetiensis
PWY0-1586: peptidoglycan maturation (meso-diaminopimelate containing)|g__Streptococcus.s__Streptococcus_macedonicus
PWY0-1586: peptidoglycan maturation (meso-diaminopimelate containing)|g__Streptococcus.s__Streptococcus_milleri
PWY0-1586: peptidoglycan maturation (meso-diaminopimelate containing)|g__Streptococcus.s__Streptococcus_mitis
PWY0-1586: peptidoglycan maturation (meso-diaminopimelate containing)|g__Streptococcus.s__Streptococcus_oralis
PWY0-1586: peptidoglycan maturation (meso-diaminopimelate containing)|g__Streptococcus.s__Streptococcus_parasanguinis
PWY0-1586: peptidoglycan maturation (meso-diaminopimelate containing)|g__Streptococcus.s__Streptococcus_pasteurianus
PWY0-1586: peptidoglycan maturation (meso-diaminopimelate containing)|g__Streptococcus.s__Streptococcus_pseudopneumoniae
PWY0-1586: peptidoglycan maturation (meso-diaminopimelate containing)|g__Streptococcus.s__Streptococcus_salivarius
PWY0-1586: peptidoglycan maturation (meso-diaminopimelate containing)|g__Streptococcus.s__Streptococcus_sanguinis
PWY0-1586: peptidoglycan maturation (meso-diaminopimelate containing)|g__Streptococcus.s__Streptococcus_sinensis
PWY0-1586: peptidoglycan maturation (meso-diaminopimelate containing)|g__Streptococcus.s__Streptococcus_sp_A12
PWY0-1586: peptidoglycan maturation (meso-diaminopimelate containing)|g__Streptococcus.s__Streptococcus_sp_F0442
PWY0-1586: peptidoglycan maturation (meso-diaminopimelate containing)|g__Streptococcus.s__Streptococcus_sp_M334
PWY0-1586: peptidoglycan maturation (meso-diaminopimelate containing)|g__Streptococcus.s__Streptococcus_sp_oral_taxon_056
PWY0-1586: peptidoglycan maturation (meso-diaminopimelate containing)|g__Streptococcus.s__Streptococcus_thermophilus
PWY0-1586: peptidoglycan maturation (meso-diaminopimelate containing)|g__Streptococcus.s__Streptococcus_viridans
PWY0-1586: peptidoglycan maturation (meso-diaminopimelate containing)|g__Sutterella.s__Sutterella_parvirubra
PWY0-1586: peptidoglycan maturation (meso-diaminopimelate containing)|g__Turicibacter.s__Turicibacter_sanguinis
PWY0-1586: peptidoglycan maturation (meso-diaminopimelate containing)|g__Veillonella.s__Veillonella_atypica
PWY0-1586: peptidoglycan maturation (meso-diaminopimelate containing)|g__Veillonella.s__Veillonella_tobetsuensis
PWY0-1586: peptidoglycan maturation (meso-diaminopimelate containing)|g__Weissella.s__Weissella_cibaria
PWY0-1586: peptidoglycan maturation (meso-diaminopimelate containing)|unclassified
