# Supplementary material for: Gut microbiome and mycobiome in inflammatory bowel disease patients with Clostridioides difficile infection
Source: Front Cell Infect Microbiol. 2023 Feb 6;13:1129043. doi: 10.3389/fcimb.2023.1129043 (PMC9940757; doi:10.3389/fcimb.2023.1129043)
Supplement: Supplementary Table 7 — Network analysis of the study groups [file Table_7.xlsx]

## Sheet: Network parameters
	HC	IBD-only	IBD-CDI
Number of nodes	27	17	47
Number of edges	36	16	43
Average number of neighbors	2.667	1.882	1.83
Network diameter	4	2	4
Network radius	1	1	1
Characteristic path length	2.15	1.494	1.6
Clustering coefficient	0.1	0.081	0.036
Network density	0.051	0.059	0.02
Connected component	4	4	7

## Sheet: HC-SparCC_correlation
	OTU1	OTU11	OTU14	OTU17	OTU18	OTU19	OTU20	OTU21	OTU23	OTU34	OTU40	OTU42	OTU43	OTU44	OTU47	OTU48	OTU51	OTU60	OTU62	OTU64	OTU66	OTU68	OTU75	OTU76	OTU77	OTU79	OTU81	OTU82	OTU84	OTU86	OTU88	OTU89	OTU91	OTU92	OTU93	OTU95	OTU96	OTU97	OTU104	OTU105	OTU106	OTU107	OTU108	OTU111	OTU114	OTU116	OTU121	OTU122	OTU126
OTU1	1	0.0203761	-0.0612295	-0.0112305	-0.0519245	-0.0502739	0.0185223	0.0631584	-0.0512959	-0.0279438	-0.0211907	-0.0410223	-0.0357814	0.0241347	-0.0340545	-0.0393642	-0.0236961	-0.0135145	0.0267662	-0.00983142	-0.0303789	0.0473649	0.0139875	-0.0331078	-0.0449658	0.0104397	0.0130669	0.018507	0.00669436	0.0443775	-0.046297	0.0230045	-0.0210308	-0.0238403	0.030208	-0.0352637	0.0615561	-0.0196392	0.0411425	-0.0495709	0.00251501	0.0258295	0.0994776	-0.0224631	-0.0828667	0.00259826	-0.00564163	0.0911293	0.0453543
OTU11	0.0203761	1	-0.0709464	0.0101478	-0.00184191	0.0706602	-0.0270175	-0.028305	-0.0701554	-0.000701731	-0.0397307	0.0250363	-0.0403135	-0.00837165	0.0232481	0.0586696	-0.10329	-0.0231084	-0.0171365	0.0334393	0.0369602	0.025346	0.00298044	0.0191922	0.074828	0.0245468	-0.0287085	-0.0728425	0.0387691	0.0211544	0.0183395	0.0288743	-0.0933236	0.0452919	0.0164743	-0.0616979	-0.0249809	-0.0367102	0.0731733	-0.0314922	0.0548338	0.0144312	0.157583	0.010088	0.0629583	0.00552794	0.050725	0.0129554	0.0436359
OTU14	-0.0612295	-0.0709464	1	-0.0123152	-0.0335196	0.0739049	-0.0240365	0.00707299	0.0624068	0.0186136	-0.0729796	-0.052685	0.0210163	0.0891055	-0.0862598	-0.0252001	-0.0292408	-0.00310951	0.0545701	-0.0347722	-0.015218	0.0209828	-0.0738024	0.0798605	0.0466753	-0.070639	0.0696037	0.00148653	-0.0474985	-0.0256362	-0.0204906	0.0291969	-0.0444258	0.0198261	-0.0122316	0.0504243	-0.0030729	0.0139402	0.0298949	0.0367933	0.0650933	0.045259	0.0630632	-0.00351399	-0.0454708	-0.0352374	-0.0142213	0.0654005	-0.026824
OTU17	-0.0112305	0.0101478	-0.0123152	1	0.0749675	0.0214688	-0.0264146	-0.078687	-0.057142	0.0852654	-0.00106382	0.000699938	-0.0321995	0.0263137	-0.0207466	-0.0364274	0.07915	-0.014794	0.0112515	-0.0317684	0.0683983	-0.00637018	0.0158855	0.0155184	0.025856	0.0168587	0.0609393	-0.0124193	-0.037164	-0.0266349	-0.0118587	-0.0317038	-0.0319627	0.00908729	0.0280181	-0.0443213	0.0450921	-0.0431203	-0.0223826	-0.0155946	-0.0562861	-0.0236858	-0.0673237	-0.0388746	-0.0120548	0.0301693	0.0366533	-0.0570016	0.0828815
OTU18	-0.0519245	-0.00184191	-0.0335196	0.0749675	1	-0.0582693	0.0292974	0.00101244	-0.00402947	-0.0580477	0.0142298	-0.0500294	0.0212219	0.0157345	0.0537526	0.00117529	-0.0282584	-0.0262465	-0.0195016	-0.0443759	0.0299946	-0.0160397	-0.0433615	-0.00376821	-0.0228282	-0.0239405	0.0382355	0.0586664	-0.0341018	0.0428517	-0.0745877	-0.0174758	-0.00906405	0.0691995	-0.0435639	-0.050348	0.0133426	0.078634	-0.00116001	-0.0475745	-0.0570615	-0.0301782	-0.0793178	0.000321315	-0.0121919	-0.000219571	-0.0864898	-0.0495555	-0.0435981
OTU19	-0.0502739	0.0706602	0.0739049	0.0214688	-0.0582693	1	0.103884	0.0295979	-0.032598	0.0799096	0.0586153	0.048894	0.0231561	0.0389111	-0.0360273	-0.0395069	-0.0292579	-0.0531254	0.0153643	0.0470789	0.0590429	-0.0552609	0.0380755	0.0221711	0.117303	-0.00400831	-0.0140107	-0.025547	-0.0467584	0.0388226	0.00815183	0.0262688	-0.054374	-0.0624158	0.0665324	-0.00190301	-0.0164695	0.043174	0.00619605	0.0143353	-0.0354495	0.0650994	0.0189356	-0.0704672	0.0317931	-0.0162785	0.0261298	0.0919599	0.0398195
OTU20	0.0185223	-0.0270175	-0.0240365	-0.0264146	0.0292974	0.103884	1	-0.00986535	0.0227942	-0.0481456	0.0418347	0.0716992	-0.0755375	-0.0514699	-0.121316	-0.0106567	0.0175731	-0.0515366	0.0297203	0.0145246	-0.0119238	-0.0421914	-0.0411294	-0.0116864	0.0426133	0.0548636	0.0558075	0.0528377	0.0260087	0.0103359	0.0839953	0.0428027	0.0219137	-0.0270866	-0.0760876	0.0217761	0.0507643	-0.0258198	0.0234207	0.00583371	-0.0491198	-0.050704	-0.0542981	-0.0761681	-0.0622326	-0.0233803	-0.0464014	0.0338142	0.0195128
OTU21	0.0631584	-0.028305	0.00707299	-0.078687	0.00101244	0.0295979	-0.00986535	1	-0.0451705	0.126063	0.0900371	0.00351863	0.027493	-0.0614896	-0.0387325	-0.013902	-0.00797242	-0.0559724	-0.0610324	-0.113559	0.0599918	-0.0107773	-0.0270857	-0.00516096	-0.0169798	-0.00761331	-0.0468856	0.00443225	-0.00455493	-0.0517429	-0.0296415	-0.0122784	-0.00426207	-0.037609	0.0078828	0.0683066	0.00834734	0.0595154	0.0143172	0.020505	-0.0454682	0.0398052	0.0458842	0.0100887	-0.0144529	-0.0395213	-0.0244757	0.0181626	-0.00244672
OTU23	-0.0512959	-0.0701554	0.0624068	-0.057142	-0.00402947	-0.032598	0.0227942	-0.0451705	1	-0.0896324	-0.035163	0.0252601	-0.0326515	0.0201267	-0.0580564	0.0619321	0.0641587	0.143562	-0.0631847	-0.0132984	-0.0256367	-0.0357497	-0.0125708	0.00156705	-0.00568899	-0.0309478	-0.0258132	-0.00541403	-0.0343249	0.0750758	-0.0182783	0.0714788	-0.0786324	-0.017098	0.0101022	-0.0731914	-0.0258961	0.00539886	-0.0930502	-0.026538	-0.0166795	0.109264	-0.0667034	0.00510725	0.0331268	-0.0236141	0.0175667	-0.0278915	0.0334125
OTU34	-0.0279438	-0.000701731	0.0186136	0.0852654	-0.0580477	0.0799096	-0.0481456	0.126063	-0.0896324	1	0.0299556	0.0433594	-0.0363361	0.0471098	0.162223	0.0420706	0.00315088	-0.00787465	-0.0359175	0.166935	-0.00566319	0.0413992	0.0570247	0.00456303	-0.0221607	0.00404505	-0.0596668	0.0139016	-0.0201828	-0.0306624	-0.0367465	-0.0364876	0.0639481	-0.0101732	0.0401246	-0.039811	0.0641468	-0.023635	0.0189429	-0.0500164	0.132998	-0.0559775	-0.0424881	0.0595087	0.0266503	0.0136494	-0.0524576	0.0585242	-0.00447819
OTU40	-0.0211907	-0.0397307	-0.0729796	-0.00106382	0.0142298	0.0586153	0.0418347	0.0900371	-0.035163	0.0299556	1	0.0407678	-0.0857306	0.042222	-0.0932434	0.0105692	0.0215236	0.00741358	0.029857	0.0397861	0.0416155	-0.0280484	-0.0127446	0.0199365	0.0800404	0.0625201	0.0385373	-0.052649	-0.0262675	-0.0116753	-0.0852982	-0.065858	0.0969852	0.00454994	-0.0164237	0.0161286	-0.00395616	-0.0202985	0.00123345	0.0205048	-0.0685765	0.151579	-0.0311402	0.00928907	-0.00354605	-0.0321326	-0.0422817	0.0500334	-0.0831576
OTU42	-0.0410223	0.0250363	-0.052685	0.000699938	-0.0500294	0.048894	0.0716992	0.00351863	0.0252601	0.0433594	0.0407678	1	-0.057358	0.0381101	0.00164549	0.00272594	0.0100456	0.0144175	-0.0138998	0.0920691	-0.0340468	0.00160447	-0.0480837	0.0621365	0.0069301	0.00278935	-0.0104529	-0.0449776	-0.0686678	-0.06089	-0.0343352	-0.0468399	0.0603898	-0.0836194	-0.0625101	0.0438015	0.0729057	-0.0427067	-0.0799593	-0.0179396	0.108461	-0.0289324	-0.0141897	0.0581884	0.0751313	0.0365713	0.097986	0.0534031	0.0588717
OTU43	-0.0357814	-0.0403135	0.0210163	-0.0321995	0.0212219	0.0231561	-0.0755375	0.027493	-0.0326515	-0.0363361	-0.0857306	-0.057358	1	-0.0207444	0.0868659	-0.0807478	0.014897	0.0174652	-0.103461	-0.0235179	0.0102423	-0.0359327	-0.0350292	0.0259687	0.0104614	-0.0703894	0.0888702	0.0276382	0.00663447	-0.00855192	0.0366344	-0.00371395	0.00955272	0.0368944	0.00816113	-0.0640459	-0.0199725	0.108982	0.0280607	0.0615829	-0.00931391	-0.0582217	-0.0693911	-0.026802	-0.0473903	0.00799328	-0.0305694	0.0750579	-0.0252853
OTU44	0.0241347	-0.00837165	0.0891055	0.0263137	0.0157345	0.0389111	-0.0514699	-0.0614896	0.0201267	0.0471098	0.042222	0.0381101	-0.0207444	1	0.0177626	0.0298222	-0.0739529	-0.0606895	0.0614867	0.018702	0.00373517	0.0421783	0.0500826	0.0560759	0.0421632	0.00099019	-0.0335197	-0.0467167	-0.0504592	0.0178721	-0.0940689	-0.062063	-0.0297064	-0.0714729	0.0506624	-0.0626992	-0.0821107	-0.000730013	0.0488884	0.0455975	-0.052092	-0.0776319	-0.00558233	-0.0453131	0.0296141	-0.00341668	-0.0132018	-0.00593596	-0.0161171
OTU47	-0.0340545	0.0232481	-0.0862598	-0.0207466	0.0537526	-0.0360273	-0.121316	-0.0387325	-0.0580564	0.162223	-0.0932434	0.00164549	0.0868659	0.0177626	1	0.0571499	-0.0541529	-0.0443424	-0.0420215	-0.123026	0.0901142	0.0110726	-0.0256437	0.0675746	-0.0571632	0.0138198	0.0655061	0.0131424	0.0570495	0.057622	-0.0583471	0.00728146	0.155654	0.0132952	0.0156086	-0.18162	0.17481	-0.0664432	-0.0252525	0.00558735	-0.0713681	-0.21906	-0.033702	0.0179796	0.0634638	0.0807623	-0.122978	-0.103489	-0.0308035
OTU48	-0.0393642	0.0586696	-0.0252001	-0.0364274	0.00117529	-0.0395069	-0.0106567	-0.013902	0.0619321	0.0420706	0.0105692	0.00272594	-0.0807478	0.0298222	0.0571499	1	-0.0323754	-0.000181095	0.0224277	0.0204482	-0.0208625	0.0149674	0.0711707	0.0168005	-0.0470609	0.0607642	-0.0208004	0.0203629	0.0329396	0.00282666	0.0204701	-0.0602339	0.0700364	0.024206	-0.0199058	-0.017908	0.0373418	-0.0075165	0.0144167	-0.00475469	-0.0213438	0.00694065	0.0419796	0.0608356	-0.0193301	-0.0318429	0.0742796	-0.0635923	0.0328339
OTU51	-0.0236961	-0.10329	-0.0292408	0.07915	-0.0282584	-0.0292579	0.0175731	-0.00797242	0.0641587	0.00315088	0.0215236	0.0100456	0.014897	-0.0739529	-0.0541529	-0.0323754	1	0.00785183	0.0141841	-0.0280417	-0.0106088	-0.0130359	-0.016885	-0.0117535	-0.0365592	0.0983176	-0.0843854	0.0572641	0.0222595	0.0175399	-0.0461279	0.0561497	-0.000563971	0.054632	0.00142253	-0.0323313	-0.00578713	-0.0410543	0.0318085	0.0275014	0.0258576	0.0164647	-0.0110992	0.0382872	0.0212343	0.0153375	0.0246384	-0.0234795	-0.000439635
OTU60	-0.0135145	-0.0231084	-0.00310951	-0.014794	-0.0262465	-0.0531254	-0.0515366	-0.0559724	0.143562	-0.00787465	0.00741358	0.0144175	0.0174652	-0.0606895	-0.0443424	-0.000181095	0.00785183	1	0.0239611	0.0456385	0.0214409	0.118103	-0.068247	-0.0257073	0.0177499	0.0410965	0.00517684	-0.012704	0.0513411	-0.0243141	-0.0180996	0.103225	0.0101261	-0.0580345	0.0378803	-0.0441532	0.130715	-0.0542488	0.0140314	-0.0454719	0.0350831	-0.0156498	-0.0526416	0.0408691	0.0492261	0.0303598	0.00796955	-0.0188379	-0.00936775
OTU62	0.0267662	-0.0171365	0.0545701	0.0112515	-0.0195016	0.0153643	0.0297203	-0.0610324	-0.0631847	-0.0359175	0.029857	-0.0138998	-0.103461	0.0614867	-0.0420215	0.0224277	0.0141841	0.0239611	1	-0.00618835	0.0132881	0.0366157	-0.0499465	-0.0313586	-0.0131366	-0.0909099	0.0116659	-0.0128974	-0.0712956	0.0230321	0.0190931	-0.0334188	-0.04394	-0.0565056	-0.0542381	-0.064372	-0.0455699	0.0388916	-0.00137276	-0.0392707	-0.00456303	-0.041686	0.032293	0.0710045	0.00979382	-0.036508	-0.0775958	-0.0916467	-0.0305531
OTU64	-0.00983142	0.0334393	-0.0347722	-0.0317684	-0.0443759	0.0470789	0.0145246	-0.113559	-0.0132984	0.166935	0.0397861	0.0920691	-0.0235179	0.018702	-0.123026	0.0204482	-0.0280417	0.0456385	-0.00618835	1	-0.0029915	0.0264944	0.0524107	0.0138696	0.0683597	-0.103401	-0.0439403	-0.0426103	-0.038698	0.102091	0.0305294	-0.0262059	0.0672413	0.00971595	0.0638233	0.0610572	-0.168239	0.0321558	0.257973	0.121284	0.150835	0.105655	0.0941978	0.0466999	0.0655304	-0.126229	0.172428	0.171626	-0.0279326
OTU66	-0.0303789	0.0369602	-0.015218	0.0683983	0.0299946	0.0590429	-0.0119238	0.0599918	-0.0256367	-0.00566319	0.0416155	-0.0340468	0.0102423	0.00373517	0.0901142	-0.0208625	-0.0106088	0.0214409	0.0132881	-0.0029915	1	-0.0328486	0.0173671	0.011562	-0.0293463	0.120624	-0.05225	0.0332006	-0.0150918	0.00761628	0.00539164	-0.0170938	0.0261806	-0.0728666	0.119169	0.000521557	0.0300547	-0.120014	-0.0172573	-0.0307622	-0.0595907	0.0427253	-0.0174896	0.00516516	-0.0302437	-0.0803479	0.0602191	0.00635613	-0.010872
OTU68	0.0473649	0.025346	0.0209828	-0.00637018	-0.0160397	-0.0552609	-0.0421914	-0.0107773	-0.0357497	0.0413992	-0.0280484	0.00160447	-0.0359327	0.0421783	0.0110726	0.0149674	-0.0130359	0.118103	0.0366157	0.0264944	-0.0328486	1	0.0411095	0.00316856	-0.00971542	0.0417596	0.0220524	-0.00688932	0.0319734	0.0688518	0.0809629	-0.0399926	-0.0680629	-0.0311371	0.0262367	-0.0899692	0.11707	0.0127896	0.0964561	-0.112794	0.0679951	-0.0174129	0.0142605	0.0100467	-0.0244223	0.00679201	-0.0405847	0.0578977	0.000410421
OTU75	0.0139875	0.00298044	-0.0738024	0.0158855	-0.0433615	0.0380755	-0.0411294	-0.0270857	-0.0125708	0.0570247	-0.0127446	-0.0480837	-0.0350292	0.0500826	-0.0256437	0.0711707	-0.016885	-0.068247	-0.0499465	0.0524107	0.0173671	0.0411095	1	-0.00558713	-0.0561172	0.0437529	-0.0266652	-0.0366329	-0.00476536	0.0279519	0.0246152	0.0516653	0.00356989	-0.0109742	0.0112362	-0.00686721	-0.00257581	-0.0384949	0.119568	-0.0523595	-0.0288781	-0.00506202	0.0155279	0.00697059	-0.00547201	-0.0740774	-0.0302522	-0.00361016	0.0241715
OTU76	-0.0331078	0.0191922	0.0798605	0.0155184	-0.00376821	0.0221711	-0.0116864	-0.00516096	0.00156705	0.00456303	0.0199365	0.0621365	0.0259687	0.0560759	0.0675746	0.0168005	-0.0117535	-0.0257073	-0.0313586	0.0138696	0.011562	0.00316856	-0.00558713	1	-0.0134669	-0.077588	0.110018	-0.0124599	-0.0153565	0.00381106	0.0501096	-0.0525922	0.00844742	0.0724896	0.0444855	-0.0521313	-0.0583264	0.0378402	0.00185135	-0.0826178	-0.0317464	0.0346788	0.0956867	-0.00364369	0.0581338	0.0471194	0.00547882	0.0190514	-0.0272235
OTU77	-0.0449658	0.074828	0.0466753	0.025856	-0.0228282	0.117303	0.0426133	-0.0169798	-0.00568899	-0.0221607	0.0800404	0.0069301	0.0104614	0.0421632	-0.0571632	-0.0470609	-0.0365592	0.0177499	-0.0131366	0.0683597	-0.0293463	-0.00971542	-0.0561172	-0.0134669	1	-0.0244681	-0.00536297	0.063813	-0.0276817	-0.0157719	0.0285966	0.0214108	-0.000382506	-0.0582317	-0.00791662	-0.00303226	0.0443057	0.0528162	-0.0899092	-0.036538	0.000999307	-0.0185422	0.0123585	0.0609635	-0.0297298	-0.00614951	-0.031024	-0.0862351	0.0574492
OTU79	0.0104397	0.0245468	-0.070639	0.0168587	-0.0239405	-0.00400831	0.0548636	-0.00761331	-0.0309478	0.00404505	0.0625201	0.00278935	-0.0703894	0.00099019	0.0138198	0.0607642	0.0983176	0.0410965	-0.0909099	-0.103401	0.120624	0.0417596	0.0437529	-0.077588	-0.0244681	1	-0.0497622	0.103723	-0.0602943	-0.0034101	0.0198597	-0.00441344	-0.0335557	0.0202113	-0.0420494	-0.0593897	0.12496	4.14154e-05	-0.0888062	-0.0448571	-0.10999	0.0595272	-0.000324083	0.0634132	0.00679823	-0.0100083	0.0139082	0.010458	0.0332056
OTU81	0.0130669	-0.0287085	0.0696037	0.0609393	0.0382355	-0.0140107	0.0558075	-0.0468856	-0.0258132	-0.0596668	0.0385373	-0.0104529	0.0888702	-0.0335197	0.0655061	-0.0208004	-0.0843854	0.00517684	0.0116659	-0.0439403	-0.05225	0.0220524	-0.0266652	0.110018	-0.00536297	-0.0497622	1	0.208376	-0.0540011	-0.00114496	0.0691623	-0.00292383	0.0226749	0.00548089	-0.00927537	-0.0356267	0.0635891	0.036684	0.0573809	-0.00463297	-0.0461148	-0.313226	0.0219789	0.00665117	-0.142603	0.0352328	-0.100536	-0.132482	-0.0352946
OTU82	0.018507	-0.0728425	0.00148653	-0.0124193	0.0586664	-0.025547	0.0528377	0.00443225	-0.00541403	0.0139016	-0.052649	-0.0449776	0.0276382	-0.0467167	0.0131424	0.0203629	0.0572641	-0.012704	-0.0128974	-0.0426103	0.0332006	-0.00688932	-0.0366329	-0.0124599	0.063813	0.103723	0.208376	1	0.0177573	-0.0530629	-0.03007	0.0446168	0.0106183	0.11197	0.0833092	-0.090493	0.0155597	0.0468564	-0.00507903	-0.0428882	0.0532379	-0.0749345	-0.101929	0.0432888	-0.0784182	0.0144363	-0.0186057	-0.057964	0.0319395
OTU84	0.00669436	0.0387691	-0.0474985	-0.037164	-0.0341018	-0.0467584	0.0260087	-0.00455493	-0.0343249	-0.0201828	-0.0262675	-0.0686678	0.00663447	-0.0504592	0.0570495	0.0329396	0.0222595	0.0513411	-0.0712956	-0.038698	-0.0150918	0.0319734	-0.00476536	-0.0153565	-0.0276817	-0.0602943	-0.0540011	0.0177573	1	-0.0213915	-0.0308978	0.094458	0.0746313	-0.00220508	0.014557	-0.0130308	0.0187522	-0.0583992	-0.0752375	-0.00721316	-0.0150555	0.0402777	-0.0526131	0.0350955	0.0332739	0.0421855	-0.0189638	0.0101832	-0.0268603
OTU86	0.0443775	0.0211544	-0.0256362	-0.0266349	0.0428517	0.0388226	0.0103359	-0.0517429	0.0750758	-0.0306624	-0.0116753	-0.06089	-0.00855192	0.0178721	0.057622	0.00282666	0.0175399	-0.0243141	0.0230321	0.102091	0.00761628	0.0688518	0.0279519	0.00381106	-0.0157719	-0.0034101	-0.00114496	-0.0530629	-0.0213915	1	0.0288345	-0.0735181	-0.0653577	-0.0540842	0.0056549	-0.0634982	-0.0748293	-0.0396579	0.0779546	0.0583244	-0.00797623	-0.00779602	0.000957735	0.0399884	0.0344191	-0.0421088	-0.0138167	0.0713007	0.0723728
OTU88	-0.046297	0.0183395	-0.0204906	-0.0118587	-0.0745877	0.00815183	0.0839953	-0.0296415	-0.0182783	-0.0367465	-0.0852982	-0.0343352	0.0366344	-0.0940689	-0.0583471	0.0204701	-0.0461279	-0.0180996	0.0190931	0.0305294	0.00539164	0.0809629	0.0246152	0.0501096	0.0285966	0.0198597	0.0691623	-0.03007	-0.0308978	0.0288345	1	-0.00503428	-0.00367071	-0.0802846	0.060975	0.00892333	0.0636468	-0.0181394	0.0145804	-0.0884774	-0.007904	0.0144399	0.0510728	0.0432774	-0.101465	0.0560787	0.024524	-0.0845295	0.0215345
OTU89	0.0230045	0.0288743	0.0291969	-0.0317038	-0.0174758	0.0262688	0.0428027	-0.0122784	0.0714788	-0.0364876	-0.065858	-0.0468399	-0.00371395	-0.062063	0.00728146	-0.0602339	0.0561497	0.103225	-0.0334188	-0.0262059	-0.0170938	-0.0399926	0.0516653	-0.0525922	0.0214108	-0.00441344	-0.00292383	0.0446168	0.094458	-0.0735181	-0.00503428	1	0.0248001	0.0105154	0.00912107	-0.00116692	0.00959214	0.0419982	-0.0156339	0.0348213	-0.00978587	-0.0368541	-0.105383	0.0855725	0.0840144	0.0952214	-0.0306075	-0.0616668	0.0710806
OTU91	-0.0210308	-0.0933236	-0.0444258	-0.0319627	-0.00906405	-0.054374	0.0219137	-0.00426207	-0.0786324	0.0639481	0.0969852	0.0603898	0.00955272	-0.0297064	0.155654	0.0700364	-0.000563971	0.0101261	-0.04394	0.0672413	0.0261806	-0.0680629	0.00356989	0.00844742	-0.000382506	-0.0335557	0.0226749	0.0106183	0.0746313	-0.0653577	-0.00367071	0.0248001	1	-0.0320003	-0.0121222	0.042182	-0.0198102	0.0739889	-0.0574744	-0.0539981	0.0963579	-0.0282965	0.0333788	-0.00229122	-0.0262613	-0.0267045	-0.010941	-0.0291151	0.0199456
OTU92	-0.0238403	0.0452919	0.0198261	0.00908729	0.0691995	-0.0624158	-0.0270866	-0.037609	-0.017098	-0.0101732	0.00454994	-0.0836194	0.0368944	-0.0714729	0.0132952	0.024206	0.054632	-0.0580345	-0.0565056	0.00971595	-0.0728666	-0.0311371	-0.0109742	0.0724896	-0.0582317	0.0202113	0.00548089	0.11197	-0.00220508	-0.0540842	-0.0802846	0.0105154	-0.0320003	1	0.0161576	0.0462798	-0.0649208	-0.00565852	-0.0626231	0.121943	0.0374566	0.0979753	0.045444	0.0750312	0.0140155	-0.0154712	0.0264994	0.042084	0.0236351
OTU93	0.030208	0.0164743	-0.0122316	0.0280181	-0.0435639	0.0665324	-0.0760876	0.0078828	0.0101022	0.0401246	-0.0164237	-0.0625101	0.00816113	0.0506624	0.0156086	-0.0199058	0.00142253	0.0378803	-0.0542381	0.0638233	0.119169	0.0262367	0.0112362	0.0444855	-0.00791662	-0.0420494	-0.00927537	0.0833092	0.014557	0.0056549	0.060975	0.00912107	-0.0121222	0.0161576	1	0.0622335	-0.0150146	0.0200156	-0.0111801	0.0243001	-0.032217	0.0596286	0.0560342	0.0329539	-0.0367218	-0.0256143	-0.0317134	-0.0406778	-0.0205253
OTU95	-0.0352637	-0.0616979	0.0504243	-0.0443213	-0.050348	-0.00190301	0.0217761	0.0683066	-0.0731914	-0.039811	0.0161286	0.0438015	-0.0640459	-0.0626992	-0.18162	-0.017908	-0.0323313	-0.0441532	-0.064372	0.0610572	0.000521557	-0.0899692	-0.00686721	-0.0521313	-0.00303226	-0.0593897	-0.0356267	-0.090493	-0.0130308	-0.0634982	0.00892333	-0.00116692	0.042182	0.0462798	0.0622335	1	-0.0705452	0.129748	0.0549249	0.0196473	0.122722	0.196552	0.120257	0.00833889	0.0269062	-0.0840913	0.0625077	0.0740911	-0.0149697
OTU96	0.0615561	-0.0249809	-0.0030729	0.0450921	0.0133426	-0.0164695	0.0507643	0.00834734	-0.0258961	0.0641468	-0.00395616	0.0729057	-0.0199725	-0.0821107	0.17481	0.0373418	-0.00578713	0.130715	-0.0455699	-0.168239	0.0300547	0.11707	-0.00257581	-0.0583264	0.0443057	0.12496	0.0635891	0.0155597	0.0187522	-0.0748293	0.0636468	0.00959214	-0.0198102	-0.0649208	-0.0150146	-0.0705452	1	-0.0275284	-0.124558	0.0418391	0.0180148	-0.0741234	-0.0542949	0.0693263	0.0483182	0.116931	0.0293697	-0.0769607	-0.0182189
OTU97	-0.0196392	-0.0367102	0.0139402	-0.0431203	0.078634	0.043174	-0.0258198	0.0595154	0.00539886	-0.023635	-0.0202985	-0.0427067	0.108982	-0.000730013	-0.0664432	-0.0075165	-0.0410543	-0.0542488	0.0388916	0.0321558	-0.120014	0.0127896	-0.0384949	0.0378402	0.0528162	4.14154e-05	0.036684	0.0468564	-0.0583992	-0.0396579	-0.0181394	0.0419982	0.0739889	-0.00565852	0.0200156	0.129748	-0.0275284	1	-0.0332107	0.00614598	-0.0453955	0.0257096	0.023753	-0.0431111	-0.0643629	0.0206664	-0.069289	0.0386932	0.0297154
OTU104	0.0411425	0.0731733	0.0298949	-0.0223826	-0.00116001	0.00619605	0.0234207	0.0143172	-0.0930502	0.0189429	0.00123345	-0.0799593	0.0280607	0.0488884	-0.0252525	0.0144167	0.0318085	0.0140314	-0.00137276	0.257973	-0.0172573	0.0964561	0.119568	0.00185135	-0.0899092	-0.0888062	0.0573809	-0.00507903	-0.0752375	0.0779546	0.0145804	-0.0156339	-0.0574744	-0.0626231	-0.0111801	0.0549249	-0.124558	-0.0332107	1	-0.0332577	0.204028	-0.0528709	0.154267	-0.010491	0.0895627	-0.0629178	0.150758	0.175086	-0.0872231
OTU105	-0.0495709	-0.0314922	0.0367933	-0.0155946	-0.0475745	0.0143353	0.00583371	0.020505	-0.026538	-0.0500164	0.0205048	-0.0179396	0.0615829	0.0455975	0.00558735	-0.00475469	0.0275014	-0.0454719	-0.0392707	0.121284	-0.0307622	-0.112794	-0.0523595	-0.0826178	-0.036538	-0.0448571	-0.00463297	-0.0428882	-0.00721316	0.0583244	-0.0884774	0.0348213	-0.0539981	0.121943	0.0243001	0.0196473	0.0418391	0.00614598	-0.0332577	1	0.113882	0.0636845	0.0864774	-0.0677735	0.029356	0.00314386	0.0403698	0.0408951	0.0558261
OTU106	0.00251501	0.0548338	0.0650933	-0.0562861	-0.0570615	-0.0354495	-0.0491198	-0.0454682	-0.0166795	0.132998	-0.0685765	0.108461	-0.00931391	-0.052092	-0.0713681	-0.0213438	0.0258576	0.0350831	-0.00456303	0.150835	-0.0595907	0.0679951	-0.0288781	-0.0317464	0.000999307	-0.10999	-0.0461148	0.0532379	-0.0150555	-0.00797623	-0.007904	-0.00978587	0.0963579	0.0374566	-0.032217	0.122722	0.0180148	-0.0453955	0.204028	0.113882	1	0.0964806	0.106516	0.111837	0.156594	-0.0402037	0.232269	0.221401	0.081685
OTU107	0.0258295	0.0144312	0.045259	-0.0236858	-0.0301782	0.0650994	-0.050704	0.0398052	0.109264	-0.0559775	0.151579	-0.0289324	-0.0582217	-0.0776319	-0.21906	0.00694065	0.0164647	-0.0156498	-0.041686	0.105655	0.0427253	-0.0174129	-0.00506202	0.0346788	-0.0185422	0.0595272	-0.313226	-0.0749345	0.0402777	-0.00779602	0.0144399	-0.0368541	-0.0282965	0.0979753	0.0596286	0.196552	-0.0741234	0.0257096	-0.0528709	0.0636845	0.0964806	1	0.100866	0.0702623	0.159633	-0.122891	0.269172	0.191619	-0.0811079
OTU108	0.0994776	0.157583	0.0630632	-0.0673237	-0.0793178	0.0189356	-0.0542981	0.0458842	-0.0667034	-0.0424881	-0.0311402	-0.0141897	-0.0693911	-0.00558233	-0.033702	0.0419796	-0.0110992	-0.0526416	0.032293	0.0941978	-0.0174896	0.0142605	0.0155279	0.0956867	0.0123585	-0.000324083	0.0219789	-0.101929	-0.0526131	0.000957735	0.0510728	-0.105383	0.0333788	0.045444	0.0560342	0.120257	-0.0542949	0.023753	0.154267	0.0864774	0.106516	0.100866	1	0.0068583	0.0434615	-0.0530971	0.113226	0.0979628	-0.0135151
OTU111	-0.0224631	0.010088	-0.00351399	-0.0388746	0.000321315	-0.0704672	-0.0761681	0.0100887	0.00510725	0.0595087	0.00928907	0.0581884	-0.026802	-0.0453131	0.0179796	0.0608356	0.0382872	0.0408691	0.0710045	0.0466999	0.00516516	0.0100467	0.00697059	-0.00364369	0.0609635	0.0634132	0.00665117	0.0432888	0.0350955	0.0399884	0.0432774	0.0855725	-0.00229122	0.0750312	0.0329539	0.00833889	0.0693263	-0.0431111	-0.010491	-0.0677735	0.111837	0.0702623	0.0068583	1	0.0296279	-0.0923841	0.00546022	0.0815525	-0.102813
OTU114	-0.0828667	0.0629583	-0.0454708	-0.0120548	-0.0121919	0.0317931	-0.0622326	-0.0144529	0.0331268	0.0266503	-0.00354605	0.0751313	-0.0473903	0.0296141	0.0634638	-0.0193301	0.0212343	0.0492261	0.00979382	0.0655304	-0.0302437	-0.0244223	-0.00547201	0.0581338	-0.0297298	0.00679823	-0.142603	-0.0784182	0.0332739	0.0344191	-0.101465	0.0840144	-0.0262613	0.0140155	-0.0367218	0.0269062	0.0483182	-0.0643629	0.0895627	0.029356	0.156594	0.159633	0.0434615	0.0296279	1	0.0747807	0.292894	-0.0231867	-0.0102942
OTU116	0.00259826	0.00552794	-0.0352374	0.0301693	-0.000219571	-0.0162785	-0.0233803	-0.0395213	-0.0236141	0.0136494	-0.0321326	0.0365713	0.00799328	-0.00341668	0.0807623	-0.0318429	0.0153375	0.0303598	-0.036508	-0.126229	-0.0803479	0.00679201	-0.0740774	0.0471194	-0.00614951	-0.0100083	0.0352328	0.0144363	0.0421855	-0.0421088	0.0560787	0.0952214	-0.0267045	-0.0154712	-0.0256143	-0.0840913	0.116931	0.0206664	-0.0629178	0.00314386	-0.0402037	-0.122891	-0.0530971	-0.0923841	0.0747807	1	0.0732411	-0.00694931	-0.0285652
OTU121	-0.00564163	0.050725	-0.0142213	0.0366533	-0.0864898	0.0261298	-0.0464014	-0.0244757	0.0175667	-0.0524576	-0.0422817	0.097986	-0.0305694	-0.0132018	-0.122978	0.0742796	0.0246384	0.00796955	-0.0775958	0.172428	0.0602191	-0.0405847	-0.0302522	0.00547882	-0.031024	0.0139082	-0.100536	-0.0186057	-0.0189638	-0.0138167	0.024524	-0.0306075	-0.010941	0.0264994	-0.0317134	0.0625077	0.0293697	-0.069289	0.150758	0.0403698	0.232269	0.269172	0.113226	0.00546022	0.292894	0.0732411	1	0.33451	-0.0103681
OTU122	0.0911293	0.0129554	0.0654005	-0.0570016	-0.0495555	0.0919599	0.0338142	0.0181626	-0.0278915	0.0585242	0.0500334	0.0534031	0.0750579	-0.00593596	-0.103489	-0.0635923	-0.0234795	-0.0188379	-0.0916467	0.171626	0.00635613	0.0578977	-0.00361016	0.0190514	-0.0862351	0.010458	-0.132482	-0.057964	0.0101832	0.0713007	-0.0845295	-0.0616668	-0.0291151	0.042084	-0.0406778	0.0740911	-0.0769607	0.0386932	0.175086	0.0408951	0.221401	0.191619	0.0979628	0.0815525	-0.0231867	-0.00694931	0.33451	1	-0.0328821
OTU126	0.0453543	0.0436359	-0.026824	0.0828815	-0.0435981	0.0398195	0.0195128	-0.00244672	0.0334125	-0.00447819	-0.0831576	0.0588717	-0.0252853	-0.0161171	-0.0308035	0.0328339	-0.000439635	-0.00936775	-0.0305531	-0.0279326	-0.010872	0.000410421	0.0241715	-0.0272235	0.0574492	0.0332056	-0.0352946	0.0319395	-0.0268603	0.0723728	0.0215345	0.0710806	0.0199456	0.0236351	-0.0205253	-0.0149697	-0.0182189	0.0297154	-0.0872231	0.0558261	0.081685	-0.0811079	-0.0135151	-0.102813	-0.0102942	-0.0285652	-0.0103681	-0.0328821	1
OTU130	-0.0739305	0.0123708	-0.0370292	0.0264401	0.0446539	0.0227931	0.00117076	0.00834363	0.0604897	0.0364806	0.0650187	-0.0162057	0.0551585	-0.0401999	0.0241956	0.0126864	0.0400945	0.0749932	-0.0162611	-0.0556079	0.0636343	-0.103483	-0.0647356	0.010726	0.0562684	-0.13001	-0.0695678	0.0769425	0.0464193	-0.108561	-0.0226388	0.017141	0.0866421	-0.101479	0.0146975	0.0595444	-0.0271475	0.00201454	-0.112544	0.00671663	0.144464	-0.0837705	-0.0379938	0.101737	-0.103185	-0.0306177	-0.157799	-0.11044	0.0227807
OTU131	-0.000570409	0.0146828	-0.0130034	-0.0160279	-0.0424376	0.0344454	0.0561855	0.107318	-0.0228325	0.0183273	0.0243429	-0.0676742	-0.0157199	-0.00337356	-0.0222444	0.010446	0.024745	0.0142989	0.0118416	0.0544411	-0.0220081	-0.0171765	-0.00328959	0.00768934	-0.0433303	0.051309	0.0504298	-0.044265	0.0806065	0.00344021	0.0144471	-0.0950357	-0.010356	0.00998082	-0.052122	-0.0695622	0.0178984	-0.0249213	0.0760903	0.107962	0.0790674	0.0560626	0.00189507	0.0186735	0.0148949	-0.099483	0.00304662	0.0446791	0.0765718
OTU132	0.0350538	-0.0126247	-0.0756742	-0.0138752	0.05777	-0.0433791	0.0171266	-0.0191259	-0.0186334	-0.0607222	0.0885822	0.0500149	-0.0632214	0.0716654	0.0302662	0.0328512	-0.101644	0.0385616	0.0490932	0.0163412	-0.0224673	0.0490509	-0.0170881	0.0796861	0.0168157	0.121984	0.0277397	-0.0888346	-0.00410369	0.0896014	-0.054438	-0.0682376	0.0276789	-0.011978	-0.0409141	-0.0430793	-0.0255333	0.0430105	-0.0154061	-0.0404605	-0.0589456	-0.0168215	0.0476768	0.082676	0.0203897	-0.0240782	-0.0325806	-0.00444376	-0.086633
OTU133	-0.0143369	-0.0165408	-0.0112803	0.0176994	0.0085764	0.006113	-0.0217894	-0.0158123	-0.00819694	0.0640853	0.0197432	0.078297	-0.00727109	0.00653394	0.0226992	0.0943872	0.0432114	-0.0106324	0.0696401	0.122164	0.0237156	-0.0075527	0.116903	-0.000588378	-0.0620474	-0.0122013	-0.11816	0.0404856	-0.00865808	-0.0319362	-0.0110858	0.0725205	0.0708133	-0.0112422	-0.0415099	0.00652046	-0.0605803	0.049281	-0.000900018	0.0559238	-0.0142287	0.0532456	0.0393236	-0.0290342	-0.0103556	-0.0987718	-0.0283119	-0.00512459	0.0551583
OTU140	-0.0161523	-0.0418003	0.0758936	-0.0113438	-0.00855282	-0.0592825	-0.0552935	-0.0287135	-0.00138442	0.0168105	-0.050863	-0.0573764	-0.00828833	-0.0820757	-0.0478006	-0.0791118	0.0125142	-0.0814348	0.0450387	-0.0515636	-0.0533822	0.00767636	-0.0347973	-0.0409055	-0.00765316	-0.00773347	-0.0348276	0.0124647	-0.0176888	0.0270035	0.0681878	-0.000879052	-0.0395687	0.0253645	0.00272991	-0.00190788	-0.0358739	0.00111181	-0.0120533	0.0689718	0.0314711	0.0234159	0.00122844	0.0250505	-0.0398123	0.0316738	-0.0190427	0.0237594	-0.071094
OTU141	-0.0313443	0.0398977	-0.0140666	0.0371883	0.0727107	0.0660869	-0.0851345	-0.0567107	0.0312342	0.00352595	0.0444043	0.0365876	-0.125852	0.00914642	-0.0271145	0.0563378	-0.0229779	0.00199662	-0.0500149	0.105827	-0.0619014	-0.0361218	0.0149592	-0.0402321	0.00892303	-0.0937994	0.0309485	0.00259667	-0.0246573	0.0909065	-0.0673373	0.0719823	0.0499129	-0.033191	-0.0227442	0.0442067	-0.0367771	0.0101113	0.0591705	0.0135034	-0.0551064	-0.0330875	-0.0246358	0.0289409	0.0696699	0.0438892	-0.0271843	0.0297988	-0.0398013
OTU152	0.0296535	0.0635619	-0.0345627	0.057325	-0.0121927	-0.0302948	0.0284054	0.0938221	-0.0731787	-0.00393917	0.0223743	-0.0115075	-0.0110307	-0.0797348	-0.0313299	-0.0367683	-0.0300602	-0.0411467	-0.00474386	0.0203326	-0.00789787	0.0533238	-0.0460951	0.0318811	0.0420242	-0.073391	-0.028632	-0.0288114	-0.0945055	0.0347286	0.00138709	-0.00845519	-0.0243815	0.0345003	-0.0597784	0.119386	-0.0632871	0.0234291	-0.00674236	0.00849596	-0.0815995	0.0176577	0.0813045	-0.0415369	0.072738	-0.0527465	0.00187853	0.00553718	-0.00928016
OTU155	-0.0496924	0.032803	-0.00588596	0.0120406	-0.0247838	0.0116857	0.00099197	0.116886	-0.0306344	-0.00819327	-0.0758821	0.000723948	-0.0542994	-0.0601058	0.0639442	0.0593534	-0.00782148	-0.0179582	-0.0420443	-0.0183248	0.0664947	0.012204	-0.0128786	-0.0195415	-0.0101323	-0.0221876	0.0367472	-0.00647087	0.0729366	-0.0634166	-0.0427596	-0.0445947	0.0231613	-0.0111245	0.0229261	0.0553803	-0.0326782	0.0528649	0.0145416	0.0389863	-0.0014329	-0.0418151	0.023703	-0.0766996	-0.0309688	-0.0135702	0.0530705	0.00114741	-0.0231995
OTU168	0.0444809	-0.015309	0.0477472	-0.0252995	-0.113565	0.0354736	0.00335025	0.0421303	-0.0417334	0.00557049	0.049148	-0.00629327	0.0815786	-0.00852126	-0.0284833	-0.0392355	0.0234132	-0.00460835	0.00264747	-0.0449044	0.000298588	-0.053634	-0.0195898	0.0278734	-0.00760128	0.0178962	-0.0555048	0.0353388	-0.00141976	-0.055945	-0.0233291	-0.0580074	-0.0538924	0.0309576	0.0569433	-0.00385212	-0.0314791	0.0203747	-0.0751498	0.0170485	-0.0715916	0.0103069	-0.0453927	-0.0523336	-0.0387087	-0.0948851	-0.123554	0.0173185	0.0516683
OTU172	0.00624027	-0.0706107	-0.116578	-0.0866674	0.0270538	-0.0327008	-0.0621483	0.0335189	-0.0487846	-0.103603	0.0182473	0.0173505	-0.0188508	-0.0108901	0.105619	-0.0558839	-0.0555477	0.096154	0.0190617	0.0532764	-0.00368865	0.0524776	0.0180406	-0.013286	-0.0011865	-0.00529613	0.0808384	0.0121072	-0.0725352	-0.0363365	0.00204425	-0.0226571	-0.0313483	-0.0589675	-0.0355609	-0.0609893	-0.0097603	0.096491	0.0602278	0.00211394	-0.0169249	-0.0295533	0.0450132	-0.0829565	0.0408238	0.0380461	-0.00269841	-0.0539596	-0.0270396
OTU173	0.00676321	0.00132583	0.0500889	-0.0118438	-0.0403295	0.0259711	-0.0321155	-0.0260138	0.00368081	0.0226214	-0.0440594	-0.00950093	0.0149817	-0.0402796	-0.0229463	-0.015878	0.00753949	0.0232137	0.00349435	-0.0170272	0.0214224	0.00309799	0.0379658	-0.00992742	0.0288863	0.0160483	0.0303688	0.0174101	-0.0235666	-0.0305711	-0.0832457	0.0746934	-0.0156192	-0.00369524	-0.0128361	0.0225923	-0.0401528	-0.0130112	-0.0237361	0.0326328	0.0176609	0.00258807	0.0280243	0.0522549	0.0382912	0.0810646	-0.0508179	0.0202034	-0.0932356
OTU175	-0.0470656	0.0412525	-0.0372782	-0.0219264	0.0203338	-0.00395765	-0.0246353	-0.0318496	-0.0343867	-0.0233269	-0.000175591	-0.047173	-0.0430303	-0.0231027	0.0365237	-0.0551779	0.0435209	-0.0135508	0.0187776	0.064665	-0.0657976	-0.0592336	-0.0227051	-0.0193288	0.00200823	-0.00851104	0.0339985	-0.0433126	-0.069932	-0.0456604	0.0365564	-0.0385975	-0.0286892	-0.0230911	0.023362	-0.0585917	-0.0344408	-0.0346267	-0.0207688	0.0862765	0.0422112	0.0405564	0.0562019	0.056642	-0.0200973	-0.0315427	-0.00972758	0.0235889	0.00348851
OTU180	-0.0510012	-0.00823167	-0.0143366	-0.017837	0.0262802	-0.0266778	-0.0590574	-0.0425139	-0.0378739	-0.0255833	0.055913	0.0331953	0.0944774	-0.0135101	-0.0325687	0.0461418	0.0425644	0.0853089	-0.00475732	-0.000711085	0.0145627	-0.0279546	0.0146831	-0.0211679	-0.000613679	-0.00210648	0.0172481	-0.0405667	0.0392952	0.0283651	-0.0202271	0.0116988	-0.0303917	0.0377809	0.0508931	0.0778558	-0.00632232	-0.000199952	0.0142191	-0.0484722	-0.0184568	0.0139238	0.0824348	-0.0192999	-0.0700523	0.045431	0.0302876	-0.0115145	-0.0099564
OTU181	-0.0121613	-0.0465678	-0.0173855	-0.0204487	-0.0611516	-0.0182501	0.0594055	-0.00192972	0.028179	-0.0144103	-0.04948	0.0165515	-0.0019141	-0.0444891	-0.0558406	-0.0501834	0.0849707	-0.0441733	0.00784184	0.0136494	0.0382476	-0.00361161	0.0409158	-0.039458	-0.0283545	0.0136371	0.0222952	0.0154037	0.0323494	-0.0703955	0.01392	0.00926928	0.0506605	0.00716207	-0.0432412	-0.025321	0.0123788	0.03602	0.0325465	0.0976499	0.0490108	0.0214192	0.0297248	0.0604919	-0.0219426	-0.0387217	0.0357414	0.0691156	-0.0888609
OTU182	0.0354805	0.0551011	0.0300239	-0.0351146	0.0516048	0.0185084	0.0257425	0.0460476	-0.0276131	-0.0274993	0.0150239	0.00569291	-0.0218707	0.0550563	-0.00608664	-0.0273114	-0.0068782	0.0636168	-0.0111072	0.0452483	-0.0268622	-0.0116632	-0.0300271	-0.0103642	0.0318295	0.00954145	-0.0727636	-0.00459396	0.0256097	0.00499911	-0.00136471	0.0487623	0.055246	-0.0968563	-0.0206126	-0.104578	-0.0598412	-0.0289249	-0.00150493	-0.0293984	-0.0462821	-0.0499307	-0.0165926	-0.0805587	0.0198417	-0.00562709	0.0645396	-0.0250677	-0.031805
OTU184	-0.0050553	-0.0894762	-0.0457665	-0.0226574	0.0273271	0.0133892	-0.0591179	-0.0255747	0.0338888	-0.0316133	-0.00294125	-0.0946804	-0.0628236	-0.00902753	0.0074619	0.028176	0.0216995	0.0608052	-0.0016593	-0.0162964	0.0423093	0.0439151	0.00211101	-0.000170702	-0.0840249	0.00463455	0.0527004	-0.0451313	0.00719823	0.0751617	-0.00902877	0.0651113	0.0172739	0.056394	-0.0110746	0.043572	0.0153294	-0.0155863	-0.0352719	0.0121414	0.0315031	-0.0566878	-0.0305364	0.00729527	-0.0218276	-0.0416059	0.0118923	-0.0159574	0.0461576
OTU185	0.0401224	-0.0116332	-0.0404593	-0.0127559	-0.0251535	0.0383783	0.0163562	0.0493367	-0.105952	-0.0153474	-0.049728	-0.0235236	0.060557	-0.120081	0.121943	-0.121934	-0.0715885	-0.0273949	0.0670939	-0.0028836	-0.000676678	0.0324197	-0.0135011	-0.0168944	0.00855494	0.00310582	-0.00375956	-0.00458127	0.073278	-0.0260542	0.0159126	0.0447305	0.0161748	-0.0111146	0.0585414	-0.00780544	0.0382618	-0.094532	0.0139264	-0.0461167	-0.00325716	-0.046044	-0.0356419	-0.0463364	-0.051054	-0.0226707	-0.00826955	-0.0307819	0.029141
OTU186	0.115525	-0.0068268	-0.0446139	0.101555	-0.0284215	-0.057651	0.0659809	0.0209502	-0.0164435	0.0191313	-0.0330505	-0.0509923	-0.0372907	-0.00270879	-0.0698181	-0.0615042	-0.00544372	-0.0192241	-0.0767806	-0.0214992	0.0760695	-0.0140046	-0.0700356	-0.118633	0.0970114	-0.0811946	-0.032916	0.0108653	0.017275	0.0590062	0.0547644	-0.00139042	0.0156717	-0.0813204	-0.0350536	0.0473615	0.0654041	-0.0405033	0.117213	0.00751515	0.0460609	-0.0487643	0.0679878	-0.0154198	-0.00702556	0.065512	0.0503702	-0.0481261	-0.0018315
OTU194	-0.0564518	-0.0260588	0.117011	-0.00791382	0.0209563	-0.0391726	0.0643363	-0.0433252	0.0228132	-0.0155821	0.0493896	-0.0433508	-0.0340167	0.0120476	-0.0570106	0.0814809	-0.0828115	0.00793692	0.0392538	0.0333742	-0.0732587	-0.0238516	-0.00285829	-0.0482935	-0.00706283	0.0378239	-0.107206	0.0101087	-0.00138692	-0.024334	-0.0763875	-0.026244	-0.0231506	-0.0159211	0.074868	-0.0806058	-0.0896915	-0.0219347	0.016272	0.0583259	0.0488506	0.0360668	-0.0125432	0.0627491	-0.0362006	-0.046138	-0.0316133	-0.00124871	0.0124197
OTU196	-0.0684775	-0.0250887	0.00274994	0.031419	0.00507378	0.0260214	-0.00935631	-0.0128171	-0.0656414	0.0947087	0.0464768	0.0149006	-0.026617	-0.0192031	-0.0793782	-0.0597746	0.00890557	-0.0445918	-0.0807172	0.132452	0.112808	-0.0551513	0.096391	-0.0129105	-0.0191794	-0.0112085	-0.0557516	-0.0740355	-0.0148861	0.0492806	-0.0136707	0.0321196	0.0396268	-0.0120898	-0.0624636	0.0349861	-0.0212031	-0.0547362	0.0386806	0.0412773	0.0604892	0.0569498	0.0240794	-0.0976751	-0.0242681	-0.0499056	-0.0104553	0.00107109	0.0369375
OTU198	-0.0166575	-0.0372581	-0.00511253	0.00116125	0.00256017	0.0401924	-0.0276698	-0.0492403	0.0419341	-0.0509102	0.0558468	0.0498628	0.0901124	-0.0469076	-0.0210285	0.0455151	-0.0545797	-0.073831	0.00249473	0.0942994	-0.00177026	-0.0523489	-0.0322221	0.0435741	0.0267391	0.0545933	0.0436625	0.0352252	-0.0556252	0.0837203	0.0104004	0.0118264	0.0663019	-0.0231587	-0.0344482	-0.0460376	0.00585941	0.018981	-0.00926808	0.00322967	0.0131745	-0.0744407	-0.0807886	0.0198871	0.032944	-0.0498194	-0.00428152	0.0106772	-0.0470946
OTU204	0.0161185	0.0498377	0.00201704	-0.0503453	-0.0387366	-0.0081994	-0.0270489	0.0497849	0.0575572	0.0216617	-0.00681717	0.0583926	-0.00797099	0.0079609	-0.0157229	-0.0302221	-0.012881	0.0169456	-0.0115922	0.00784612	0.0435117	-0.0665401	-0.000610156	0.0572755	-0.0681572	-0.0454824	0.0281672	-0.00744561	-0.0200558	0.0623087	-0.049844	0.00426213	-0.00161886	-0.0441068	0.0438525	-0.0192122	-0.068255	-0.0231225	0.0398384	-0.0170001	0.120063	-0.0331193	-0.0178461	0.000634917	0.00218321	-0.0533815	0.0200546	0.0758325	-0.0366561
OTU206	-0.000766301	0.00500778	-0.0951984	0.039945	-0.025998	-0.0787118	-0.090175	-0.000796249	0.0577922	-0.129712	-0.101863	-0.0389127	0.0540644	-0.00436338	-0.0217344	-0.0471064	0.0125645	0.0149751	0.00536496	-0.300055	0.0332797	-0.0699784	-0.0927269	-0.112844	0.00117496	-0.134648	-0.0619307	0.086784	0.0991692	-0.0866722	-0.0340904	-0.00460952	-0.0281945	-0.0588295	-0.0154299	-0.00949889	-0.0793302	-0.00181274	-0.152081	-0.0442311	-0.0104411	0.00529542	-0.0709977	-0.0262952	0.0093392	0.147917	0.00684632	0.0498287	-0.00643135
OTU207	-0.0205308	-0.0578733	-0.00451704	0.0736464	-0.0292771	0.0277743	0.112752	0.0536632	-0.0116725	-0.0247997	-0.0307656	0.0510404	-0.00610872	0.0488702	0.0272356	-0.00815565	0.0616242	-0.0491277	0.0436632	-0.0204934	0.0468332	-0.00146455	0.0593294	-0.0452129	-0.0692027	-0.0285872	0.0371548	0.00417759	-0.0134666	0.0445172	-0.018128	0.0145606	0.00296973	0.0100754	-0.117753	0.0730913	-0.0981919	-0.023132	0.0529173	-0.0231438	-0.00337317	0.0303026	-0.00839655	-0.0207357	0.0409289	-0.00716849	0.0122462	0.0451362	-0.0292226
OTU208	0.0044984	-0.0232469	0.0960346	0.0321188	0.169321	0.0208768	-0.0176911	-0.0962205	-0.000925463	0.0117789	-0.0339981	-0.0494452	0.0211601	-0.0243189	0.000591574	0.0348517	0.105559	-0.086763	-0.0285506	-0.00414234	0.0446711	0.0259765	-0.018586	0.0252407	0.0119057	-0.0360538	-0.0433992	-0.0658179	-0.033631	0.0190785	0.00169209	-0.0450377	0.0272432	0.00825993	-0.103654	-0.00189114	0.0159077	-0.00414115	-0.0477733	-0.0356586	-0.0167613	0.0887732	0.050484	-0.105962	0.0206429	-0.0605587	-0.0241258	0.0228041	-0.026627
OTU211	0.0287385	-0.00403717	0.0621168	0.0515255	-0.0614808	-0.011922	0.00484993	0.0357977	0.0747746	0.00283727	-0.0845709	-0.0497957	0.0728825	0.0157259	-0.0710603	-0.00254465	0.0335915	-0.0380793	0.0346362	-0.00493476	0.00333753	-0.0264834	0.0265513	-0.025311	-0.0559477	-0.0173427	-0.0177812	0.0277349	-0.0802428	0.0171039	0.0639651	0.0471128	0.0297914	0.118581	-0.0258067	0.0453815	-0.0182393	-0.045579	-0.000857775	0.021182	-0.0256368	0.00117424	-0.0247278	0.0382468	-0.0357979	0.0794221	-0.0331996	0.0139012	0.0769417
OTU212	-0.0372816	-0.0331924	-0.0262136	0.0350755	-0.0547466	-0.0410615	-0.0257703	0.113493	-0.0292895	0.0271894	-0.0597554	-0.0128925	-3.0006e-05	-0.0145856	-0.0582532	-0.0494045	-0.124883	-0.0105053	0.0983227	-0.0397302	0.00892061	0.0973002	0.0454913	-0.0630798	0.0167497	-0.0292937	0.0172472	0.00550938	-0.0335769	-0.00260366	0.0110062	-0.0231362	0.0322738	0.00959265	0.0149863	0.0484634	0.00414734	0.0122039	-0.0113851	0.0784044	-0.0183505	-0.0117776	0.00535146	-0.0725117	-0.0130135	0.0109249	0.0425487	-0.0224106	-0.0277533
OTU213	0.0268825	0.119446	-0.00605343	0.0369663	0.0775729	-0.0147121	-0.00352591	0.0256323	0.00750336	-0.013739	0.0394841	0.031636	-0.0630397	-0.0154843	0.100187	-0.0720854	-0.0599248	-0.0370867	-0.062085	-0.031136	0.00512868	-0.0555307	-0.0221582	0.00551383	-0.0585071	0.00816265	0.0468472	-0.0194997	0.0204057	-0.0635844	0.0260847	-0.0270391	-0.0124447	0.0123525	-0.0676617	-0.0750028	-0.0287424	-0.122831	-0.0645358	0.0119073	-0.0286419	-0.0405134	-0.0251745	0.00362242	0.0195217	0.0357182	0.064741	0.0541472	0.0543917
OTU214	-0.0646432	-0.0614724	0.0197955	-0.0395139	0.0197923	-0.0501726	0.00181337	-0.0293204	0.00582321	-0.0137091	-0.0457862	0.0274311	-0.0375975	-0.0249225	-0.0248612	0.0342909	-0.0666267	0.0709435	0.0249468	-0.0240414	-0.109404	-0.0485796	-0.00600387	-0.00311169	-0.0374417	-0.0523564	-0.0315436	0.0144248	-0.00686583	-0.0127159	-0.0152582	0.0358469	0.00957038	-0.0263026	-0.0253491	0.0275534	-0.0190605	0.0475457	-0.11949	-0.0545966	0.0333738	-0.0276799	-0.10197	-0.0497789	0.0894829	0.0844723	-0.0572043	-0.0751781	-0.0508925
OTU215	0.00863825	0.0514986	-0.0424979	-0.108594	0.0256834	-0.0284746	-0.0400378	0.0593353	0.0905123	-0.0876655	-0.0886983	-0.026412	-0.0926366	0.00209485	0.0237169	0.0566372	-0.0131315	0.0454394	0.0978582	-0.153218	-0.0085399	-0.131198	-0.0299704	-0.0561582	0.0279107	-0.0174308	-0.0151603	0.0206331	-0.00525012	0.0311198	0.0459796	0.102697	-0.0173157	-0.0876786	0.0640568	-0.146222	0.121931	-0.122547	-0.152825	-0.107824	-0.203668	-0.100636	-0.0718685	-0.0751658	-0.0954535	0.0892686	-0.150047	-0.233447	-0.016297
OTU237	0.0272947	0.0114301	8.48564e-05	0.0350581	0.0107233	0.0255472	-0.0536874	-0.00257728	0.0256241	0.0833332	-0.00631485	0.0602723	0.0544519	0.0240591	0.199672	0.000846335	-0.0916294	-0.00287189	-0.0473381	-0.0357488	0.0103165	-0.035629	-0.0418157	-0.0474175	-0.00267597	0.0662485	-0.122531	-0.0271814	0.0130402	-0.0267329	0.0739593	0.0184753	-0.0611563	-0.0407774	-0.0180429	-0.0168781	0.0641884	0.0177248	-0.062856	0.00854223	-0.0278189	0.109783	-0.0205854	0.0603827	0.0911776	0.0704862	0.109582	0.129332	-0.0480253
OTU240	-0.0682046	0.027375	0.0316134	0.0444248	0.0388699	0.0017302	-0.0462655	-0.0315193	-0.0661174	0.00102355	-0.0460301	-0.0106972	-0.0845262	-0.0308272	-0.0378816	-0.0708534	0.00180581	-0.0344539	0.0522032	0.00297784	-0.0254945	-0.0404232	-0.0785508	-0.00224242	0.0298444	-0.0378326	-0.079714	-0.00438101	-0.0138097	-0.0689555	-0.00375046	-0.0747676	-0.0563523	0.0249153	0.026802	-0.00502859	-0.0656221	-0.0682259	-0.0298503	0.00890344	0.00578879	0.00926738	-0.0195335	0.0517112	0.0293487	-0.0847165	0.0775543	0.0326907	-0.0902653
OTU241	-0.00356383	0.0349033	-0.0301427	-0.0384852	-0.0488297	-0.0301925	-0.0666223	0.0301789	0.00204047	-0.0153239	0.068516	0.00936479	-0.122312	-0.0476981	-0.0520412	-0.0435939	0.0197766	0.0269375	-0.093103	-0.12706	0.0678412	-0.0270425	0.0100158	-0.0376084	0.0286836	-0.0660006	-0.0231013	0.0712841	0.0499478	-0.118105	0.00653123	0.033274	-0.0646151	-0.0221678	0.0112642	0.00765874	-0.0163944	-0.022559	-0.00439949	-0.0430259	0.00959936	0.0454571	-0.0308047	0.00753538	0.0772557	0.0285634	0.0722944	-0.0201017	0.0222369
OTU245	0.0417032	0.00269911	0.0829503	-0.0571865	0.0242404	-0.0827674	0.0460532	-0.0349842	-0.0389456	-0.0396615	0.0555309	-0.00326844	0.0245856	-0.00667787	0.0154581	-0.0374448	0.0092524	-0.038773	-0.0569002	0.0764948	-0.00611619	-0.0198994	0.0698108	0.04094	-0.104578	0.0136317	0.0781107	0.00218294	0.0152278	-0.0247986	-0.02435	0.130762	0.0271619	0.0121701	0.0573496	0.0721188	0.0698097	0.00175926	0.0523232	0.0415177	-0.0614309	-0.0509679	-0.00940929	0.0137274	-0.0180255	-0.0439158	0.0288495	-0.00338122	-0.0199185
OTU249	-0.0640047	-0.0264976	0.056599	-0.000579319	0.00613195	0.0210516	0.00836384	0.0635995	-0.0176069	0.0743519	-0.106182	-0.0358362	-0.0394988	0.0733207	-0.0719976	-0.0371692	0.12328	-0.00341841	0.0495388	0.0271087	-0.00942248	-0.014502	0.0369721	0.0191319	0.00652353	0.0203138	0.0446734	-0.0428779	0.0255494	-0.00615841	-0.0740131	-0.0167575	-0.0291352	-0.0465719	-0.00935677	-0.0546115	-0.0113655	0.0187748	0.0492858	0.00606689	-0.0414812	-0.0193484	-0.020613	-0.0455787	0.0178793	-0.0348001	0.0101622	-0.0356068	0.0333723
OTU250	0.0496272	0.0193242	-0.0545996	0.00639286	-0.0641862	-0.0360772	-0.0784712	-0.0016876	-0.0471278	-0.0187358	-0.00213901	-0.0831472	0.0325791	0.0748193	0.0465884	-0.0737023	0.01458	-0.0581943	-0.0259301	-0.0626545	-0.0160749	-0.0746155	0.00649832	0.0353896	0.00869983	0.0184476	0.112877	-0.0587853	0.0336892	0.0699944	0.0120944	-0.00102556	0.0368111	-0.0188299	-0.0143203	-0.0482554	0.0158414	0.0158558	-0.0822239	0.0301998	0.0115996	-0.0286872	-0.0618903	-0.00625401	-0.129621	-0.0156257	-0.0320066	-0.0404144	0.0389668
OTU252	0.0217854	-0.0731087	0.0095339	-0.0179934	0.00621846	-0.00433901	0.0632213	-0.00978719	0.0442855	0.0296101	-0.0526327	-0.0535808	-0.0167199	-0.0352604	0.0326236	0.110264	-0.0507002	-0.0248607	-0.0125298	0.0380254	0.0177097	0.00948551	-0.00689736	0.0321009	-0.00137541	-0.0163035	-0.0226076	-0.0325313	-0.0782022	0.0422899	0.0221566	0.0244156	0.0951613	0.0277296	0.02317	0.102846	0.0812773	0.0465587	0.0600744	0.0167952	0.0718764	0.0705976	0.0132505	0.035709	0.0426417	0.00191994	-0.00762434	-0.0215138	0.0298997
OTU254	-0.0188394	-0.103222	0.023861	-0.0496396	0.0884034	0.00939113	-0.0432865	-0.0473211	0.0585835	-0.0753222	-0.0817395	-0.0204871	0.0226	0.090123	0.0516008	0.016835	0.0429754	0.0320256	-0.00046145	-0.0528832	-0.00219873	0.0315774	0.0507914	-0.0521534	0.00233898	0.00133252	0.0515291	0.0248595	0.019668	0.0587234	-0.0762689	0.0167202	-0.00741592	-0.0343801	-0.0605527	0.0519356	-0.085415	-0.0617292	-0.0462926	0.00323441	0.0234165	0.032372	-0.0191982	0.0313393	0.0170976	-0.0129314	-0.0394373	0.0432907	-0.0949597
OTU263	0.0347839	-0.0325735	0.0208168	0.0322065	-0.00414207	-0.00145807	-0.00957705	-0.0390841	-0.000215419	0.036772	0.0271812	0.111626	-0.00277115	0.0210195	0.0399023	-0.0233338	0.0604095	0.00927891	0.000422197	0.024914	-0.0259	-0.000209035	-0.0156864	0.0432628	-0.0455677	0.0140076	0.0403095	-0.00193547	0.0245018	0.0106847	0.000547639	-0.0145136	-0.0083702	0.0101444	-0.0239682	-0.0712443	0.0207271	0.0734734	0.071548	0.00786117	0.0903965	-0.0426086	-0.0040215	-0.012539	-0.014688	0.0471143	-0.0393517	0.0561505	0.00149345
OTU264	-0.000289645	0.0607626	-0.0571798	0.0270206	0.0441967	-0.0021788	0.0514964	-0.0436519	0.0111862	-0.0528288	0.0166563	0.066271	-0.0640775	0.0583788	-0.0785592	-0.0555463	0.0710797	-0.0344136	-0.00568673	-0.00943075	0.0157677	0.0291316	0.00746099	-0.0356814	0.00515396	0.0706646	-0.00522844	-0.00978409	-0.0310302	0.0288463	-0.0872954	-0.0710912	0.0532907	-0.0107749	-0.0531423	-0.0400554	-0.0185308	-0.0687734	-0.0104802	-0.134002	0.0399165	-0.0257687	-0.0147773	-0.0711137	-0.0232481	0.0211586	0.0816709	0.039446	0.117712
OTU274	-0.0681682	-0.0593522	0.00428925	-0.00293725	-0.0359599	0.0798483	-0.0100823	-0.0619805	0.0503554	0.0401849	0.00748005	0.0768332	0.005234	-0.0127174	-0.0401481	-0.0259579	-0.035456	-0.0459703	-0.0258756	0.0903209	-0.0265385	-0.0208989	-0.0483132	0.0130877	-0.0118066	-0.0150204	-0.0478013	-0.00435424	-0.0631102	-0.00225399	-0.0266215	0.018732	-0.0386319	-0.0122408	0.0399738	0.00110307	-0.0451254	0.00122469	-0.124254	-0.0370369	0.0574861	0.0699736	0.00678872	0.0523299	0.0560685	0.0723472	-0.0455652	0.0564668	-0.0388603
OTU275	-0.00510407	-0.0491763	0.0582117	0.000959989	-0.106953	-0.0396141	-0.0413554	0.00486771	0.0657362	-0.0298679	0.00684889	0.00778162	-0.0221875	0.0848561	-0.0317639	-0.0121632	-0.0608999	-0.0465979	0.0556668	0.0358451	0.0278704	-0.0164992	0.0697197	-0.0313715	-0.0226726	-0.0427436	0.0138893	-0.079627	0.00542045	0.0839667	0.0585369	0.0115342	-0.000227289	-0.0892161	-0.018021	0.0378794	-0.0961472	-0.000266003	0.0467524	-0.0682644	-0.127412	-0.0256895	0.0608707	-0.0154188	0.0105932	-0.0492128	-0.0893023	-0.0601324	0.00460244
OTU277	-0.0751073	-0.0757986	-0.0536065	0.00652446	0.0423125	-0.0184362	-0.033668	0.0155285	-0.0549026	-0.0576143	-0.0297991	-0.108066	0.005613	-0.0368083	0.00760948	-0.0443451	0.030431	0.0192125	0.0107302	-0.0930142	-0.00847348	0.0426992	-0.0288203	0.0301787	0.0116672	-0.0488874	0.0570688	0.0376268	0.00926638	-0.0404354	0.022295	-0.0513733	-0.0286989	0.0197128	0.0381525	-0.0600411	0.0590228	-0.0095458	-0.0702638	-0.1319	-0.0350114	-0.0470385	0.0138756	0.00780593	0.0589561	0.0381024	-0.0512739	-0.195814	0.0257907
OTU282	0.0463105	0.003962	-0.0373938	-0.0487285	0.0633222	-0.00513431	-0.0311546	-0.111419	-0.0168277	-0.0158685	-0.0723885	0.00904218	0.0350794	-0.00629681	0.0278676	0.0582713	-0.0579973	-0.0880959	0.0579843	-0.182115	0.00339896	-0.0125108	-0.0702219	-0.020936	-0.0107194	0.0529574	0.0342965	-0.0371692	0.0221683	0.0319126	-0.0411212	-0.0520318	-0.0620138	-0.057302	-0.0156816	0.0511756	0.117615	0.0848125	-0.176145	0.00514135	-0.0391463	-0.0673882	-0.0240804	0.0737762	0.05701	0.111237	-0.0334062	-0.115634	0.04524
OTU283	0.129258	-0.0672282	-0.0292996	0.00912578	-0.0157963	0.0303052	-0.00991901	-0.0417541	0.011816	-0.141167	-0.0193913	-0.00842941	0.036476	0.0375907	-0.164476	-0.0370746	0.0195101	-0.00863804	0.0333048	0.132885	-0.078069	0.00700902	-0.0811466	0.129006	0.0306164	-0.0364564	-0.0257274	0.066502	-0.0464524	0.0204535	-0.0329051	-0.0214285	-0.0503706	-0.0397177	0.0244433	-0.00826598	-0.127909	-0.0281698	0.0395631	-0.0607431	-0.0269329	0.061156	-0.00706019	0.0386411	0.0934766	0.0533293	0.194225	0.151555	0.101672
OTU288	0.0844839	-0.0184289	0.0715077	-0.0545446	0.00651075	-0.0690475	0.0149284	0.0788261	-0.0126726	0.034381	-0.022621	-0.0263407	0.0241556	-0.035669	-0.0488341	-0.00549099	0.0165897	-0.048129	0.0600251	0.0613263	-0.0833877	0.0115046	0.0615715	-0.0681321	0.0550833	-0.0511145	0.0178808	0.000316574	0.038777	-0.00788783	-0.0118872	-0.0935374	0.0160556	0.0235478	-0.0150088	0.0083104	-0.00778858	0.00188393	0.0169577	-0.024607	-0.0582184	0.000390072	0.070402	-0.0271114	-0.0930079	0.0109095	-0.0642515	0.0330156	-0.022623
OTU289	0.0334379	0.0930871	-0.0362448	0.0715289	-0.00666715	-0.0241517	0.0506392	-0.0424578	-0.0117542	-0.0213379	-0.0444435	-0.0738565	-0.0165008	-0.00966985	0.0989778	-0.00589043	-0.00256213	-0.0591468	0.0301973	-0.214911	-0.0253585	0.0295359	-0.00236206	-0.0898366	-0.0276058	0.136876	0.170938	0.209664	0.00391528	0.0252518	0.0146128	0.053727	-0.0626875	0.0111066	-0.0121939	-0.103917	0.0167187	0.0206194	-0.167769	-0.101603	-0.141473	-0.0454388	-0.094605	-0.0514198	-0.14172	-0.0157524	-0.202925	-0.128682	-0.0501008
OTU291	-0.0388695	-0.0245275	0.0337158	-0.0228156	-0.0184313	0.0298028	-0.0212892	0.0298692	0.0162545	-0.0100279	-0.0588554	0.094178	0.138285	-0.00749025	-0.0224476	-0.0199841	-0.0303993	-0.00761895	-0.06693	0.0644437	-0.062398	0.00677194	0.0191867	-0.015692	-0.0231721	0.00792917	0.0455861	-0.00313716	0.0783755	0.0833012	-0.0463906	0.0034716	0.0843327	0.0170386	-0.056924	0.0512215	-0.0402719	0.0154943	0.0192676	0.130466	0.128174	-0.105692	-0.11173	0.0502665	-0.00319058	0.0194626	-0.0651746	0.00919749	0.0266469
OTU292	-0.0861394	0.011567	-0.0229941	-0.0593614	0.00720937	-0.0862705	0.00805763	0.0212589	0.0219955	-0.0895689	-0.0222318	0.00155233	-0.0240136	-0.0901157	0.0807229	-0.0172069	0.0658555	-0.0325408	0.00573197	-0.180729	-0.00537626	-0.0669746	-0.188598	-0.042122	0.0260016	0.000908696	-0.0862923	-0.0399659	-0.048696	-0.163595	0.0287781	0.0404018	0.0499289	-0.0477302	-0.0129963	0.0644831	0.0107305	0.0242509	-0.140511	-0.0232344	-0.0998186	-0.029357	-0.0406181	-0.0629135	-0.0823852	-0.0557001	-0.115319	-0.202521	0.0290023
OTU294	-0.0183407	-0.0815287	0.0355785	-0.0305439	0.0109807	-0.0188836	-0.04421	-0.0626424	-0.0948033	-0.0106969	0.06969	-0.0162447	0.0625036	0.0420986	-0.139595	-0.0215542	-0.0204717	0.0988487	-0.0399716	0.138118	0.0577299	-0.0745653	0.0157911	-0.00148894	0.151411	-0.0488603	-0.0331281	0.00411857	-0.0953599	0.0575969	-0.0381461	-0.085477	-0.0604551	-0.0790068	-0.0351937	-0.0283352	0.0391037	0.05762	0.0554452	-0.0556004	-0.0518757	0.0644885	0.044642	-0.0254703	0.00951197	0.0686302	0.0151134	-0.0802699	-0.0736713
OTU295	-0.0543522	-0.00121089	-0.0432376	-0.00137429	-0.0327611	0.0267509	0.0598323	-0.0160921	-0.0111466	-0.0273394	-0.0201094	0.039698	-0.0276524	-0.0199835	-0.0418335	-0.0632261	-0.039348	0.0643138	-0.0363541	-0.0457546	-0.0238235	0.0359729	-0.0131998	-0.0153786	0.0451126	-0.00795325	0.029482	-0.00394137	-0.0331657	0.0027638	-0.0496366	0.00626758	-0.140927	0.0999544	-0.0275178	0.00118661	0.151996	0.02929	-0.0512772	-0.0363751	0.0896015	0.145629	-0.0347947	0.0206614	0.111497	-0.0588195	0.03124	-0.0179975	0.00826208
OTU297	-0.0262501	-0.0115538	-0.00117851	0.0221659	-0.0232075	-0.00677678	0.0196172	-0.0237781	-0.00672545	-0.0332971	0.0361127	0.033702	0.0316128	-0.0417505	0.00154299	0.0281441	-0.00448611	-0.00998437	-0.0528826	0.0148925	-0.0337723	-0.0011037	0.0324633	0.0113919	0.0273876	0.0430752	0.0339496	-0.0093147	-0.0685264	-0.0106931	-0.0306549	0.0229191	-0.0543238	-0.00270203	-0.0264872	0.0462744	0.0542213	-0.00670496	0.026259	-0.0255353	-0.0846299	-0.011856	0.0154613	0.0573516	0.014629	-0.0021975	-0.0244624	-0.0529805	-0.094077
OTU298	-0.00991119	0.0348439	-0.011394	-0.0262424	0.0316359	0.063394	-0.0913635	0.0210945	0.0400771	-0.0619959	0.0495492	-0.0228748	-0.0681324	-0.0155632	-0.0413945	-0.0287872	-0.0296955	-0.000795694	-0.0134164	0.0968578	-0.00927561	0.0867775	0.0284486	-0.0431905	0.0889722	-0.00707161	-0.0320825	-0.0183962	0.0121183	-0.000717384	0.0753234	-0.000481846	0.0312574	0.0235161	0.0244908	0.0442843	-0.0141581	0.0186281	0.0148246	0.0750503	0.0896029	0.171953	0.00700601	0.0413885	0.11183	-0.00376077	0.0630607	0.034234	-0.0721717
OTU300	-0.000763849	0.0282823	-0.0130404	-0.0582843	0.0318423	0.0304312	-0.0725232	-0.121032	0.0258339	-0.0467887	-0.110616	-0.0327429	0.0154498	0.0628637	0.0803222	-0.0608493	-0.0526455	-0.02554	-0.0145318	-0.0425446	-0.0534111	-0.00771357	-0.144955	-0.0178071	-0.0295114	-0.143164	0.0529319	0.108027	0.0298301	-0.0165856	0.0392413	-0.0174875	-0.0885861	-0.00802234	-0.0180395	-0.0267358	-0.0602711	0.0189768	-0.00880783	-0.0228073	0.109262	-0.0775186	-0.0342422	-0.0793614	0.176805	0.03692	-0.00142743	-0.00134828	0.00305593
OTU305	-0.00622914	-0.0110068	0.0151624	0.00689596	0.0720152	-0.0707697	-0.0642107	0.00562267	0.0335721	-0.0187326	-0.00947353	0.0369508	0.0752321	-0.0042299	0.00434764	0.0206093	-0.0337357	-0.0204027	0.0156799	-0.0169173	0.0701951	0.101246	0.00753374	-0.00597678	-0.0370996	-0.0449623	-0.0398995	0.0773348	0.00105408	-0.0103721	-0.0247081	-0.0638101	0.00477988	-0.0239387	0.00191276	-0.015844	0.0180091	-0.0643742	-0.0699458	-0.107949	-0.0545604	-0.059994	-0.0540403	-0.0596817	-0.0229283	-0.0872405	-0.083469	-0.0701654	0.0708117
OTU312	0.0149267	0.135332	-0.0456147	-0.0444118	0.0300585	-0.0439896	-0.0166042	-0.101454	0.0187762	0.00656519	-0.0168038	-0.00722666	0.00355877	-0.0478527	-0.0384254	-0.0220688	-0.0438854	-0.0768942	0.0865372	-0.0314917	0.00864475	0.00672314	-0.021156	-0.0411954	0.0558323	-0.0840023	0.0285594	-0.0656418	0.0336879	-0.0456707	-0.0959364	-0.0373455	-0.0571856	-0.0282926	-0.00309485	-0.0483506	0.0103174	-0.0190382	0.00723505	-0.0475661	-0.0453293	0.0211974	0.0407162	0.0270395	0.0503845	0.0473526	0.0482659	-0.0154362	-0.0732708
OTU314	0.0638924	0.0194884	0.0819441	-0.0132378	0.064347	-0.00258931	-0.0260962	0.0890671	-0.0562139	-0.0450356	-0.00467623	0.019412	-0.0572161	0.0235159	-0.00282547	0.00302921	0.057803	-0.019596	0.0808974	0.101677	0.00234676	0.0756298	-0.0258179	-0.0283794	0.0491017	-0.0360741	0.0719058	0.0525825	-0.00685321	-0.00643125	0.0210885	0.0361591	-0.0345375	0.00249586	0.00232378	0.00301347	0.0172947	-0.0719582	-0.0632365	0.0683644	-0.0418894	0.0032212	-0.00675254	0.0525694	-0.0559241	-0.0240542	-0.0231336	0.0954691	-0.0550263
OTU315	0.00373583	0.054799	0.045588	-0.00944669	0.0397554	-0.0493736	0.0789652	0.00621607	-0.0291281	0.00434453	0.0150315	-0.00855781	-0.0475763	0.00699385	-0.029468	0.0985222	0.00242974	0.007047	-0.00282481	0.104461	-0.0310143	-0.027621	0.0504622	-0.00541645	-0.0445022	0.0219382	-0.0083746	0.0378832	-0.104576	-0.0442693	-0.081561	-0.0325756	-0.00159303	0.00122486	-0.00968799	0.0263012	-0.0399338	-0.021036	0.1745	0.0231445	0.0417616	0.0277212	0.167322	0.008765	-0.0836686	-0.105643	0.0720886	0.0826114	-0.0320879
OTU318	0.0593075	-0.00615994	-0.00627787	-0.0268157	-0.0422921	-0.027764	-0.0813777	0.00243805	0.0317754	0.0510614	-0.00824085	-0.0296385	-0.0410581	-0.0694184	-0.086625	0.0257963	-0.0332639	0.00536788	-0.0189506	0.232602	-0.029387	-0.0190265	-0.0409412	0.00860317	-0.0188487	-0.0969521	-0.0911131	0.0382693	0.00463339	0.00111721	-0.0572954	-0.0544814	0.0427812	0.0763594	0.0497666	0.167209	-0.191337	-0.00814889	0.118955	0.0553873	0.246138	0.181667	0.102118	0.0745289	0.067668	-0.0948281	0.18135	0.295757	-0.0581947
OTU330	-0.0363627	-0.0720244	0.0423584	-0.086683	-0.0554812	-0.0390977	-0.0146261	-0.0166235	-0.0481681	-0.0286137	-0.0418927	-0.0967302	0.0346546	-0.0849436	-0.00766972	-0.0176263	0.0143885	0.0623888	-0.0035667	0.0446406	-0.0132155	-0.0332984	0.00702252	-0.00706678	0.01898	0.00791449	-0.0813876	-0.0192607	-0.0699342	0.0234788	-0.0171898	0.0400566	-0.0143801	-0.0347017	0.0506445	0.0276621	-0.0429136	0.0212493	0.114858	-0.0137771	-0.0142936	0.010239	0.0257601	0.0906107	-0.00452291	-0.0229972	0.00865408	-0.0383064	-0.0268902
OTU331	-0.0264186	0.029483	-0.0204823	-0.0746573	0.0257947	0.0846485	0.0282369	0.0550975	-0.0633893	0.0133479	0.119231	-0.0571101	0.0993034	-0.0548008	0.049839	-0.00938038	-0.0865744	-0.0323064	-0.00414478	-0.00613312	-0.0731436	0.026279	0.0979075	0.105644	-0.0546127	0.0477582	0.0809292	0.022172	-0.0541112	-0.0591122	-0.0315526	-0.00708707	0.0188475	0.0457681	0.0146703	-0.0526919	0.0183017	0.0291705	-0.0304586	0.0229242	-0.100835	-0.0801686	-0.0229345	0.00475326	0.0410436	-0.0472427	0.00580807	-0.017943	-0.0336864
OTU332	9.76356e-05	-0.0095884	-0.0400069	-0.0162199	0.0415489	0.0980812	-0.0362568	-0.0166853	0.0433978	-0.0310111	0.00198156	0.00836008	-0.0440756	0.0108881	-0.0293286	-0.0223933	-0.00722946	-0.0358945	-0.0182354	0.0241349	-0.055958	0.0529492	-0.0874902	0.0591337	-0.07666	-0.0712681	0.0226818	-0.0146213	0.0445139	0.0213401	-0.0472203	-0.0425793	-0.104941	0.0789643	-0.0608581	-0.00232702	0.00631201	-0.0222648	-0.0243478	0.0291798	-0.0520692	0.0368573	-0.00736137	0.0340958	-0.0195522	0.0341547	0.0249051	-0.0353868	-0.0196077
OTU333	0.0124505	-0.0935227	-0.0168424	-0.0163531	-0.00767456	-0.00314189	0.0576127	0.0701008	0.0809505	-0.0404828	0.0404371	0.0627697	0.00949023	-0.0574049	-0.00929372	0.0759387	0.0878468	0.0267053	-0.0667102	-0.0117278	-0.111091	0.00124782	0.0168311	0.0354316	0.0099504	0.0254648	-0.0193519	0.0117724	-0.111651	-0.0443776	0.022684	0.0346121	-0.0919965	0.0645405	-0.00576449	0.0243955	0.0268725	0.0390734	-0.0108158	0.0226509	-0.0136602	-0.0985061	-0.0157356	0.0406872	-0.0467425	0.100996	0.0719832	-0.0545484	0.0234345
OTU337	-0.00938167	9.06875e-05	-0.00601583	0.0205749	-0.0229282	0.00350852	0.0210829	0.00418274	0.0167801	0.0698615	-0.0171348	0.0087571	-0.0449266	-0.0823235	-0.0325175	-0.0274292	0.0786229	0.0335343	-0.0609518	0.00145068	0.0181742	-0.054063	0.0781809	-0.0945826	-0.0150491	0.0357484	0.0126727	-0.0697618	-0.0466257	-0.0138901	-0.0702586	0.0669865	-0.00179959	-0.0688893	0.045547	0.0983966	0.111115	-0.0704761	0.0740892	0.0327387	-0.00722522	0.0421563	0.0409703	0.0626959	0.00530388	0.0151203	0.0158448	-0.00387906	0.0202579
OTU340	0.0357177	-0.0434108	0.0249233	0.0208584	0.0216329	0.0493634	-0.0538306	0.0420471	0.0356176	-0.0565935	0.0258351	0.0102594	-0.0264757	-0.0568745	-0.0260176	-0.0941088	-0.0551526	-0.0555775	0.00908179	-0.0752557	0.0435632	0.0227004	-0.0694437	-0.117497	-0.0323335	0.0231068	0.0276178	-0.0257707	-0.0687016	-0.0147049	-0.0432337	-0.0307039	0.0205264	0.0587765	-0.0596452	-0.0339707	-0.0266643	-0.0392448	-0.0425629	0.0198047	-0.0431249	0.0397813	0.0386884	-0.0431475	-0.0365785	0.007877	0.035569	0.0301388	-0.0608175
OTU343	-0.0290669	-0.0401525	0.00403863	-0.00168162	-0.0681333	0.0158022	-0.00507843	0.0350207	-0.034461	0.0147452	0.00652609	-0.0180078	-0.0810944	-0.0550572	0.0274558	-0.0452487	0.000416245	-0.0121059	-0.0445792	-0.0404664	-0.0426278	-0.0364663	-0.0213479	-0.0508366	-0.0073544	-0.0306745	0.0184003	0.0502606	-0.00363397	-0.0115603	-0.025226	-0.0127317	-0.0222149	0.00873464	0.00327746	-0.0268804	-0.0170965	-0.0778358	0.0108358	0.0334415	-0.0311047	-0.0719493	-0.0317495	0.0313656	0.0109484	-0.0564464	-0.0179211	-0.0479038	0.0612102
OTU349	-0.0212612	-0.00683227	-0.115657	-0.0492445	0.0634346	-0.0607577	-0.0786358	0.0421844	-0.00488389	-0.0661696	0.0640552	-0.0130358	-0.0902111	0.0321493	0.0159644	0.0615063	-0.0353358	-0.0303361	0.0863469	-0.122342	-0.0378684	-0.0303001	-0.0304326	0.0154764	0.00748686	-0.0790813	0.0368155	-0.0010009	0.0280661	0.000116337	0.0318907	0.0410893	0.0237768	-0.046465	-0.057921	-0.127777	0.0638001	0.0117667	-0.158511	-0.0535983	-0.11861	-0.082236	-0.0873583	-0.0957856	-0.00372283	0.108815	-0.101764	-0.117001	0.0235781
OTU350	-0.0333453	-0.027064	-0.0419891	0.098274	-0.0641136	-0.0078691	-0.00192503	-0.0374911	-0.0317016	0.09476	-0.0431089	-0.011773	0.0406175	0.0575737	-0.0112426	0.0453085	-0.0258446	0.0628004	-0.0322863	-0.0251571	-0.0189446	-0.0206893	0.0293576	0.0115422	-0.0706601	0.0802851	0.0692651	-0.0767951	0.00895284	-0.0103298	0.0209	0.0110451	-0.0183179	-0.0215262	-0.000566673	0.0251795	-0.0366462	0.0880846	0.0416691	-0.0404915	-0.0723252	-0.0226281	0.0356211	-0.0117143	-0.0969443	-0.0171185	-0.0449654	-0.0855586	0.0459969
OTU352	0.0446764	0.00223286	0.0431194	-0.0295682	0.0264034	0.00510107	-0.0614956	0.049149	0.0149941	0.0185886	0.025996	-0.013142	-0.0552733	0.0171535	0.00529523	-0.00209079	-0.029894	0.0386403	0.00101945	0.0243198	-0.0616953	0.0394823	0.0598833	0.0067531	-0.0497823	-0.0647618	-0.0226533	-0.0418252	-0.0127007	-0.0723597	-0.000509423	0.0478099	0.0380887	0.140624	-0.00780083	0.0335151	-0.0401763	0.0554512	0.0114549	-0.0141745	0.00283501	0.00558961	-0.0165742	-0.0284851	0.00924648	-0.031644	0.0446323	0.0864292	0.0118335
OTU353	-0.0153714	0.0190266	-0.0231067	-0.0428225	-0.022283	-0.0313241	-0.000911146	0.00187937	-0.00864183	0.0272764	0.0670528	-0.00783319	-0.0499433	0.0365487	0.0183827	0.0184944	-0.0433251	-0.0296745	-0.0198388	0.0066707	0.0266955	0.00273519	0.0115857	-0.0256555	-0.100787	-0.00728268	0.00458737	-0.00714554	0.0292702	-0.0413236	-0.03981	-0.0120354	-0.0454092	0.0426276	-0.0426935	-0.0116848	0.0440733	0.0171145	0.0378476	0.00387694	-0.0397564	0.0206723	-0.0815116	-0.00219727	0.132909	-0.0712489	0.0714854	-0.0904662	-0.0312454
OTU354	0.00584878	-0.0129281	-0.0624388	0.0137501	-0.0202053	-0.0382294	0.0606232	0.00700908	-0.0259671	0.0381454	0.00615888	0.0759916	0.0324073	0.00627021	-0.103273	0.0475295	-0.0334361	0.0955074	-0.0119793	0.0738723	0.0827732	-0.0594554	0.0242545	0.0495334	0.0254313	0.0334734	-0.0794372	-0.0247286	-0.087275	-0.108012	-0.0860989	0.00303451	-0.055462	-0.087046	-0.00218746	0.0173871	0.092442	0.00705302	-0.00354758	-0.00587714	-0.0507291	0.028561	0.065926	-0.0209852	-0.0356373	-0.0331647	0.00655217	-0.00905564	-0.00982645
OTU358	-0.0527421	-0.0358161	0.0123825	-0.0340635	-0.0150155	-0.0270133	0.0692101	0.0287333	-0.0304651	-0.0185351	-0.0289427	-0.027587	-0.0277729	0.00511556	-0.0228302	-0.0362511	-0.0484734	0.0242105	0.0602998	-0.00668111	-0.0205925	-0.0100615	0.0606899	-0.0788596	-0.00217205	-0.0116334	0.0108742	0.00283322	0.0457733	0.0287465	0.00274752	-0.0170127	-0.108768	-0.0505408	-0.00506569	-0.00532111	0.0403277	0.0540744	-0.0208607	-0.0783214	-0.024146	-0.0377703	-0.0601119	-0.0139155	-0.0557196	-0.00701861	-0.038329	-0.00857856	-0.0439583
OTU359	0.0727632	-0.0450432	-0.0152246	-0.000861477	-0.00114166	-0.0220164	-0.00320543	-0.0165461	-0.00646173	-0.00662588	-0.00389499	-0.0788305	0.0243177	0.0326307	-0.0439403	-0.098911	-0.00676261	0.0705319	0.000931194	-0.0383627	0.0355812	0.020549	-0.036694	-0.036318	-0.00184133	0.0641977	0.0793677	-0.019751	0.00303167	-0.0512955	0.0946101	0.0211342	0.0629363	-0.0011823	-0.0304284	0.037859	-0.00383265	0.0207311	-0.0135141	-0.0945882	-0.0259828	-0.0190653	-0.0438993	-0.0161595	0.0171194	0.0747881	0.028396	-0.0967611	-0.0420564
OTU360	-0.000723746	0.0519319	0.0339	0.0372253	-0.0237476	-0.0593728	0.0849093	0.0150688	0.0478317	-0.0295093	-0.0712702	-0.0336779	-0.0226058	-0.0122976	-0.0310213	0.0206606	-0.0616533	-0.035563	-0.0130692	0.00958244	0.0316609	0.0298847	0.0140744	-0.0441536	0.0447219	-0.00285327	-0.00964232	-0.0191744	-0.0581968	-0.0465089	-0.0852678	-0.0272404	0.0231021	-0.0604224	0.00511469	0.0668695	0.0783275	0.0671309	-0.0105374	0.0583195	-0.0427014	0.0721688	-0.0157545	-0.0744226	-0.0136069	-0.039257	0.0274747	-0.0497937	0.0222493
OTU371	-0.0338507	-0.0728741	-0.00502189	-0.0754913	0.0287569	-0.0583259	-0.0527201	-0.0803337	0.00125259	-0.0604785	-0.0651474	-0.0585247	-0.0367151	0.0335966	0.0893839	0.0927795	0.125156	-0.129019	0.0263776	-0.156597	-0.0170878	0.0487529	0.0480834	0.0493433	0.00105087	0.0582103	0.0149595	0.0672342	-0.0201843	-0.0554139	0.017042	-0.0256892	0.0587065	-0.0309946	-0.0336752	-0.0749495	0.0337512	-0.0167834	-0.13029	-0.0307031	-0.066524	-0.025187	0.0163604	-0.0279187	-0.10984	-0.0418274	0.0137849	-0.0706873	0.0839602
OTU381	0.0739799	0.0408394	-0.0193329	-0.0526921	0.053652	0.0134039	-0.026292	0.0501494	0.00785816	-0.0241884	-0.0268291	-0.00879009	-0.00675474	-0.00847554	-0.108101	0.112506	0.00935741	-0.0514351	0.0452317	0.044352	0.0247598	-0.0438375	-0.0140866	-0.0408826	0.0372176	-0.0717624	0.028525	0.0115745	0.0282827	-0.0428766	-0.037228	0.00836665	-0.0716411	0.0268919	-0.052556	0.0227589	0.0108061	0.00553722	-0.0651353	0.0156175	0.0663958	0.0257436	-0.00567574	-0.0161533	-0.0179459	-0.101414	-0.00623845	0.0511299	0.024129
OTU403	-0.0314396	0.00933858	-0.0115314	0.00235993	-0.0561312	-0.0175322	-0.0048619	-0.00301741	-0.0281599	-0.00736859	-0.0225847	-0.0837495	-0.0211482	0.033726	0.0455909	0.0274485	0.0190947	0.0279505	0.00314029	0.00981291	-0.0090548	0.0434063	0.00185977	0.00884676	-0.0086137	0.00564914	0.0149728	0.0200094	0.0421266	0.0703839	-0.0243326	-0.0657369	-0.0235291	-0.0175793	0.0299351	-0.00474422	-0.0238876	0.00240414	-0.0628134	0.0077372	-0.000861857	-0.00481263	0.0551053	-0.0406321	-0.0116394	-0.0861625	-0.0281123	0.00890498	-0.0645243
OTU408	-0.0547703	-0.0914225	-0.0472092	0.0321742	-0.0134839	-0.0341844	-0.0443377	-0.0909131	-0.0026254	-0.00419301	0.0522284	-0.0281159	-0.0885666	-0.0235467	0.0336821	-0.0374271	0.0063472	0.034015	-0.00275805	-0.0265477	-0.0658916	0.0725455	-0.0223044	0.0248347	0.0615534	0.0664789	-0.0543901	0.00834906	-0.0384282	0.027518	0.0186314	-0.0803192	0.00189629	-0.00514172	-0.0798501	-0.0665855	-0.00238771	0.00516661	0.0106408	0.0389168	-0.0156729	-0.0732777	-0.0445307	-0.0146322	-0.0407347	0.106777	0.014609	0.058166	0.0326273
OTU412	0.00291304	-0.00808852	0.0644928	-0.0167488	-0.0539703	0.0676114	0.0964287	-0.0761509	-0.0254553	-0.0893898	0.0332371	-0.0175864	-0.039819	-0.0371799	-0.0593293	-0.0516101	0.0111864	0.0198529	-0.00726936	-0.0896998	-0.00993194	0.056123	-0.0788319	0.00733996	-0.0508347	0.00848371	-0.0576607	-0.0241671	0.00224345	-0.0546745	-0.0384031	-0.030603	0.0167493	-0.0683109	0.0463751	0.0820197	-0.0265612	-0.0679326	0.100487	0.0201305	-0.0337573	0.119167	-0.00441941	-0.0876154	0.0267512	0.0188197	-0.0354749	0.0214813	-0.0659617
OTU420	0.01796	-0.0132297	0.0490681	0.0075309	-0.0303342	0.00382293	-0.0132326	0.00753414	-0.0379677	0.0292249	-0.000742612	0.0290217	0.00382106	0.0180605	0.0298398	-0.0802097	-0.0627509	-0.0197355	-0.0867435	0.0325444	0.0586642	-0.00618696	-0.00231353	0.061521	0.0268492	-0.0426468	-0.0920832	-0.0485207	-0.0408396	-0.0752404	-0.00663111	-0.0427246	0.0201483	-0.0109776	0.0511532	-0.0131507	-0.0147866	-0.033419	0.0444266	0.0419863	0.0125791	0.0229894	-0.0824238	-0.0221389	0.0227011	-0.0153056	-0.0243049	0.00588378	-0.0506822
OTU433	-0.0363114	0.032384	-0.0308165	0.0314013	-0.0391742	0.0452764	-0.0324273	-0.0135463	-0.0716314	-0.00755667	0.0292182	-0.0186999	-0.0892854	-0.0583492	-0.00119821	-0.0222287	0.0450557	-0.0477597	-0.0803405	-0.110305	0.0583999	-0.0696234	-0.0669505	0.0163976	0.0388077	-0.0342253	-0.068123	-0.09346	-0.00579748	-0.0540401	-0.0687936	0.0207585	0.049059	-0.0833271	-0.0206813	-0.118006	0.0667251	-0.0606484	-0.045675	-0.123578	-0.14142	-0.0165941	-0.136224	-0.105502	0.040146	-0.00891309	-0.0827062	-0.105765	0.0130701
OTU435	-0.0644477	0.00119272	-0.0359182	0.0230596	0.0156448	-0.0280032	0.039091	-0.0348545	0.0364283	-0.0136092	-0.0945235	-0.0696859	0.0655338	-0.0746435	0.0401977	-0.0599765	0.00931653	-0.048591	-0.0792511	0.0169321	0.00863572	-0.0649432	-0.0224621	-0.001792	-0.0410715	0.0760359	0.0539751	-0.0152725	0.0104042	-0.00294972	0.00301896	0.0396116	0.0291992	-0.033316	0.0273972	-0.096984	0.0107778	0.0423566	-0.0293371	-0.0914431	-0.0603466	0.0243867	-0.10716	-0.0721897	0.00326389	0.0217033	-0.0316126	0.0232596	0.000632329
OTU437	-0.044139	-0.0543795	-0.0949906	-0.0221842	0.0441729	-0.0767161	-0.130323	0.00975965	-0.0364063	0.0462315	-0.0625859	-0.0989009	0.0154978	0.0866461	0.07713	-0.047652	-0.0160828	-0.02799	-0.0299481	-0.0323387	0.0484507	-0.0236824	0.0382844	0.00973777	-0.0159167	-0.128334	-0.0329926	0.039716	0.00923985	0.0272686	0.00170604	-0.0408982	-0.00420754	-0.048252	0.0370812	0.00864416	-0.0832542	-0.0201996	-0.0466188	0.0692282	-0.0121188	-0.00302078	-0.0260628	-0.0502473	-0.0545611	0.0241276	-0.0634673	-0.00957954	-0.00628218
OTU444	-0.0667792	0.036891	0.0144918	-0.0255708	0.00250424	-0.0904442	0.0410772	0.00733813	-0.0965101	-0.0304583	-0.0837072	0.0437577	0.016124	-0.0420572	0.0382974	-0.0277634	0.0218943	-0.027659	0.0328846	-0.0122544	-0.0214515	0.00154329	0.0659362	-0.0567443	-0.0598258	-0.0298893	-0.0514196	0.0153234	0.0846562	0.033722	0.0126257	0.0203091	0.0119717	-0.0278441	0.0240945	0.000245906	0.00762868	-0.0297268	0.0538397	0.0280303	-0.00168756	-0.00978916	-0.0751107	-0.0459072	-0.0125208	-0.0142719	0.0178357	0.0365742	-0.121287
OTU456	0.0324507	0.0258508	-0.0462408	0.0875415	-0.00265466	-0.0404639	0.00684666	-0.00921634	0.0147006	0.0695993	-0.0451976	-0.0463834	-9.93713e-05	0.0242923	0.0554489	0.0267018	-0.01194	-0.0281897	-0.0101749	0.0418539	-0.0391023	0.071652	0.0942292	-0.0461654	-0.0175325	-0.0393773	0.0365771	0.0317012	0.0177305	0.070641	0.016694	0.104628	-0.0424483	0.00345662	0.00841768	0.0118354	0.0996144	0.0191982	0.0448005	0.0135074	0.0220883	-0.0435634	0.000867309	0.0209278	0.0328685	0.030279	-0.0587899	0.00541363	0.00082937
OTU465	0.0437955	0.0321775	0.0393691	-0.0552816	-0.0454008	0.0802057	0.0205762	-0.0850317	-0.0262263	0.0422269	-0.0075553	0.034778	0.00324332	-0.0947493	-0.0109867	-0.0443547	-0.00164772	0.11248	0.0531769	0.0103307	-0.04382	-0.0363554	-0.0575449	0.00490185	-0.00926875	0.00274427	-0.0557828	0.0331396	0.0674521	0.0309043	0.0375905	0.097689	0.00673363	-0.000865202	-0.0774322	-0.0427425	-0.0729977	-0.0142717	-0.0404434	0.0131525	-0.044496	-0.0065965	-0.0537634	0.0844345	-0.0110119	0.0270492	-0.0785734	0.0154337	-0.0270046
OTU466	0.0698152	-0.0316374	-0.0397824	-0.115223	0.0416271	-0.032756	-0.0836245	-0.0522482	0.00214849	-0.128979	-0.0873624	-0.0311969	0.0688907	-0.0332972	-0.0392982	0.00722303	0.027586	-0.0440134	-0.0126	0.011359	-0.0159747	0.0119132	-0.0471033	-0.0458735	0.0232453	-0.119522	0.0203449	0.0103754	0.0576672	0.00759632	0.00427686	-0.0540084	-0.0711871	0.00277386	-0.058907	-0.0308429	-0.0494758	0.0540667	0.00798786	-0.0447086	0.0367632	-0.0548513	0.00458651	-0.0511959	-0.0292477	0.0503116	-0.0315169	0.0359316	0.0105611
OTU467	-0.0124948	-0.0275824	-0.0212951	-0.0250493	-0.025911	-0.045008	-0.0145872	-0.0140983	-0.0761122	0.0497739	-0.0202933	-0.0147132	-0.0015516	-0.0490534	0.00727775	-0.0143694	-0.0290808	-0.0485654	-0.00468578	0.0375117	-0.00261945	0.0302011	0.0381921	0.0122641	-0.0326034	-0.0218558	0.07629	0.000301473	0.068476	-0.000729055	0.03778	0.00562776	-0.0453919	-0.00680137	0.0650903	0.00981796	-0.0185747	-0.0412764	0.0190788	0.0284097	-0.00764807	-0.00363175	0.00303044	0.0684345	0.0385884	-0.0105475	-0.00487114	-0.0169135	0.0298012
OTU470	-0.00725585	0.0465363	0.0680066	-0.0279741	0.00704135	-0.0593395	0.006724	-0.0801223	-0.080255	-0.0219672	0.0604992	0.055353	-0.022222	-0.0623477	-0.055687	-0.0272262	0.0257806	-0.0343647	0.0017091	0.0750201	-0.0932002	0.0994201	-0.0297881	0.0315483	0.0108606	-0.0165715	-8.40517e-05	-0.0305565	0.00800929	-0.0185778	-0.00178636	-0.031303	0.0307163	-0.00759869	-0.0260206	0.128312	0.0199721	0.0122066	0.0366042	0.0316158	0.0853494	0.11783	0.0966423	0.0668195	-0.0762982	-0.0074504	0.0068014	-0.0252832	0.0103654
OTU471	-0.030998	-0.0373133	0.0229758	-0.0651274	-0.0232438	0.0761497	-0.0468048	0.000552837	-0.0343859	0.00636754	-0.0659503	-0.101361	0.0213616	-0.0259487	-0.0196485	-0.0430724	0.0484262	0.0865759	-0.0051612	-0.0151354	0.0322695	-0.0107086	0.0385612	0.0412005	-0.0283247	0.0341523	-0.0521736	-0.0773882	0.0443217	-0.00315286	-0.0132262	0.0216886	-0.0378672	0.00326903	-0.0676337	-0.0200534	-0.00857264	0.00242576	0.0479117	-0.0506573	-0.0526134	0.0164846	-0.0321253	-0.0673197	0.0021443	0.00239461	-0.012054	-0.0480017	-0.0363711
OTU474	0.0269619	0.0422089	-0.00595706	0.0161062	-0.0254878	0.0572754	-0.0266253	-0.0169439	0.0141822	0.066034	-0.0823794	-0.0823111	-0.00349313	0.00152785	0.0460013	-0.0405478	0.0394823	0.0696581	-0.0106064	-0.142188	0.0214696	0.0485579	-0.0594637	0.0769051	0.0387061	-0.0629818	-0.138381	-0.0575229	-0.0521346	-0.0102683	0.0233283	-0.0169895	-0.0617975	0.0846974	-0.0583788	-0.0976092	0.0909074	-0.0251009	-0.0807331	-0.0407652	-0.0544395	-0.0411102	0.0213969	-0.0416732	0.119351	0.0653133	-0.0420273	-0.0864964	0.0279748
OTU480	-0.0951408	0.0222745	0.0193405	-0.0606179	0.0212678	-0.00328548	0.0599588	-0.0560738	0.018709	-0.037894	-0.0357245	0.0315214	0.0369918	-0.0499666	-0.0145865	-0.0209206	-0.0294753	0.0058347	0.0010366	-0.0169162	0.0159975	-0.0128398	-0.00280486	0.0221049	-0.0317581	0.0519574	0.000610548	0.0159164	0.0640425	0.096556	0.0426871	0.00145915	-0.0220551	-0.00466321	-0.0270099	-0.00134203	0.0115148	-0.00465232	0.0761219	0.0423282	-0.0460597	-0.0672691	0.0208511	-0.0755066	-0.0457545	-0.00252285	-0.0503964	0.0432382	-0.0401642
OTU482	0.00228259	0.0278916	-0.0524619	-0.0278314	-0.0383988	0.0375893	-0.074649	0.0564546	-0.0335686	-0.0945463	0.0209688	-0.0122482	0.0502858	0.042187	-0.0163794	-0.0110424	0.0648839	0.0344485	-0.0124612	-0.0599201	0.0159557	0.000777629	-0.0206464	0.0689969	0.0087278	0.0276008	-0.107903	-0.0291601	-0.0639399	-0.0178814	0.0422509	-0.0249679	-0.00655994	-0.0250606	-0.0145697	0.0994944	-0.0535508	0.082807	-0.0474918	-0.00876832	0.035238	0.11407	-0.041265	-0.00100515	0.0170562	-0.0307874	0.029565	0.0234795	-0.00192068
OTU483	-0.0314919	-0.04729	-0.0361743	0.0127762	0.0492297	-0.0416232	-0.0529305	-0.0534768	0.0111166	0.0372453	0.0532713	0.0101256	-0.0783012	0.0213751	-0.0193569	0.0403024	0.0796494	0.0373348	-0.0520735	-0.0999831	-0.0150074	-0.0126633	-0.0356064	0.0145723	0.0241892	0.0779608	0.0435465	-0.00761023	-0.0683895	-0.000659706	-0.0434892	-0.0971962	-0.102208	-0.0209683	-0.0577265	-0.0565027	-0.0681273	-0.0134979	-0.0612861	0.0183308	0.0120834	0.00511955	0.0261963	0.0114461	-0.00586727	-0.0158019	-0.0377709	-0.0255244	-0.0430747
OTU497	-0.0596914	-0.0219463	-0.0130605	-0.00735733	-0.122197	0.0246009	0.0376972	-0.061088	-0.0471545	-0.0564336	0.0216905	0.0231428	0.0714401	-0.0485744	-0.0761779	0.0442244	0.0231939	0.0702737	0.0878577	-0.0400902	-0.0127865	-0.0125338	0.00236864	0.0459972	0.0274013	0.0347854	-0.0231221	0.107967	-0.0159002	0.025187	0.0335608	-0.0271394	-0.0036139	0.0381947	0.0718698	0.0998227	-0.116685	0.00242467	-0.0124946	0.0230502	0.0990883	-0.0282657	-0.0474396	0.0383255	-0.066373	-0.135508	-0.0575952	-0.0204522	0.034806
OTU508	0.0356945	0.0467741	-0.0300189	0.0508342	0.108752	-0.0164456	0.0699943	0.0576127	0.0527339	-0.0311979	0.00799978	-0.0717779	0.0924936	0.0348375	0.11369	0.0257975	-0.0240348	-0.028749	-0.028503	-0.250008	0.0271575	-0.0230058	-0.0226882	-0.0355724	0.0107383	0.112405	-0.020572	-0.154862	0.0739919	-0.0375711	0.0318095	0.0147531	-0.0404202	-0.0186672	-0.0371841	-0.154289	0.111433	0.111894	-0.296285	0.0534898	-0.460297	-0.144541	-0.135022	-0.0599048	-0.201594	0.0366997	-0.363765	-0.196393	0.0185088
OTU531	0.0255425	0.0313616	-0.0836609	0.0580135	-0.0542245	-0.0626958	-0.0165259	0.0187255	0.0298003	-5.31883e-05	-0.043144	0.00207201	0.0183496	0.0253162	0.0493446	-0.0411001	-0.0146455	0.0576842	-0.0463323	-0.168415	-0.00830604	-0.0457759	-0.0265123	-0.0127857	0.00295694	-0.0372352	-0.00352341	-0.0254938	-0.0477473	-0.0101305	0.0726805	-0.00598843	-0.0783976	-0.0720035	-0.0568535	-0.107692	0.0116345	0.0250819	-0.140289	0.00504323	-0.0892467	-0.117144	-0.033778	-0.0866018	-0.138255	0.158733	-0.173976	-0.0688229	-0.00580492
OTU536	-0.0173905	-0.0475797	0.0263557	-0.0199502	0.0391472	-0.0407611	-0.0297985	0.0646437	0.0430879	-0.0777639	0.00854835	-0.0550774	-0.0481532	0.0537455	-0.143009	0.00203572	0.0678919	-0.0265272	-0.0433241	-0.0225522	-0.0105407	0.0356618	0.0177889	-0.0188335	-0.0144304	0.129365	-0.0733634	0.0345719	0.0713774	-0.040303	0.160937	-0.0162572	-0.0423981	0.0194902	0.0682019	-0.00584485	-0.0217943	0.0772922	0.0562008	-1.32309e-05	-0.0106586	0.136256	-0.0505048	-0.00561132	-0.0542123	-0.09606	0.0695074	0.0124364	-0.0262228
OTU555	-0.0229176	0.0193577	0.0851168	-0.0217718	0.0364481	0.0540175	-0.0546463	-0.048447	-0.00994539	0.0919919	0.0261547	-0.0731689	-0.0936932	0.0426295	0.0141024	0.0183292	0.00249744	-0.0910076	-0.00135216	0.00269003	-0.00587389	-0.0903265	-0.0131497	-0.0151335	-0.0521529	-0.0833571	-0.0531054	0.0200701	-0.00511849	-0.0591103	-0.00222399	-0.0175684	-0.000842222	0.0242818	-0.00735241	-0.0462464	-0.0424503	0.0349403	-0.0211263	-0.0193393	-0.013122	0.00605268	-0.0866256	-0.0583582	0.0352762	-0.023823	0.022399	-0.0413081	0.0784498
OTU556	0.059442	0.0558995	-0.079841	-0.0879325	0.0258438	-0.000481781	-0.0903059	0.0505933	0.0345893	-0.0778839	-0.0274906	0.0291057	0.0169234	-0.0378685	-0.0775374	-0.0520793	0.0294895	0.0752272	0.00631036	-0.179167	-0.0888308	-0.0666775	-0.109224	0.0718682	0.00293478	-0.215687	-0.0280038	-0.0307756	-0.0433249	-0.0787206	0.0846072	0.100071	-0.0190832	-0.0303396	0.0281919	-0.0203958	-0.0849201	0.0445529	-0.0862788	-0.0402344	0.15419	-0.0466966	-0.0988309	-0.0597243	0.0935572	0.0909335	0.0604084	-0.0963413	-0.0105363
OTU557	0.028356	-0.0142486	0.0253136	0.0704776	-0.0240968	0.0646057	0.0683877	-0.00485985	-0.0616592	0.0543727	0.0431802	0.00607198	0.0406225	-0.0191355	0.0334244	0.0838462	-0.0154713	-0.0745135	0.00650976	0.012654	0.00562846	-0.0282995	-0.030758	-0.00506594	0.00116841	-0.0101345	0.0915311	0.00322925	0.0259326	0.0289943	-0.0258507	-0.0648521	0.0316147	0.0884101	-0.0148133	-0.0140971	0.0228261	-0.0424321	0.0121582	-0.00743273	0.0826014	-0.145528	-0.0392591	0.027929	-0.041902	-0.0449913	-0.0605021	-0.0441536	0.035553
OTU558	0.0392832	-0.0771371	-0.00193682	0.00519342	-0.0612321	-0.0332881	0.0233151	-0.0811808	-0.0509488	-0.038367	0.0243727	-0.0315251	0.0255393	0.0259022	-0.017702	-0.0390706	-0.0295376	0.000969262	0.01587	-0.192626	-0.0155208	-0.0835046	0.0907224	-0.0947664	-0.0883791	-0.0860105	-0.0648869	-0.0909244	0.0352438	-0.0951143	0.021414	-0.0536863	-0.0320168	-0.0624812	-0.00764582	0.103146	-0.0376405	0.059581	0.00911455	-0.0511937	-0.0178986	0.0913269	-0.0369092	-0.0630922	-0.142394	-0.0971171	0.00815127	0.0319693	0.0564487
OTU559	-0.0631959	-0.0168326	0.082466	0.0559033	-0.0175936	-0.00174179	0.00751714	-0.0382556	-0.00128993	-0.0516268	0.136951	-0.0992909	-0.00172405	-0.124502	-0.129567	-0.0643643	0.0570551	-0.0397585	-0.0317358	-0.0699845	0.0117581	0.0162103	0.0165324	-0.0566639	-0.0234294	0.110143	-0.0816716	0.0663699	-0.0404571	0.0968926	0.0160059	0.0218343	-0.112683	0.085981	0.0763478	-0.00927571	0.0215107	-0.0329012	-0.0280656	0.00418735	-0.0339652	0.159523	0.0165731	-0.0345285	-0.057311	-0.132677	-0.0704322	-0.0141435	0.0109607
OTU563	-0.0670974	0.0173592	0.00555081	0.0483818	0.0209569	-0.0276293	0.0180275	0.0338528	-0.00431786	-0.0200924	-0.055755	0.0294653	-0.150843	0.00544138	-0.0199303	-0.0741839	-0.0318449	0.000489439	0.0227712	0.0244357	0.00195274	-0.0668653	-0.0900721	0.0347612	0.0735298	-0.0409978	-0.009785	-0.06169	0.00445987	-0.0955643	0.0583082	-0.0326051	0.0552728	0.0086096	0.00432173	-0.010845	0.0124245	0.00603311	0.0464463	0.000423971	-0.0258659	0.0175597	-0.03234	0.00562633	0.0315423	-0.104393	-0.0315657	-0.0217118	-0.0324044
OTU566	0.0301177	-0.0244233	0.00625638	-0.114022	-0.0123781	-0.0188657	0.0236399	0.0649341	0.0982261	-0.0625497	-0.0061431	0.00180067	-0.0441183	0.0441933	0.00328402	-0.00400904	-0.0316524	0.0524921	0.0276021	-0.0284471	0.0346012	0.0428586	-0.0680395	-0.0346103	-0.0167722	0.0125483	0.00314006	-0.0978553	-0.010389	0.00525704	0.0301845	-0.0714184	-0.0413279	-0.0329923	-0.0343239	-0.0427057	-0.0717055	-0.0367246	-0.0499389	-0.00827982	-0.0320317	-0.0477642	0.0394468	-0.0200171	-0.00283146	0.000139846	-0.0441031	-0.0902541	0.0202554
OTU569	-0.0372925	0.0465056	-0.0104292	-0.0464412	0.00789331	0.0370002	-0.0341346	-0.0876382	-0.0121626	-0.0368877	0.00360624	0.00730017	0.0262801	-0.0453061	0.0873932	0.0361075	0.0476532	-0.0446583	0.0530425	-0.103522	0.0655545	-0.049617	0.0543745	0.0811237	-0.0456497	0.0289496	-0.0569748	-0.0442984	-0.0316559	-0.0219999	-0.122895	-0.0545673	0.00307155	0.0787265	0.0515145	0.047991	-0.0383012	-0.0173663	0.052175	-0.10346	0.138897	0.0701396	0.0248154	0.071359	0.129425	0.0207761	0.0461878	-0.0200026	-0.0606199
OTU570	-0.0114456	-0.00357618	0.0855347	0.00238521	-0.0182395	0.00689485	-0.0279585	-0.0350243	-0.0759222	0.0422544	-0.0196548	-0.0390262	-0.0252558	0.0646378	0.0160978	-0.013656	0.0323738	0.00980974	0.00732882	0.118666	0.0219164	0.00143927	0.0502748	0.0425533	0.0645773	0.027171	0.10664	-0.0322813	-0.102144	0.0245537	0.00837789	-0.0254656	0.0734458	-0.0346359	0.0547415	0.0645699	0.00947871	-0.0187271	0.29658	-0.0187351	-0.0170189	-0.17634	0.0647228	-0.0788453	0.110759	0.0516381	0.0976152	-0.00232831	-0.0951448
OTU571	-0.0514889	-0.0174809	0.0445597	-0.00715878	0.0464529	-0.00641536	-0.00167201	-0.00326148	-0.00206546	-0.0864203	-0.0585871	-0.00909792	0.0526006	0.0169199	-0.0272627	0.00690844	0.0841443	0.0392141	0.0030046	-0.00928775	0.00264614	0.142046	-0.0348705	-0.0414168	0.0152963	-0.0138443	-0.0582755	0.00190407	-0.00940081	0.00182177	-0.0671962	0.118287	-0.0109689	-0.0230527	0.0998862	0.101474	0.0109918	-0.0542522	-0.0462569	0.037738	-0.0290939	-0.0124463	0.0267528	-0.0363513	-0.0368844	0.0576753	-0.0932155	0.021804	0.0322697
OTU572	0.0141343	0.0249674	0.0394085	0.0161264	-0.0925166	0.0385134	-0.0203282	-0.0213357	0.0297533	-0.00940079	0.00256874	-0.0093723	-0.093744	-0.0857156	0.0108778	0.092202	-0.127398	-0.062536	0.0768006	0.102307	0.0132495	-0.000104433	0.153265	0.0514296	-0.0886878	0.0818334	0.0348565	-0.0391224	-0.00752585	0.040081	-0.0523055	-0.0993708	0.0379951	-0.00941109	0.00939431	-0.0503985	-0.0573945	-0.0191715	0.0868484	-0.0560082	-0.0511718	-0.0269944	-0.034954	0.00527133	-0.0189735	-0.0272106	0.05009	0.0199384	-0.00479184
OTU573	-0.0416055	0.0115644	0.00747435	-0.0557992	-0.00096626	0.0432999	0.0290646	-0.0519106	0.0107085	0.079148	-0.01466	0.0730426	0.00596697	0.0105766	0.0458303	-0.0545931	-0.0316966	-0.0286434	-0.0824306	0.0381636	0.0370484	0.00847105	-0.108398	0.0380051	0.0123384	-0.0548011	0.0874004	0.0292381	0.0228989	0.0325656	0.032795	-0.0238017	0.0751351	-0.0278002	0.00549042	-0.0562212	-0.00292352	-0.012292	0.0667337	-0.00221609	0.0291	-0.188599	-0.0452436	-0.0334136	-0.0891199	0.0037701	0.000695556	0.0320381	-0.00448445
OTU580	-0.0376216	-0.0289118	-0.00956502	0.00960969	-0.00536447	-0.0134046	0.0294968	0.0224072	0.0630839	-0.0608139	0.00333784	-0.0648456	0.0394374	-0.0526434	0.0528815	0.0150417	-0.0678401	0.0318717	0.0698193	-0.0589053	0.109345	0.00127178	0.0322077	-0.0223328	0.0251101	0.043393	0.0109885	0.0614522	0.0605579	-0.00260594	-0.0083015	-0.0199773	-0.0301118	0.0949263	-0.0477503	-0.0259556	-0.0243892	-0.0478797	-0.160853	-0.0546485	-0.079998	-0.0338341	-0.105265	0.0179486	0.0202032	-0.0519773	-0.0242028	0.0303164	0.0188778
OTU581	0.0139361	-0.00443885	-0.0320641	-0.0142865	0.0344133	-0.025653	-0.0794483	-0.0868467	-0.0343665	0.0349061	0.0127622	0.0259951	0.0453006	-0.0189494	-0.039568	-0.0210743	0.0326375	0.0161978	-0.0355861	-0.00224587	0.00796165	0.00877214	0.0410461	0.0724986	0.00859126	0.0940618	0.0195738	0.053771	-0.0496467	-0.0353702	-0.0296327	-0.00518942	0.0447094	-0.0414723	-0.0301639	-0.0262546	-0.0318052	0.0270682	0.0136922	-0.0856257	-0.0141192	-0.0262981	-0.00492962	-0.0144781	0.00207864	0.00485032	-0.110762	0.0316381	-0.0110421
OTU589	0.093837	-0.0165626	-0.0164996	-0.0119679	0.032548	-0.0454117	0.0126036	0.0275269	-0.0573769	0.0215247	-0.0149547	0.072925	0.043143	-0.0111435	-0.0379245	0.0467131	0.0287216	-0.0327958	-0.00676187	0.0837726	-0.032089	0.0337332	-0.0164018	-0.00311119	0.0111418	-0.038369	0.043927	-0.0307213	-0.0345678	-0.0109869	-0.0142344	-0.000875355	0.043892	0.00576348	-0.0355368	0.0755371	-0.0410802	0.0280146	0.105118	-0.000783785	0.150344	-0.0805532	0.00467883	0.041027	-0.0869138	0.0104185	0.0362644	0.118736	0.0144409
OTU606	-0.01596	0.0584559	-0.0464862	-0.0556543	0.0140761	0.0639921	-0.0859741	-0.0774777	-0.0687759	-0.00975634	-0.0349214	-0.00518432	0.0100655	-0.011461	-0.0282072	0.00196913	-0.0289948	0.0609031	-0.0106622	0.0251069	-0.023237	0.029536	-0.00366243	-0.135427	0.0193728	-0.0149169	-0.0222017	0.0175335	0.017045	0.0306921	-0.00934034	0.0177627	-0.0159587	-0.0307561	-0.00755751	-0.0477039	0.00115997	0.00765626	0.0371169	0.0221912	-0.0128344	-0.105198	-0.0797222	-0.00863929	-0.0595287	0.0399749	-0.0885873	0.0638984	-0.0602363
OTU607	0.0295438	-0.0138162	-0.00865043	-0.0682192	-0.0319841	0.0455651	-0.0566823	0.0823666	-0.0313507	0.000699923	-0.020359	-0.0274718	0.0641404	0.0204471	0.0168287	-0.0855226	-0.0342471	-0.0960336	0.0587506	-0.0404968	-0.00917887	0.0340817	0.0960965	0.0150704	-0.0515892	-0.0686527	-0.00111275	-0.00636593	0.0312774	-0.0494958	0.0908056	-0.00274241	-0.0763066	-0.0229341	-0.0263864	0.0267379	0.0191771	-0.106586	-0.000446462	0.0541144	0.01853	-0.0482696	0.0218249	-0.0133115	-0.0372715	-0.109503	-0.0775674	-0.0492595	0.0553578
OTU610	0.0123906	-0.00836968	-0.0702023	0.025981	-0.0321423	0.0771489	-0.00328188	-0.00923514	0.0608489	-0.0289461	-0.109033	-0.0339801	-0.033805	-0.0758292	-0.0402693	0.0318677	0.0171383	0.0469944	-0.0447086	-0.0453203	0.0200541	-0.0119931	0.0208359	-0.0643916	-0.088799	0.0372398	-0.0332274	-0.058596	0.0222869	-0.0288651	-0.00860559	-0.0162524	0.0361471	-0.0420851	-0.0374732	-0.0145665	0.00954156	-0.0108028	-0.0383207	0.0282369	-0.0521352	0.0318688	0.0395704	0.0261075	0.0165868	0.00127657	0.0276487	-0.018245	-0.0261432
OTU612	0.0725158	0.0422695	-0.0256353	-0.0043461	0.00345945	-0.00522212	0.0206279	0.0222295	-0.0294801	-0.0085645	-0.00274427	-0.0691459	-0.0494597	-0.00113956	-0.0378177	-0.052278	-0.0133596	0.0273077	0.0178829	0.0525908	0.0382001	0.0576923	-0.0707064	-0.0454076	0.0058135	0.0185591	0.0170884	0.0173765	0.00457411	0.00462028	0.00267487	-0.0077336	-0.0228261	-0.0528597	-0.128588	-0.0246748	-0.0195927	0.0571536	-0.0442992	0.0434677	-0.0120162	-0.0682603	-0.0246014	-0.00229695	-0.0433081	0.000163268	-0.0804392	0.0328374	-0.0163593
OTU616	-0.0153053	-0.0284755	-0.0566253	-0.0243784	0.00292854	0.0358717	0.0258929	0.0366794	0.0667801	0.0665626	-0.0759423	0.0225053	-0.0829544	-0.0435444	-0.0487764	-0.0177254	-0.00957023	0.02703	-0.00395771	-0.0846043	-0.0666151	0.0679662	-0.0323668	-0.0661949	-0.0406616	-0.0685853	0.045282	-0.00835731	-0.019589	-0.0949042	0.0562127	0.0250371	-0.0600644	-0.025025	-0.0363146	-0.0306835	-0.0058997	0.00666387	-0.0622099	0.0327727	0.0164406	-0.0439788	-0.152063	-0.0237354	-0.0450045	0.0575931	-0.0393954	0.0251968	0.0903639
OTU617	0.0866976	-0.000787976	0.0011652	0.0523381	-0.000229727	0.0172929	0.000350547	-0.0593759	0.049876	0.0640638	-0.0111326	0.0246745	0.00723142	0.0206242	0.0621785	-0.0518821	0.0490234	0.0531462	-0.0769676	-0.0819829	-0.000270475	-0.0145624	-0.020248	0.00725001	0.0303537	-0.0370365	-0.0354745	0.0209579	-0.0725091	0.0510209	-0.0142613	-0.0803234	0.0126842	0.0336208	-0.0114738	-0.0666074	-0.0263908	-0.0652529	0.0130676	-0.0514609	-0.00325044	-0.00501502	-0.0155108	-0.0663864	-0.0376964	-0.0162609	-0.0282707	0.0739747	0.0182567
OTU618	0.0186468	-0.0566374	-0.047552	-0.00100896	-0.14202	-0.0691747	0.0284711	0.0137403	-0.0539266	0.00608265	-0.017394	0.0330318	0.0219552	0.00767055	0.020933	-0.00227729	-0.00674884	0.0358669	0.00153264	-0.0620445	-0.0362496	0.048131	0.0178089	-0.000896163	-0.0605218	0.0597276	-0.0240149	0.00888846	0.0171722	0.00597071	0.0356884	-0.0243857	0.0115033	0.0596525	-0.0356189	0.0150127	0.0861493	-0.0735431	-0.0737718	-0.0416485	-0.068159	-0.00191277	-0.0560444	0.0730183	-0.00325014	0.0154779	-0.00155504	0.0311202	0.0437486
OTU619	0.0430445	0.0516908	-0.0335619	-0.0811532	0.023182	-0.0349774	-0.0120484	0.0525334	-0.0743013	0.0375446	0.0401274	-0.0536722	0.0585875	-0.0460669	-0.00683474	0.0883508	-0.055207	0.0112942	-0.0260544	0.0138763	0.0357696	0.0567644	0.0433078	-0.0967969	0.0549249	-0.021892	-0.0782562	-0.00886572	0.000965339	-0.0507952	-0.0379912	0.0562307	-0.10831	-0.0232495	0.080105	-0.0605643	0.025241	0.0192893	0.0226058	-0.0481357	0.0312061	0.0124278	0.0367273	-0.0722531	0.0536289	0.0215393	0.0841425	0.0820831	0.0223318
OTU624	-0.0707628	-0.0187706	-0.0715487	-0.0439135	-0.0155969	0.0057945	0.0959729	-0.0190305	-0.070623	-0.0453045	-0.00628576	-0.0747743	-0.015162	-0.00407024	-0.0309876	0.00877947	-0.0252074	0.00379256	0.0168716	-0.141112	-0.00417433	0.0309106	0.00984421	-0.0493574	0.0503637	-0.0336598	0.0945951	0.0970491	0.012499	-0.0295656	0.0604116	0.115603	-0.0691696	0.00142884	0.0675462	0.0461396	-0.0344632	-0.03474	0.0951687	-0.0806983	-0.0684387	-0.158258	-0.0560197	-0.0394325	-0.0715478	0.113993	-0.0311201	-0.0255966	-0.0680157
OTU626	0.0466557	-0.0264902	-0.0911842	-0.0361596	0.0108724	-0.0584581	-0.101203	0.047631	0.0329322	-0.0110146	-0.0121278	-0.0286553	-0.0483769	-0.00704667	0.0307853	0.0169446	0.095563	-0.0467359	-0.00569365	-0.00381273	-0.0619016	-0.0919937	-0.0539482	0.0228297	0.0180431	-0.0491616	0.0189842	0.0354235	0.0196648	-0.00609747	-0.0437434	-0.114819	-0.0234322	0.0617003	-0.0771941	-0.0125454	0.00181305	-0.081294	-0.0609172	-0.0680711	0.00769839	-0.00211712	-0.024922	0.0245726	-0.0251747	-0.0419035	-0.0996766	-0.0189984	-0.0203098
OTU629	0.00160449	-0.0505043	-0.0373711	0.0079115	-0.0411187	-0.0141197	0.0399379	-0.0462992	-0.0094728	0.0223786	-0.0653645	-0.0521666	-0.008567	-0.0376632	0.0431388	0.0752091	-0.0110064	-0.0601978	0.043598	0.0305423	0.0167235	-0.0088461	0.0303937	-0.00399931	-0.0653544	0.0477556	0.0308213	0.0286873	0.0409276	0.0790288	0.0478727	0.0100391	-0.018096	0.0272425	-0.0645879	-0.0561336	-0.00401097	-0.0637148	-0.0155005	0.07382	-0.0166046	-0.0706231	0.0226082	0.0121406	-3.58917e-05	-0.00903361	0.0208596	0.0485391	0.00695807
OTU641	0.0285964	-0.00711921	-0.0405893	0.0393399	-0.053156	-0.019954	-0.0100192	-0.031026	0.0363807	0.026427	0.029198	-0.00386305	0.0543554	0.00156232	0.0605615	-0.0356543	-0.0262048	-0.0918428	-0.090334	-0.0199365	-0.00721751	0.0354962	0.0261704	-0.0395152	0.0335282	-0.09538	-0.125102	0.00259367	-0.0311678	-0.0523116	-0.0782026	-0.0194243	0.0184395	-0.0436775	-0.135477	-0.0302599	-0.0472724	-0.0871552	-0.0457632	0.0459023	-0.0283903	0.0287329	-0.0148505	-0.103633	0.0177289	0.0156255	-0.0357542	-0.0264082	-0.0451455
OTU643	0.0346274	-0.00724823	0.10476	0.0740332	0.0221158	-0.0698688	-0.0421209	-0.0592787	0.00284204	-0.0307022	-0.0163411	-0.039233	-0.0359604	0.0264642	0.0305016	-0.025276	-0.0544476	-0.0771247	-0.0100171	-0.0038493	0.0311397	0.0105072	0.0154699	0.0515326	-0.0484216	-0.0708166	0.0732805	0.0299058	0.0365906	0.0142347	-0.0343322	-0.0558144	0.168973	0.0726454	-0.010348	0.0412829	0.00827973	0.011146	-0.0124089	-0.0366499	-0.0437481	-0.0124888	-0.00354867	-0.0137607	-0.0866007	-0.00466286	-0.0512928	0.0216054	0.0332643
OTU645	0.0224787	-0.0232062	-0.0129562	-0.017489	-0.0237286	-0.0443345	-0.0124508	-0.0207431	-0.00705842	-0.050067	-0.0180184	0.00665637	-0.0232918	0.0455719	-0.00187904	-0.0785643	0.00117503	-0.0165901	-0.0398777	-0.0395967	-0.00235128	-0.0238704	0.0435488	0.00805329	0.00246279	-0.0413367	-0.0402101	-0.0412087	-0.0749856	0.0675266	0.00588165	-0.0158481	-0.00692247	0.0160201	0.0382719	-0.0418327	0.0268936	-0.0193927	0.0377217	0.0176304	0.0100239	-0.0887122	-0.0157496	0.0376714	0.00910308	-0.0373328	-0.0788528	0.0199109	-0.0477685
OTU648	-0.00609825	-0.00704555	-0.0224557	-0.0122866	-0.0107614	0.0106952	0.00776706	-0.00979505	0.0590383	-0.050037	0.0144582	0.0181143	0.00437538	-0.0603137	-0.0373701	-0.00353826	0.0510277	-0.0749782	-0.028279	0.0462457	-0.0322036	-0.0934368	-0.0395247	-0.0378373	-0.0255901	0.019632	0.00202845	0.0131709	0.0284071	-0.00349967	-0.0622431	-0.0999502	-0.0517162	-0.0331352	0.0119252	0.0140657	0.027554	-0.129349	-0.0319093	0.0331477	-0.00915054	-0.0223129	-0.025141	-0.00621303	0.0842787	-0.0701838	-0.0397858	0.00338719	-0.0179989
OTU649	-0.050689	0.0089662	0.0535021	-0.0127031	0.00879797	-0.0195789	0.0341532	0.00619828	-0.0254199	-0.065402	-0.0232222	-0.0934276	-0.069552	0.0420162	-0.0559711	-0.0531302	0.0455106	-0.0101769	0.0212771	0.00920283	0.0290258	0.01726	-0.00917524	-0.0287102	-0.0474273	0.0258563	-0.0246137	0.0229801	-0.0382542	0.0770275	0.0158724	0.00301774	-0.0169702	-0.073769	-0.0120685	-0.0123699	0.0182167	0.0212134	-0.0509256	-0.0161619	0.0561838	-0.0681864	-0.00807573	0.034846	-0.0174574	-0.0299092	-0.0450817	-0.0924782	0.0164479
OTU650	0.0545404	-0.0116446	-0.0255792	-0.0436346	-0.00923665	0.0156353	0.0259875	-0.0310695	-0.0233563	-0.0843135	0.0694046	0.0166994	-0.0831183	-0.0143625	-0.124392	0.0188483	0.0133416	-0.0184217	-0.0768036	0.149626	-0.00503447	-0.0787357	4.79478e-05	0.0620718	-0.0327354	0.00762113	0.0326291	0.0210142	0.00940778	0.149128	0.0395449	-0.021314	-0.0127107	-0.0526048	0.0412643	-0.0867091	-0.0810022	0.0040058	0.0208355	-0.0711669	-0.0910828	-0.128927	0.0142693	-0.0489435	-0.0378231	-0.0367207	-0.075212	-0.117854	-0.0244363
OTU653	-0.0921268	-0.0458816	-0.0258062	-0.0060854	-0.00205442	-0.104052	0.0203714	0.0228372	-0.0492141	-0.103829	0.0369983	0.103445	-0.0626165	-0.0215126	-0.0309114	-0.0129599	0.0194199	-0.0673325	0.0351099	0.0703239	-0.0332996	0.0186448	-0.0383873	-0.0591964	0.0360187	0.0454468	0.0328908	-0.111645	0.010607	0.0424677	-0.0163987	-0.050624	-0.0105846	-0.0151439	-0.0789124	0.0409192	-0.0103278	-0.0336462	0.085173	-0.0535564	-0.0135977	0.0462329	-0.0319771	0.0117853	-0.0526244	0.0555429	0.0165118	0.0399467	0.036434
OTU654	-0.025313	-0.0969303	-0.00623343	0.00310076	0.00901969	0.0310214	0.000469871	0.0322785	0.0158815	-0.0260381	0.00400898	0.0153583	-0.00452238	-0.0484034	-0.10593	-0.0344857	-0.0488697	-0.127136	0.101946	0.000109542	-0.0628629	0.00139157	0.000145318	-0.0630322	0.06473	-0.0463709	0.0326498	-0.087111	-0.0584344	-0.024013	-0.0830974	-0.015787	0.0137673	0.0516618	0.0498352	0.0272958	-0.0222708	-0.0172727	-0.026883	0.127129	0.0224786	0.0663991	-0.0249508	-0.0511498	-0.0540799	0.0438504	0.036051	-0.022756	-0.0311084
OTU655	0.0229	0.0509726	0.010697	0.0656501	-0.0715501	-0.0272471	0.00133743	0.0145271	0.0212579	0.00917578	-0.0637934	0.0107175	0.00574032	0.064876	-0.00272819	-0.0479236	0.040493	0.00434763	-0.0620546	-0.02422	0.0573811	0.0156181	0.00353016	-0.0156817	0.0144877	0.00602671	-0.033256	0.0591987	-0.0249399	-0.0401308	-0.0167629	0.0380578	-0.0486684	0.0325782	-0.0549386	0.0369328	-0.0506721	0.0370408	-0.049816	-0.0175281	0.00756345	-0.0599624	0.00507823	-0.106362	-0.0195507	0.00367006	-0.00704363	0.0488413	-0.0541436
OTU656	-0.0609186	-0.0370083	-0.0797117	-0.0151162	-0.0295281	-0.0346988	-0.096863	-0.0685917	0.0884941	0.00448692	-0.0411921	0.0683221	-0.0110965	-0.0400216	0.0566272	-0.0248444	0.0174936	0.0587862	-0.00704201	0.00987086	-0.0385302	-0.0554577	-0.0505291	0.0683373	0.0143996	0.0521249	0.0188693	0.0138347	0.00482535	-0.0667505	0.0883137	0.00564737	-0.0513986	-0.0218943	0.00104483	0.0195262	0.0130845	-0.0335501	-0.0361166	0.0477783	-0.0183049	0.0505054	-0.034136	0.027535	-0.0741616	-0.0166275	-0.0352026	0.0695936	-0.0463362
OTU659	0.0875164	-0.0585275	-0.0273425	-0.0535377	-0.0689502	-0.031653	0.0621795	0.042911	0.0517832	-0.0174433	-0.0559063	-0.0169492	0.0378214	-0.0449789	-0.00450812	0.0453615	-0.0205758	0.00820653	0.013116	-0.119603	0.0217023	-0.0388387	-0.00489958	-0.0280565	-0.0719147	-0.00558037	0.0436053	0.035713	-0.0234873	-0.0570743	-0.0254425	-0.0210169	0.0331793	-0.0458629	-0.000538741	-0.0530518	0.00181799	0.0234373	-0.0715412	0.0272624	-0.0627331	-0.00194393	-0.0350433	0.0017511	-0.0456927	-0.0109076	0.00599996	-0.0411481	-0.0116073
[truncated: 135 more columns]

## Sheet: HC-SparCC_pvalue
	OTU1	OTU11	OTU14	OTU17	OTU18	OTU19	OTU20	OTU21	OTU23	OTU34	OTU40	OTU42	OTU43	OTU44	OTU47	OTU48	OTU51	OTU60	OTU62	OTU64	OTU66	OTU68	OTU75	OTU76	OTU77	OTU79	OTU81	OTU82	OTU84	OTU86	OTU88	OTU89	OTU91	OTU92	OTU93	OTU95	OTU96	OTU97	OTU104	OTU105	OTU106	OTU107	OTU108	OTU111	OTU114	OTU116	OTU121	OTU122	OTU126
OTU1	1	0.69	0.19	0.88	0.25	0.33	0.7	0.11	0.3	0.54	0.67	0.33	0.45	0.65	0.53	0.37	0.65	0.69	0.51	0.83	0.48	0.31	0.71	0.42	0.34	0.86	0.72	0.7	0.87	0.38	0.38	0.72	0.64	0.47	0.47	0.45	0.18	0.66	0.29	0.26	0.93	0.69	0.01	0.61	0.03	0.95	0.84	0.02	0.28
OTU11	0.69	1	0.09	0.86	0.97	0.09	0.53	0.59	0.11	1	0.41	0.6	0.46	0.88	0.67	0.22	0.01	0.65	0.72	0.5	0.42	0.61	0.93	0.71	0.1	0.64	0.48	0.14	0.42	0.61	0.72	0.48	0.07	0.3	0.76	0.22	0.57	0.34	0.1	0.51	0.24	0.72	0	0.77	0.12	0.93	0.2	0.81	0.3
OTU14	0.19	0.09	1	0.83	0.49	0.15	0.61	0.86	0.15	0.75	0.12	0.27	0.67	0.04	0.05	0.6	0.52	0.92	0.22	0.41	0.69	0.68	0.12	0.07	0.4	0.12	0.09	0.97	0.35	0.67	0.69	0.58	0.34	0.58	0.79	0.2	0.94	0.77	0.46	0.41	0.14	0.32	0.22	0.93	0.4	0.47	0.76	0.21	0.61
OTU17	0.88	0.86	0.83	1	0.14	0.61	0.61	0.04	0.31	0.05	0.98	0.99	0.43	0.61	0.7	0.44	0.1	0.83	0.82	0.46	0.16	0.94	0.65	0.73	0.62	0.74	0.16	0.81	0.38	0.57	0.81	0.38	0.42	0.86	0.56	0.36	0.26	0.29	0.65	0.7	0.18	0.64	0.13	0.36	0.82	0.51	0.49	0.27	0.05
OTU18	0.25	0.97	0.49	0.14	1	0.17	0.51	0.97	0.92	0.2	0.74	0.32	0.62	0.71	0.27	1	0.47	0.57	0.71	0.4	0.41	0.74	0.34	0.96	0.61	0.64	0.39	0.18	0.41	0.43	0.12	0.64	0.86	0.16	0.34	0.26	0.73	0.06	1	0.3	0.22	0.57	0.1	0.99	0.79	1	0.08	0.33	0.3
OTU19	0.33	0.09	0.15	0.61	0.17	1	0.02	0.51	0.47	0.08	0.2	0.37	0.62	0.45	0.47	0.37	0.47	0.21	0.77	0.24	0.21	0.27	0.44	0.64	0.01	0.89	0.83	0.61	0.35	0.42	0.86	0.52	0.15	0.21	0.08	0.95	0.66	0.38	0.88	0.76	0.46	0.16	0.62	0.15	0.54	0.73	0.49	0.02	0.38
OTU20	0.7	0.53	0.61	0.61	0.51	0.02	1	0.84	0.56	0.28	0.45	0.15	0.06	0.27	0.02	0.9	0.74	0.32	0.42	0.8	0.82	0.38	0.34	0.83	0.38	0.21	0.28	0.22	0.54	0.85	0.1	0.34	0.7	0.63	0.09	0.63	0.28	0.5	0.63	0.88	0.2	0.27	0.26	0.08	0.18	0.55	0.32	0.34	0.67
OTU21	0.11	0.59	0.86	0.04	0.97	0.51	0.84	1	0.36	0.02	0.07	0.96	0.6	0.14	0.41	0.77	0.83	0.18	0.2	0.01	0.18	0.77	0.59	0.9	0.59	0.86	0.37	0.96	0.93	0.21	0.52	0.69	0.88	0.35	0.85	0.21	0.82	0.22	0.77	0.62	0.3	0.39	0.29	0.82	0.79	0.42	0.57	0.68	0.98
OTU23	0.3	0.11	0.15	0.31	0.92	0.47	0.56	0.36	1	0.06	0.44	0.58	0.45	0.64	0.17	0.24	0.14	0	0.18	0.82	0.62	0.37	0.82	0.96	0.94	0.51	0.63	0.9	0.45	0.11	0.61	0.11	0.1	0.75	0.87	0.09	0.53	0.91	0.03	0.59	0.79	0.02	0.11	0.89	0.57	0.59	0.76	0.58	0.51
OTU34	0.54	1	0.75	0.05	0.2	0.08	0.28	0.02	0.06	1	0.56	0.38	0.51	0.29	0	0.34	0.97	0.86	0.39	0	0.88	0.41	0.25	0.96	0.67	0.91	0.25	0.81	0.66	0.51	0.44	0.45	0.24	0.84	0.38	0.41	0.3	0.63	0.77	0.32	0.02	0.35	0.4	0.25	0.65	0.78	0.32	0.23	0.94
OTU40	0.67	0.41	0.12	0.98	0.74	0.2	0.45	0.07	0.44	0.56	1	0.37	0.06	0.39	0.04	0.78	0.6	0.91	0.54	0.5	0.32	0.46	0.8	0.66	0.11	0.24	0.47	0.39	0.61	0.81	0.12	0.18	0.04	0.92	0.71	0.8	0.97	0.67	0.99	0.61	0.25	0.02	0.49	0.83	0.91	0.52	0.47	0.44	0.09
OTU42	0.33	0.6	0.27	0.99	0.32	0.37	0.15	0.96	0.58	0.38	0.37	1	0.2	0.51	0.95	0.94	0.83	0.77	0.76	0.11	0.49	0.98	0.32	0.21	0.88	0.96	0.87	0.39	0.14	0.22	0.5	0.3	0.21	0.09	0.21	0.31	0.25	0.32	0.16	0.74	0.02	0.62	0.77	0.3	0.26	0.46	0.08	0.39	0.26
OTU43	0.45	0.46	0.67	0.43	0.62	0.62	0.06	0.6	0.45	0.51	0.06	0.2	1	0.65	0.18	0.08	0.7	0.71	0.04	0.66	0.82	0.46	0.5	0.66	0.84	0.11	0.15	0.59	0.85	0.81	0.38	0.86	0.88	0.4	0.92	0.32	0.76	0.02	0.58	0.18	0.89	0.28	0.15	0.6	0.28	0.92	0.67	0.19	0.59
OTU44	0.65	0.88	0.04	0.61	0.71	0.45	0.27	0.14	0.64	0.29	0.39	0.51	0.65	1	0.74	0.56	0.08	0.21	0.21	0.65	0.95	0.34	0.34	0.23	0.31	1	0.57	0.29	0.27	0.71	0	0.22	0.49	0.15	0.32	0.18	0.06	1	0.35	0.34	0.33	0.2	0.95	0.27	0.58	0.96	0.71	0.9	0.69
OTU47	0.53	0.67	0.05	0.7	0.27	0.47	0.02	0.41	0.17	0	0.04	0.95	0.18	0.74	1	0.24	0.24	0.3	0.29	0.22	0	0.81	0.58	0.23	0.16	0.81	0.4	0.86	0.29	0.37	0.21	0.89	0	0.84	0.72	0	0.11	0.18	0.81	0.92	0.53	0.04	0.54	0.72	0.52	0.21	0.21	0.27	0.54
OTU48	0.37	0.22	0.6	0.44	1	0.37	0.9	0.77	0.24	0.34	0.78	0.94	0.08	0.56	0.24	1	0.47	1	0.63	0.61	0.62	0.76	0.13	0.82	0.35	0.14	0.68	0.75	0.45	0.94	0.66	0.18	0.09	0.66	0.61	0.76	0.42	0.86	0.82	0.93	0.73	0.94	0.42	0.17	0.74	0.56	0.15	0.19	0.49
OTU51	0.65	0.01	0.52	0.1	0.47	0.47	0.74	0.83	0.14	0.97	0.6	0.83	0.7	0.08	0.24	0.47	1	0.81	0.75	0.62	0.81	0.82	0.75	0.75	0.44	0.04	0.08	0.18	0.64	0.72	0.36	0.25	0.97	0.21	0.99	0.54	0.89	0.46	0.42	0.54	0.63	0.69	0.83	0.39	0.72	0.76	0.66	0.65	1
OTU60	0.69	0.65	0.92	0.83	0.57	0.21	0.32	0.18	0	0.86	0.91	0.77	0.71	0.21	0.3	1	0.81	1	0.63	0.28	0.68	0.02	0.11	0.57	0.67	0.48	0.9	0.79	0.27	0.62	0.62	0.01	0.84	0.19	0.38	0.32	0	0.22	0.75	0.39	0.43	0.68	0.3	0.42	0.19	0.62	0.84	0.69	0.85
OTU62	0.51	0.72	0.22	0.82	0.71	0.77	0.42	0.2	0.18	0.39	0.54	0.76	0.04	0.21	0.29	0.63	0.75	0.63	1	0.86	0.84	0.33	0.3	0.44	0.77	0.07	0.81	0.7	0.11	0.56	0.7	0.42	0.31	0.27	0.22	0.15	0.27	0.33	0.99	0.33	0.92	0.42	0.46	0.16	0.82	0.41	0.11	0.06	0.58
OTU64	0.83	0.5	0.41	0.46	0.4	0.24	0.8	0.01	0.82	0	0.5	0.11	0.66	0.65	0.22	0.61	0.62	0.28	0.86	1	0.94	0.59	0.36	0.85	0.18	0.16	0.58	0.5	0.35	0.08	0.54	0.62	0.18	0.87	0.24	0.27	0.05	0.51	0	0	0.19	0.27	0.11	0.47	0.55	0.09	0.03	0.08	0.56
OTU66	0.48	0.42	0.69	0.16	0.41	0.21	0.82	0.18	0.62	0.88	0.32	0.49	0.82	0.95	0	0.62	0.81	0.68	0.84	0.94	1	0.44	0.67	0.83	0.58	0.02	0.22	0.53	0.77	0.87	0.9	0.69	0.5	0.13	0.01	1	0.61	0	0.79	0.52	0.29	0.37	0.69	0.9	0.54	0.07	0.12	0.93	0.85
OTU68	0.31	0.61	0.68	0.94	0.74	0.27	0.38	0.77	0.37	0.41	0.46	0.98	0.46	0.34	0.81	0.76	0.82	0.02	0.33	0.59	0.44	1	0.34	0.95	0.8	0.38	0.69	0.85	0.38	0.09	0.1	0.41	0.2	0.54	0.61	0.06	0.01	0.8	0.05	0.02	0.15	0.75	0.66	0.87	0.68	0.9	0.28	0.28	1
OTU75	0.71	0.93	0.12	0.65	0.34	0.44	0.34	0.59	0.82	0.25	0.8	0.32	0.5	0.34	0.58	0.13	0.75	0.11	0.3	0.36	0.67	0.34	1	0.93	0.29	0.35	0.75	0.54	0.98	0.58	0.62	0.23	0.97	0.86	0.8	0.92	0.93	0.4	0.03	0.33	0.64	0.92	0.79	0.88	0.89	0.2	0.53	0.94	0.67
OTU76	0.42	0.71	0.07	0.73	0.96	0.64	0.83	0.9	0.96	0.96	0.66	0.21	0.66	0.23	0.23	0.82	0.75	0.57	0.44	0.85	0.83	0.95	0.93	1	0.8	0.13	0.06	0.87	0.82	0.95	0.25	0.35	0.94	0.13	0.38	0.42	0.36	0.48	1	0.09	0.54	0.62	0.04	0.95	0.45	0.49	0.94	0.82	0.59
OTU77	0.34	0.1	0.4	0.62	0.61	0.01	0.38	0.59	0.94	0.67	0.11	0.88	0.84	0.31	0.16	0.35	0.44	0.67	0.77	0.18	0.58	0.8	0.29	0.8	1	0.57	0.92	0.18	0.63	0.71	0.45	0.65	1	0.21	0.84	0.95	0.38	0.22	0.04	0.36	0.99	0.7	0.8	0.16	0.51	0.89	0.6	0.1	0.18
OTU79	0.86	0.64	0.12	0.74	0.64	0.89	0.21	0.86	0.51	0.91	0.24	0.96	0.11	1	0.81	0.14	0.04	0.48	0.07	0.16	0.02	0.38	0.35	0.13	0.57	1	0.44	0.18	0.18	0.97	0.69	0.93	0.55	0.7	0.38	0.31	0.06	1	0.32	0.35	0.14	0.32	1	0.22	0.91	0.88	0.87	0.87	0.48
OTU81	0.72	0.48	0.09	0.16	0.39	0.83	0.28	0.37	0.63	0.25	0.47	0.87	0.15	0.57	0.4	0.68	0.08	0.9	0.81	0.58	0.22	0.69	0.75	0.06	0.92	0.44	1	0	0.28	0.99	0.17	0.95	0.73	0.93	0.88	0.59	0.37	0.43	0.47	0.91	0.54	0	0.58	0.85	0.08	0.64	0.24	0.13	0.48
OTU82	0.7	0.14	0.97	0.81	0.18	0.61	0.22	0.96	0.9	0.81	0.39	0.39	0.59	0.29	0.86	0.75	0.18	0.79	0.7	0.5	0.53	0.85	0.54	0.87	0.18	0.18	0	1	0.79	0.35	0.56	0.32	0.82	0.05	0.04	0.2	0.85	0.31	0.9	0.31	0.56	0.36	0.05	0.44	0.29	0.83	0.77	0.37	0.44
OTU84	0.87	0.42	0.35	0.38	0.41	0.35	0.54	0.93	0.45	0.66	0.61	0.14	0.85	0.27	0.29	0.45	0.64	0.27	0.11	0.35	0.77	0.38	0.98	0.82	0.63	0.18	0.28	0.79	1	0.66	0.42	0.02	0.13	0.96	0.73	0.76	0.78	0.2	0.11	0.88	0.78	0.47	0.24	0.36	0.49	0.48	0.74	0.83	0.52
OTU86	0.38	0.61	0.67	0.57	0.43	0.42	0.85	0.21	0.11	0.51	0.81	0.22	0.81	0.71	0.37	0.94	0.72	0.62	0.56	0.08	0.87	0.09	0.58	0.95	0.71	0.97	0.99	0.35	0.66	1	0.51	0.12	0.21	0.25	0.91	0.25	0.18	0.44	0.22	0.23	0.93	0.91	0.99	0.47	0.55	0.47	0.79	0.27	0.15
OTU88	0.38	0.72	0.69	0.81	0.12	0.86	0.1	0.52	0.61	0.44	0.12	0.5	0.38	0	0.21	0.66	0.36	0.62	0.7	0.54	0.9	0.1	0.62	0.25	0.45	0.69	0.17	0.56	0.42	0.51	1	0.94	0.97	0.08	0.23	0.89	0.2	0.76	0.74	0.09	0.91	0.79	0.26	0.43	0.05	0.28	0.64	0.14	0.62
OTU89	0.72	0.48	0.58	0.38	0.64	0.52	0.34	0.69	0.11	0.45	0.18	0.3	0.86	0.22	0.89	0.18	0.25	0.01	0.42	0.62	0.69	0.41	0.23	0.35	0.65	0.93	0.95	0.32	0.02	0.12	0.94	1	0.61	0.82	0.93	0.99	0.84	0.41	0.73	0.41	0.82	0.57	0.03	0.04	0.13	0.05	0.59	0.21	0.12
OTU91	0.64	0.07	0.34	0.42	0.86	0.15	0.7	0.88	0.1	0.24	0.04	0.21	0.88	0.49	0	0.09	0.97	0.84	0.31	0.18	0.5	0.2	0.97	0.94	1	0.55	0.73	0.82	0.13	0.21	0.97	0.61	1	0.56	0.86	0.42	0.82	0.12	0.38	0.26	0.1	0.69	0.47	0.99	0.67	0.64	0.87	0.64	0.64
OTU92	0.47	0.3	0.58	0.86	0.16	0.21	0.63	0.35	0.75	0.84	0.92	0.09	0.4	0.15	0.84	0.66	0.21	0.19	0.27	0.87	0.13	0.54	0.86	0.13	0.21	0.7	0.93	0.05	0.96	0.25	0.08	0.82	0.56	1	0.75	0.38	0.28	0.96	0.3	0.01	0.61	0.12	0.36	0.09	0.82	0.8	0.66	0.56	0.61
OTU93	0.47	0.76	0.79	0.56	0.34	0.08	0.09	0.85	0.87	0.38	0.71	0.21	0.92	0.32	0.72	0.61	0.99	0.38	0.22	0.24	0.01	0.61	0.8	0.38	0.84	0.38	0.88	0.04	0.73	0.91	0.23	0.93	0.86	0.75	1	0.18	0.76	0.67	0.74	0.6	0.47	0.18	0.3	0.5	0.36	0.55	0.46	0.4	0.67
OTU95	0.45	0.22	0.2	0.36	0.26	0.95	0.63	0.21	0.09	0.41	0.8	0.31	0.32	0.18	0	0.76	0.54	0.32	0.15	0.27	1	0.06	0.92	0.42	0.95	0.31	0.59	0.2	0.76	0.25	0.89	0.99	0.42	0.38	0.18	1	0.32	0	0.5	0.75	0.1	0	0.07	0.85	0.81	0.18	0.42	0.36	0.67
OTU96	0.18	0.57	0.94	0.26	0.73	0.66	0.28	0.82	0.53	0.3	0.97	0.25	0.76	0.06	0.11	0.42	0.89	0	0.27	0.05	0.61	0.01	0.93	0.36	0.38	0.06	0.37	0.85	0.78	0.18	0.2	0.84	0.82	0.28	0.76	0.32	1	0.63	0.17	0.36	0.84	0.47	0.35	0.27	0.59	0.13	0.78	0.49	0.71
OTU97	0.66	0.34	0.77	0.29	0.06	0.38	0.5	0.22	0.91	0.63	0.67	0.32	0.02	1	0.18	0.86	0.46	0.22	0.33	0.51	0	0.8	0.4	0.48	0.22	1	0.43	0.31	0.2	0.44	0.76	0.41	0.12	0.96	0.67	0	0.63	1	0.55	0.85	0.41	0.63	0.63	0.27	0.16	0.62	0.2	0.45	0.56
OTU104	0.29	0.1	0.46	0.65	1	0.88	0.63	0.77	0.03	0.77	0.99	0.16	0.58	0.35	0.81	0.82	0.42	0.75	0.99	0	0.79	0.05	0.03	1	0.04	0.32	0.47	0.9	0.11	0.22	0.74	0.73	0.38	0.3	0.74	0.5	0.17	0.55	1	0.49	0.07	0.59	0.02	0.88	0.37	0.29	0.07	0.08	0.06
OTU105	0.26	0.51	0.41	0.7	0.3	0.76	0.88	0.62	0.59	0.32	0.61	0.74	0.18	0.34	0.92	0.93	0.54	0.39	0.33	0	0.52	0.02	0.33	0.09	0.36	0.35	0.91	0.31	0.88	0.23	0.09	0.41	0.26	0.01	0.6	0.75	0.36	0.85	0.49	1	0.06	0.21	0.03	0.16	0.64	0.94	0.53	0.49	0.15
OTU106	0.93	0.24	0.14	0.18	0.22	0.46	0.2	0.3	0.79	0.02	0.25	0.02	0.89	0.33	0.53	0.73	0.63	0.43	0.92	0.19	0.29	0.15	0.64	0.54	0.99	0.14	0.54	0.56	0.78	0.93	0.91	0.82	0.1	0.61	0.47	0.1	0.84	0.41	0.07	0.06	1	0.41	0.13	0.11	0.13	0.62	0	0.03	0.05
OTU107	0.69	0.72	0.32	0.64	0.57	0.16	0.27	0.39	0.02	0.35	0.02	0.62	0.28	0.2	0.04	0.94	0.69	0.68	0.42	0.27	0.37	0.75	0.92	0.62	0.7	0.32	0	0.36	0.47	0.91	0.79	0.57	0.69	0.12	0.18	0	0.47	0.63	0.59	0.21	0.41	1	0.16	0.35	0.14	0.06	0	0.11	0.11
OTU108	0.01	0	0.22	0.13	0.1	0.62	0.26	0.29	0.11	0.4	0.49	0.77	0.15	0.95	0.54	0.42	0.83	0.3	0.46	0.11	0.69	0.66	0.79	0.04	0.8	1	0.58	0.05	0.24	0.99	0.26	0.03	0.47	0.36	0.3	0.07	0.35	0.63	0.02	0.03	0.13	0.16	1	0.89	0.48	0.39	0.1	0.11	0.69
OTU111	0.61	0.77	0.93	0.36	0.99	0.15	0.08	0.82	0.89	0.25	0.83	0.3	0.6	0.27	0.72	0.17	0.39	0.42	0.16	0.47	0.9	0.87	0.88	0.95	0.16	0.22	0.85	0.44	0.36	0.47	0.43	0.04	0.99	0.09	0.5	0.85	0.27	0.27	0.88	0.16	0.11	0.35	0.89	1	0.65	0.11	0.96	0.29	0
OTU114	0.03	0.12	0.4	0.82	0.79	0.54	0.18	0.79	0.57	0.65	0.91	0.26	0.28	0.58	0.52	0.74	0.72	0.19	0.82	0.55	0.54	0.68	0.89	0.45	0.51	0.91	0.08	0.29	0.49	0.55	0.05	0.13	0.67	0.82	0.36	0.81	0.59	0.16	0.37	0.64	0.13	0.14	0.48	0.65	1	0.3	0.01	0.8	0.87
OTU116	0.95	0.93	0.47	0.51	1	0.73	0.55	0.42	0.59	0.78	0.52	0.46	0.92	0.96	0.21	0.56	0.76	0.62	0.41	0.09	0.07	0.9	0.2	0.49	0.89	0.88	0.64	0.83	0.48	0.47	0.28	0.05	0.64	0.8	0.55	0.18	0.13	0.62	0.29	0.94	0.62	0.06	0.39	0.11	0.3	1	0.34	0.91	0.58
OTU121	0.84	0.2	0.76	0.49	0.08	0.49	0.32	0.57	0.76	0.32	0.47	0.08	0.67	0.71	0.21	0.15	0.66	0.84	0.11	0.03	0.12	0.28	0.53	0.94	0.6	0.87	0.24	0.77	0.74	0.79	0.64	0.59	0.87	0.66	0.46	0.42	0.78	0.2	0.07	0.53	0	0	0.1	0.96	0.01	0.34	1	0	0.88
OTU122	0.02	0.81	0.21	0.27	0.33	0.02	0.34	0.68	0.58	0.23	0.44	0.39	0.19	0.9	0.27	0.19	0.65	0.69	0.06	0.08	0.93	0.28	0.94	0.82	0.1	0.87	0.13	0.37	0.83	0.27	0.14	0.21	0.64	0.56	0.4	0.36	0.49	0.45	0.08	0.49	0.03	0.11	0.11	0.29	0.8	0.91	0	1	0.43
OTU126	0.28	0.3	0.61	0.05	0.3	0.38	0.67	0.98	0.51	0.94	0.09	0.26	0.59	0.69	0.54	0.49	1	0.85	0.58	0.56	0.85	1	0.67	0.59	0.18	0.48	0.48	0.44	0.52	0.15	0.62	0.12	0.64	0.61	0.67	0.67	0.71	0.56	0.06	0.15	0.05	0.11	0.69	0	0.87	0.58	0.88	0.43	1
OTU130	0.09	0.78	0.49	0.63	0.31	0.62	1	0.86	0.33	0.51	0.3	0.77	0.26	0.45	0.83	0.75	0.38	0.05	0.72	0.49	0.15	0.02	0.23	0.88	0.24	0.06	0.27	0.3	0.32	0.06	0.72	0.8	0.12	0.07	0.7	0.44	0.69	0.97	0.18	0.88	0.15	0.29	0.53	0.1	0.24	0.61	0.07	0.36	0.72
OTU131	1	0.79	0.76	0.71	0.36	0.5	0.21	0.04	0.6	0.7	0.55	0.13	0.79	0.98	0.65	0.87	0.56	0.79	0.7	0.27	0.72	0.69	0.96	0.85	0.39	0.33	0.34	0.34	0.1	0.97	0.85	0.03	0.8	0.83	0.27	0.14	0.69	0.52	0.08	0.03	0.11	0.32	0.98	0.6	0.76	0.01	0.94	0.32	0.08
OTU132	0.44	0.73	0.11	0.61	0.2	0.29	0.75	0.72	0.72	0.21	0.03	0.3	0.13	0.16	0.57	0.43	0.01	0.35	0.25	0.71	0.68	0.3	0.68	0.1	0.78	0.04	0.49	0.02	0.95	0.08	0.18	0.12	0.6	0.78	0.4	0.35	0.53	0.34	0.8	0.37	0.25	0.76	0.29	0.14	0.62	0.64	0.45	0.94	0.07
OTU133	0.73	0.81	0.8	0.75	0.85	0.92	0.69	0.68	0.9	0.15	0.69	0.13	0.88	0.89	0.77	0.06	0.3	0.86	0.1	0.1	0.59	0.86	0.05	1	0.13	0.89	0.07	0.57	0.86	0.55	0.77	0.13	0.17	0.88	0.31	0.86	0.36	0.27	1	0.25	0.91	0.51	0.46	0.56	0.91	0.11	0.63	0.96	0.36
OTU140	0.71	0.33	0.09	0.76	0.79	0.21	0.19	0.5	0.97	0.74	0.29	0.24	0.88	0.01	0.3	0.11	0.8	0.08	0.36	0.28	0.27	0.89	0.39	0.42	0.83	0.9	0.43	0.73	0.71	0.57	0.1	1	0.41	0.53	0.93	0.96	0.46	0.99	0.77	0.16	0.48	0.62	1	0.68	0.36	0.49	0.71	0.56	0.13
OTU141	0.58	0.34	0.79	0.48	0.13	0.1	0.09	0.23	0.49	0.95	0.36	0.39	0	0.86	0.61	0.26	0.5	0.97	0.33	0.02	0.15	0.48	0.77	0.39	0.86	0.04	0.49	0.96	0.64	0.05	0.17	0.12	0.22	0.33	0.7	0.35	0.44	0.88	0.24	0.78	0.23	0.51	0.63	0.64	0.14	0.38	0.57	0.5	0.34
OTU152	0.43	0.19	0.54	0.3	0.87	0.53	0.5	0.05	0.13	0.93	0.64	0.76	0.78	0.08	0.51	0.43	0.54	0.41	0.96	0.54	0.91	0.21	0.29	0.54	0.4	0.12	0.56	0.52	0.03	0.5	0.98	0.88	0.61	0.5	0.19	0.02	0.06	0.67	0.89	0.85	0.07	0.82	0.06	0.41	0.07	0.28	0.99	0.9	0.81
OTU155	0.32	0.62	0.93	0.82	0.63	0.78	1	0.01	0.42	0.82	0.08	0.96	0.27	0.22	0.16	0.2	0.88	0.74	0.34	0.7	0.15	0.86	0.72	0.67	0.85	0.66	0.42	0.85	0.09	0.13	0.3	0.32	0.64	0.73	0.6	0.27	0.52	0.24	0.77	0.37	0.97	0.39	0.65	0.1	0.48	0.79	0.28	0.97	0.63
OTU168	0.35	0.71	0.33	0.59	0.01	0.41	0.95	0.3	0.4	0.96	0.31	0.86	0.1	0.87	0.42	0.34	0.62	0.92	0.99	0.29	1	0.24	0.63	0.55	0.82	0.7	0.23	0.46	0.98	0.26	0.68	0.21	0.19	0.46	0.25	0.94	0.56	0.64	0.1	0.68	0.09	0.82	0.4	0.31	0.35	0.07	0	0.71	0.31
OTU172	0.82	0.18	0.01	0.07	0.65	0.44	0.11	0.53	0.33	0.01	0.65	0.67	0.61	0.82	0.04	0.18	0.32	0.04	0.7	0.2	0.94	0.28	0.69	0.73	0.99	0.97	0.1	0.8	0.16	0.43	0.97	0.66	0.51	0.18	0.5	0.18	0.76	0.03	0.2	0.97	0.71	0.54	0.31	0.05	0.35	0.41	0.93	0.31	0.54
OTU173	0.87	0.99	0.18	0.8	0.48	0.61	0.56	0.57	0.89	0.6	0.33	0.81	0.69	0.36	0.69	0.69	0.84	0.6	0.94	0.63	0.61	0.97	0.48	0.79	0.55	0.74	0.61	0.66	0.6	0.44	0.11	0.09	0.73	0.97	0.76	0.7	0.43	0.85	0.69	0.45	0.67	0.95	0.54	0.22	0.44	0.06	0.25	0.71	0.04
OTU175	0.4	0.38	0.43	0.62	0.65	0.94	0.57	0.46	0.39	0.62	0.99	0.31	0.34	0.66	0.44	0.21	0.33	0.79	0.65	0.2	0.17	0.18	0.62	0.72	0.95	0.91	0.44	0.33	0.1	0.34	0.43	0.33	0.53	0.63	0.63	0.14	0.46	0.47	0.72	0.1	0.38	0.36	0.17	0.25	0.65	0.44	0.85	0.68	0.92
OTU180	0.23	0.83	0.79	0.71	0.53	0.52	0.18	0.36	0.29	0.62	0.25	0.49	0.09	0.81	0.48	0.36	0.37	0.03	0.89	1	0.75	0.57	0.71	0.61	0.99	0.97	0.81	0.38	0.4	0.54	0.73	0.84	0.44	0.37	0.2	0.14	0.88	1	0.73	0.36	0.72	0.77	0.05	0.69	0.08	0.36	0.55	0.77	0.88
OTU181	0.78	0.35	0.63	0.58	0.15	0.74	0.2	1	0.61	0.69	0.26	0.69	0.93	0.36	0.32	0.25	0.08	0.44	0.88	0.79	0.39	0.92	0.32	0.42	0.54	0.77	0.61	0.76	0.49	0.12	0.82	0.87	0.21	0.8	0.3	0.55	0.73	0.47	0.48	0.03	0.26	0.55	0.42	0.23	0.61	0.36	0.43	0.11	0.04
OTU182	0.43	0.26	0.56	0.5	0.37	0.66	0.58	0.32	0.6	0.59	0.72	0.92	0.6	0.32	0.91	0.54	0.92	0.18	0.83	0.31	0.59	0.8	0.5	0.79	0.48	0.91	0.09	0.93	0.52	0.93	0.95	0.31	0.2	0.04	0.61	0.01	0.22	0.58	0.97	0.51	0.25	0.33	0.72	0.1	0.64	0.89	0.15	0.56	0.52
OTU184	0.89	0.04	0.35	0.6	0.57	0.76	0.2	0.51	0.46	0.41	0.93	0.05	0.1	0.94	0.88	0.54	0.59	0.14	0.96	0.74	0.33	0.43	0.96	1	0.08	0.89	0.26	0.3	0.89	0.1	0.9	0.17	0.71	0.2	0.77	0.38	0.76	0.71	0.37	0.8	0.5	0.2	0.55	0.93	0.64	0.42	0.76	0.75	0.23
OTU185	0.37	0.81	0.41	0.76	0.63	0.45	0.73	0.33	0.02	0.68	0.32	0.63	0.14	0.01	0.01	0	0.1	0.59	0.13	0.94	0.97	0.43	0.84	0.63	0.85	0.97	0.91	0.92	0.09	0.62	0.72	0.28	0.65	0.78	0.21	0.8	0.41	0.01	0.78	0.34	0.87	0.32	0.44	0.26	0.23	0.58	0.88	0.53	0.59
OTU186	0	0.83	0.38	0.03	0.42	0.18	0.15	0.58	0.79	0.73	0.51	0.21	0.37	0.94	0.2	0.19	0.92	0.74	0.1	0.7	0.06	0.79	0.15	0.01	0.02	0.17	0.57	0.85	0.69	0.22	0.36	0.98	0.75	0.09	0.43	0.28	0.22	0.37	0.03	0.86	0.45	0.31	0.14	0.79	0.87	0.23	0.32	0.43	0.99
OTU194	0.17	0.51	0.02	0.88	0.71	0.35	0.13	0.41	0.61	0.7	0.29	0.33	0.47	0.76	0.26	0.08	0.08	0.91	0.29	0.47	0.13	0.63	0.93	0.28	0.85	0.45	0.01	0.81	0.97	0.66	0.06	0.5	0.61	0.72	0.11	0.06	0.05	0.65	0.73	0.21	0.22	0.47	0.75	0.18	0.43	0.37	0.49	0.98	0.71
OTU196	0.08	0.6	0.96	0.45	0.9	0.62	0.89	0.79	0.08	0.08	0.4	0.7	0.56	0.75	0.18	0.25	0.85	0.38	0.05	0.03	0	0.28	0.07	0.74	0.7	0.87	0.33	0.1	0.74	0.26	0.81	0.52	0.4	0.75	0.22	0.5	0.69	0.22	0.49	0.39	0.29	0.32	0.56	0.08	0.68	0.39	0.87	0.98	0.41
OTU198	0.76	0.42	0.88	0.98	0.92	0.37	0.48	0.31	0.4	0.26	0.14	0.23	0.04	0.32	0.65	0.28	0.22	0.13	0.95	0.07	0.96	0.24	0.43	0.28	0.54	0.27	0.43	0.49	0.29	0.02	0.85	0.79	0.14	0.73	0.41	0.41	0.9	0.72	0.88	0.94	0.88	0.12	0.11	0.66	0.58	0.32	0.95	0.81	0.26
OTU204	0.75	0.26	0.96	0.2	0.32	0.94	0.62	0.24	0.18	0.65	0.9	0.2	0.84	0.89	0.67	0.51	0.76	0.77	0.82	0.88	0.31	0.16	1	0.18	0.14	0.29	0.51	0.9	0.65	0.07	0.29	0.86	0.98	0.31	0.26	0.72	0.13	0.54	0.43	0.75	0	0.57	0.68	0.98	0.97	0.25	0.66	0.07	0.4
OTU206	0.98	0.91	0.04	0.49	0.54	0.1	0.03	0.98	0.32	0.01	0.08	0.46	0.33	0.92	0.81	0.26	0.75	0.88	0.92	0	0.37	0.14	0.1	0.11	0.97	0.07	0.55	0.25	0.09	0.13	0.58	0.91	0.66	0.39	0.77	0.91	0.37	0.99	0.09	0.38	0.94	0.92	0.34	0.76	0.94	0.12	0.94	0.66	0.91
OTU207	0.72	0.26	0.9	0.1	0.44	0.55	0.03	0.2	0.78	0.63	0.49	0.27	0.89	0.24	0.49	0.86	0.17	0.3	0.39	0.61	0.29	0.99	0.2	0.26	0.16	0.46	0.44	0.93	0.79	0.25	0.73	0.75	0.93	0.8	0.01	0.15	0.04	0.64	0.24	0.66	0.96	0.5	0.86	0.62	0.4	0.91	0.71	0.35	0.48
OTU208	0.92	0.66	0.04	0.5	0	0.63	0.73	0.03	0.99	0.77	0.46	0.37	0.58	0.58	1	0.41	0.01	0.05	0.5	0.91	0.28	0.61	0.55	0.6	0.87	0.47	0.36	0.18	0.32	0.66	0.97	0.3	0.52	0.82	0.03	0.97	0.67	0.98	0.27	0.4	0.67	0.03	0.23	0.02	0.62	0.12	0.64	0.61	0.6
OTU211	0.46	0.95	0.16	0.24	0.13	0.76	0.94	0.39	0.07	0.92	0.07	0.26	0.12	0.72	0.16	0.98	0.45	0.39	0.43	0.9	0.91	0.57	0.63	0.58	0.33	0.65	0.6	0.51	0.07	0.72	0.2	0.33	0.49	0.01	0.44	0.27	0.68	0.43	1	0.6	0.61	0.99	0.63	0.44	0.48	0.06	0.49	0.74	0.07
OTU212	0.46	0.43	0.59	0.45	0.2	0.34	0.5	0	0.46	0.54	0.21	0.8	1	0.75	0.23	0.29	0.01	0.84	0.04	0.37	0.85	0.01	0.32	0.15	0.73	0.47	0.67	0.94	0.48	0.94	0.77	0.76	0.53	0.82	0.72	0.36	0.91	0.84	0.85	0.17	0.77	0.79	0.9	0.13	0.81	0.89	0.33	0.6	0.49
OTU213	0.46	0	0.88	0.43	0.15	0.77	0.93	0.58	0.83	0.77	0.4	0.44	0.18	0.68	0.02	0.15	0.27	0.45	0.21	0.45	0.89	0.21	0.64	0.95	0.22	0.78	0.41	0.7	0.69	0.15	0.47	0.52	0.77	0.84	0.11	0.09	0.59	0.01	0.1	0.82	0.61	0.42	0.56	0.94	0.65	0.46	0.12	0.32	0.25
OTU214	0.14	0.27	0.61	0.37	0.74	0.26	0.95	0.52	0.89	0.77	0.33	0.65	0.53	0.57	0.63	0.52	0.17	0.12	0.63	0.78	0.03	0.27	0.93	0.89	0.39	0.33	0.64	0.77	0.94	0.81	0.82	0.51	0.87	0.6	0.54	0.69	0.85	0.35	0.07	0.3	0.58	0.6	0.04	0.34	0.27	0.16	0.35	0.35	0.36
OTU215	0.9	0.24	0.4	0.01	0.6	0.57	0.35	0.22	0.04	0.09	0.12	0.71	0.12	0.97	0.71	0.18	0.74	0.34	0.04	0.05	0.8	0	0.48	0.31	0.56	0.7	0.77	0.78	0.92	0.55	0.35	0.03	0.77	0.09	0.2	0.02	0.05	0	0.1	0.01	0.01	0.23	0.28	0.23	0.3	0.15	0.06	0.01	0.7
OTU237	0.58	0.83	1	0.48	0.86	0.66	0.22	0.95	0.6	0.22	0.87	0.24	0.28	0.61	0.03	0.97	0.05	0.94	0.34	0.66	0.8	0.44	0.56	0.47	0.97	0.3	0.13	0.72	0.76	0.6	0.13	0.73	0.34	0.47	0.74	0.78	0.44	0.69	0.55	0.91	0.79	0.35	0.82	0.26	0.34	0.36	0.2	0.17	0.36
OTU240	0.08	0.53	0.46	0.29	0.43	0.97	0.25	0.47	0.07	1	0.34	0.7	0.05	0.48	0.43	0.15	0.98	0.54	0.2	0.93	0.59	0.38	0.12	0.98	0.58	0.46	0.11	0.92	0.76	0.17	0.97	0.09	0.28	0.64	0.59	0.93	0.23	0.15	0.62	0.87	0.95	0.81	0.64	0.39	0.64	0.15	0.21	0.59	0.05
OTU241	0.93	0.45	0.49	0.36	0.29	0.53	0.1	0.57	0.94	0.8	0.25	0.87	0.03	0.38	0.51	0.31	0.7	0.63	0.02	0.13	0.2	0.59	0.9	0.51	0.57	0.27	0.74	0.28	0.29	0.03	0.89	0.6	0.29	0.75	0.84	0.89	0.81	0.73	0.97	0.33	0.87	0.61	0.66	0.89	0.36	0.67	0.38	0.83	0.62
OTU245	0.39	0.92	0.04	0.19	0.59	0.04	0.26	0.32	0.36	0.4	0.21	0.95	0.66	0.9	0.77	0.32	0.85	0.39	0.21	0.13	0.9	0.65	0.17	0.33	0.03	0.8	0.12	0.96	0.7	0.66	0.6	0.01	0.63	0.78	0.24	0.17	0.26	0.98	0.35	0.38	0.26	0.42	0.85	0.79	0.79	0.41	0.57	0.95	0.59
OTU249	0.2	0.54	0.23	1	0.89	0.61	0.85	0.21	0.74	0.08	0.02	0.44	0.38	0.1	0.17	0.46	0.01	0.96	0.24	0.59	0.85	0.82	0.5	0.73	0.87	0.69	0.33	0.31	0.63	0.9	0.05	0.69	0.55	0.31	0.73	0.24	0.79	0.61	0.22	0.87	0.38	0.61	0.72	0.39	0.72	0.48	0.86	0.38	0.47
OTU250	0.34	0.62	0.23	0.89	0.14	0.44	0.02	0.99	0.33	0.66	0.97	0.09	0.45	0.13	0.29	0.07	0.76	0.29	0.59	0.13	0.75	0.12	0.84	0.46	0.85	0.66	0	0.19	0.52	0.1	0.88	0.96	0.4	0.66	0.73	0.29	0.72	0.73	0.05	0.57	0.78	0.44	0.22	0.9	0	0.72	0.46	0.44	0.35
OTU252	0.71	0.11	0.86	0.74	0.88	0.91	0.11	0.85	0.3	0.47	0.27	0.19	0.74	0.49	0.54	0	0.23	0.61	0.73	0.33	0.78	0.78	0.89	0.47	0.98	0.65	0.63	0.52	0.05	0.35	0.56	0.58	0.04	0.49	0.52	0.03	0.09	0.33	0.24	0.77	0.1	0.12	0.82	0.32	0.33	0.97	0.87	0.65	0.53
OTU254	0.73	0.04	0.54	0.22	0.02	0.87	0.4	0.33	0.19	0.12	0.05	0.55	0.62	0.07	0.21	0.62	0.45	0.48	1	0.23	0.99	0.45	0.32	0.23	0.97	0.96	0.25	0.45	0.66	0.21	0.08	0.69	0.88	0.57	0.18	0.25	0.07	0.13	0.3	0.96	0.58	0.49	0.72	0.55	0.75	0.77	0.35	0.29	0.03
OTU263	0.38	0.49	0.59	0.43	0.92	0.99	0.86	0.43	1	0.35	0.57	0.01	0.94	0.61	0.33	0.63	0.18	0.8	0.99	0.64	0.62	1	0.68	0.32	0.34	0.76	0.36	0.93	0.64	0.8	0.99	0.74	0.88	0.8	0.55	0.11	0.66	0.08	0.12	0.82	0.06	0.43	0.95	0.82	0.78	0.26	0.4	0.33	0.95
OTU264	1	0.15	0.17	0.6	0.31	0.95	0.23	0.4	0.82	0.25	0.71	0.19	0.12	0.18	0.08	0.28	0.16	0.56	0.91	0.9	0.72	0.53	0.9	0.45	0.89	0.14	0.92	0.83	0.45	0.49	0.03	0.12	0.22	0.81	0.16	0.41	0.69	0.13	0.85	0	0.33	0.69	0.75	0.13	0.61	0.61	0.07	0.34	0
OTU274	0.09	0.2	0.91	0.95	0.46	0.13	0.9	0.17	0.24	0.37	0.91	0.06	0.93	0.81	0.46	0.53	0.45	0.41	0.5	0.06	0.57	0.63	0.34	0.75	0.79	0.76	0.27	0.9	0.15	0.95	0.59	0.65	0.37	0.79	0.37	0.99	0.33	0.97	0.02	0.45	0.19	0.21	0.8	0.19	0.25	0.19	0.38	0.18	0.29
OTU275	0.91	0.29	0.28	0.98	0.01	0.38	0.44	0.94	0.17	0.53	0.89	0.87	0.65	0.09	0.53	0.82	0.2	0.34	0.25	0.56	0.59	0.67	0.13	0.52	0.69	0.36	0.79	0.09	0.9	0.05	0.24	0.76	1	0.03	0.66	0.48	0.08	1	0.42	0.09	0.02	0.57	0.14	0.71	0.86	0.28	0.13	0.26	0.91
OTU277	0.12	0.06	0.25	0.87	0.35	0.72	0.47	0.79	0.26	0.21	0.55	0.03	0.9	0.43	0.91	0.34	0.48	0.68	0.81	0.16	0.92	0.43	0.57	0.58	0.82	0.36	0.24	0.56	0.8	0.43	0.71	0.21	0.52	0.68	0.35	0.18	0.31	0.84	0.24	0	0.57	0.38	0.82	0.84	0.36	0.5	0.43	0	0.44
OTU282	0.36	0.94	0.37	0.26	0.24	0.88	0.51	0.01	0.67	0.76	0.22	0.88	0.5	0.92	0.8	0.22	0.13	0.09	0.25	0.03	0.94	0.81	0.15	0.72	0.85	0.38	0.63	0.7	0.58	0.53	0.35	0.36	0.24	0.36	0.78	0.45	0.12	0.08	0.03	0.92	0.7	0.38	0.65	0.25	0.49	0.13	0.73	0.15	0.42
OTU283	0	0.12	0.55	0.84	0.76	0.44	0.83	0.4	0.71	0	0.72	0.88	0.52	0.46	0.04	0.42	0.68	0.88	0.58	0.09	0.08	0.82	0.07	0.02	0.61	0.66	0.83	0.32	0.33	0.64	0.56	0.6	0.36	0.52	0.59	0.91	0.13	0.65	0.66	0.26	0.77	0.52	0.98	0.53	0.35	0.41	0.03	0.11	0.02
OTU288	0.11	0.68	0.06	0.19	0.91	0.09	0.74	0.05	0.79	0.45	0.69	0.61	0.59	0.39	0.29	0.96	0.77	0.34	0.19	0.18	0.12	0.78	0.17	0.15	0.22	0.31	0.76	1	0.35	0.86	0.79	0.04	0.73	0.56	0.66	0.84	0.9	0.96	0.71	0.57	0.21	0.98	0.16	0.61	0.06	0.79	0.24	0.51	0.65
OTU289	0.44	0.06	0.39	0.18	0.88	0.53	0.29	0.37	0.81	0.71	0.46	0.21	0.85	0.82	0.31	0.93	0.96	0.19	0.54	0.01	0.63	0.52	0.96	0.21	0.53	0.12	0.03	0.01	0.98	0.68	0.86	0.3	0.28	0.86	0.73	0.21	0.85	0.74	0.11	0.07	0.24	0.73	0.25	0.44	0.17	0.89	0.03	0.22	0.29
OTU291	0.37	0.68	0.46	0.57	0.59	0.45	0.62	0.56	0.72	0.83	0.23	0.03	0.01	0.89	0.7	0.73	0.38	0.9	0.13	0.41	0.17	0.96	0.73	0.73	0.63	0.91	0.5	0.99	0.09	0.12	0.31	0.93	0.07	0.72	0.18	0.43	0.55	0.72	0.78	0.01	0.07	0.17	0.04	0.42	0.94	0.74	0.36	0.86	0.54
OTU292	0.06	0.83	0.64	0.22	0.88	0.04	0.9	0.64	0.64	0.07	0.7	0.97	0.66	0.07	0.35	0.65	0.15	0.48	0.91	0.02	0.96	0.22	0	0.45	0.54	1	0.21	0.54	0.29	0.01	0.57	0.36	0.35	0.44	0.84	0.33	0.88	0.64	0.13	0.7	0.29	0.74	0.54	0.41	0.36	0.4	0.13	0.04	0.53
OTU294	0.71	0.09	0.49	0.52	0.81	0.69	0.33	0.2	0.02	0.81	0.18	0.83	0.21	0.44	0.04	0.74	0.69	0.01	0.42	0.02	0.24	0.08	0.75	0.97	0	0.36	0.46	0.9	0.02	0.23	0.43	0.04	0.21	0.11	0.5	0.63	0.53	0.2	0.38	0.15	0.45	0.27	0.44	0.57	0.91	0.18	0.83	0.19	0.16
OTU295	0.22	0.99	0.29	0.99	0.53	0.59	0.16	0.73	0.75	0.54	0.71	0.52	0.59	0.65	0.6	0.2	0.4	0.17	0.38	0.64	0.66	0.48	0.77	0.78	0.35	0.88	0.74	0.94	0.48	0.96	0.32	0.94	0.01	0.11	0.56	0.99	0.07	0.53	0.52	0.53	0.3	0.05	0.55	0.75	0.14	0.32	0.76	0.84	0.84
OTU297	0.55	0.84	0.97	0.57	0.57	0.87	0.73	0.53	0.9	0.45	0.33	0.46	0.5	0.36	0.99	0.52	0.91	0.94	0.29	0.72	0.31	1	0.45	0.79	0.56	0.35	0.43	0.8	0.12	0.82	0.53	0.62	0.17	0.94	0.65	0.32	0.21	0.89	0.52	0.7	0.07	0.71	0.74	0.22	0.71	0.98	0.73	0.15	0.02
OTU298	0.85	0.37	0.83	0.49	0.56	0.25	0.04	0.62	0.36	0.22	0.31	0.71	0.13	0.74	0.51	0.5	0.57	0.99	0.76	0.14	0.84	0.09	0.57	0.48	0.03	0.87	0.5	0.71	0.84	0.99	0.12	1	0.55	0.68	0.54	0.4	0.82	0.63	0.9	0.11	0.11	0	0.92	0.49	0.03	0.89	0.27	0.55	0.09
OTU300	1	0.55	0.81	0.24	0.5	0.54	0.11	0.02	0.53	0.44	0.07	0.59	0.77	0.17	0.35	0.21	0.21	0.54	0.73	0.59	0.27	0.83	0.01	0.77	0.53	0.04	0.51	0.2	0.55	0.78	0.46	0.74	0.09	0.94	0.77	0.77	0.53	0.72	0.9	0.73	0.32	0.44	0.58	0.23	0.11	0.7	0.99	1	0.97
OTU305	0.9	0.87	0.68	0.87	0.1	0.14	0.12	0.84	0.48	0.64	0.84	0.52	0.12	0.93	0.92	0.57	0.51	0.66	0.73	0.67	0.09	0.03	0.88	0.92	0.47	0.24	0.39	0.04	0.98	0.83	0.59	0.16	0.89	0.51	0.96	0.69	0.72	0.17	0.16	0	0.28	0.17	0.21	0.2	0.64	0.04	0.03	0.16	0.15
OTU312	0.77	0	0.43	0.36	0.47	0.39	0.75	0.01	0.75	0.85	0.69	0.92	0.95	0.29	0.4	0.56	0.28	0.13	0.05	0.65	0.85	0.85	0.66	0.44	0.26	0.07	0.54	0.16	0.43	0.27	0.04	0.4	0.22	0.49	0.97	0.31	0.9	0.73	0.9	0.4	0.32	0.64	0.42	0.56	0.31	0.31	0.29	0.72	0.09
OTU314	0.19	0.68	0.05	0.86	0.2	0.97	0.57	0.03	0.26	0.33	0.86	0.73	0.25	0.59	0.99	0.92	0.21	0.7	0.03	0.03	0.99	0.08	0.6	0.54	0.35	0.39	0.07	0.33	0.86	0.84	0.68	0.49	0.4	0.96	0.95	0.95	0.72	0.15	0.21	0.19	0.3	0.93	0.87	0.23	0.22	0.6	0.73	0.06	0.21
OTU315	0.93	0.22	0.28	0.77	0.42	0.24	0.05	0.9	0.57	0.93	0.74	0.89	0.31	0.91	0.56	0.02	0.98	0.88	0.96	0.06	0.44	0.57	0.36	0.94	0.33	0.7	0.82	0.47	0.01	0.36	0.08	0.47	0.96	0.97	0.79	0.56	0.51	0.63	0	0.56	0.46	0.65	0	0.85	0.14	0.03	0.24	0.17	0.61
OTU318	0.16	0.85	0.86	0.6	0.26	0.6	0.08	0.98	0.5	0.35	0.84	0.59	0.54	0.16	0.36	0.61	0.4	0.88	0.69	0	0.51	0.64	0.51	0.91	0.65	0.2	0.23	0.6	0.92	0.98	0.29	0.27	0.51	0.28	0.23	0.02	0.07	0.88	0.24	0.28	0	0.05	0.1	0.29	0.56	0.23	0.1	0	0.24
OTU330	0.34	0.11	0.36	0.01	0.24	0.38	0.84	0.73	0.38	0.54	0.42	0.05	0.43	0.05	0.85	0.66	0.78	0.16	0.93	0.36	0.79	0.52	0.84	0.91	0.64	0.92	0.08	0.63	0.15	0.68	0.73	0.36	0.78	0.42	0.22	0.55	0.37	0.69	0	0.78	0.77	0.85	0.67	0.02	0.93	0.67	0.85	0.36	0.62
OTU331	0.5	0.55	0.69	0.09	0.55	0.07	0.53	0.23	0.16	0.75	0.01	0.34	0.05	0.23	0.31	0.85	0.04	0.48	0.92	0.88	0.09	0.54	0.02	0.03	0.19	0.35	0.11	0.64	0.14	0.28	0.48	0.85	0.62	0.36	0.69	0.23	0.72	0.51	0.52	0.61	0.02	0.03	0.54	0.94	0.31	0.33	0.92	0.76	0.49
OTU332	1	0.85	0.43	0.7	0.41	0.06	0.48	0.7	0.35	0.42	0.98	0.83	0.39	0.75	0.56	0.67	0.85	0.4	0.72	0.63	0.21	0.16	0.07	0.19	0.07	0.15	0.6	0.8	0.29	0.69	0.35	0.39	0.01	0.07	0.18	0.95	0.83	0.67	0.6	0.53	0.29	0.49	0.85	0.44	0.7	0.52	0.56	0.47	0.7
OTU333	0.73	0.06	0.75	0.72	0.89	0.97	0.19	0.1	0.02	0.35	0.35	0.13	0.84	0.27	0.82	0.12	0.02	0.6	0.17	0.73	0.02	0.97	0.74	0.52	0.82	0.56	0.65	0.85	0.01	0.32	0.6	0.42	0.03	0.17	0.88	0.6	0.67	0.39	0.85	0.65	0.8	0.06	0.81	0.32	0.35	0.04	0.11	0.25	0.53
OTU337	0.87	1	0.86	0.62	0.64	0.91	0.68	0.92	0.64	0.15	0.67	0.82	0.32	0.08	0.44	0.57	0.1	0.43	0.23	0.99	0.65	0.23	0.07	0.02	0.79	0.41	0.72	0.15	0.31	0.73	0.14	0.14	0.97	0.15	0.35	0.02	0	0.04	0.12	0.48	0.86	0.31	0.32	0.19	0.82	0.78	0.76	0.94	0.72
OTU340	0.42	0.36	0.52	0.62	0.57	0.28	0.24	0.43	0.47	0.17	0.56	0.78	0.67	0.21	0.53	0.04	0.27	0.24	0.9	0.11	0.37	0.63	0.12	0.01	0.43	0.65	0.6	0.62	0.2	0.79	0.33	0.51	0.7	0.16	0.2	0.43	0.59	0.38	0.33	0.64	0.42	0.51	0.46	0.4	0.45	0.87	0.54	0.58	0.17
OTU343	0.54	0.36	0.9	0.99	0.15	0.74	0.85	0.44	0.46	0.62	0.9	0.63	0.02	0.26	0.49	0.43	1	0.81	0.3	0.45	0.29	0.45	0.59	0.2	0.86	0.52	0.66	0.35	0.97	0.85	0.6	0.84	0.54	0.79	0.95	0.52	0.68	0.07	0.8	0.44	0.56	0.15	0.56	0.48	0.82	0.21	0.75	0.3	0.24
OTU349	0.62	0.88	0	0.31	0.16	0.21	0.11	0.37	0.98	0.17	0.15	0.75	0.07	0.45	0.73	0.17	0.44	0.54	0.04	0.01	0.42	0.39	0.57	0.83	0.94	0.16	0.56	0.98	0.52	1	0.51	0.38	0.58	0.34	0.18	0.01	0.26	0.79	0.04	0.26	0.05	0.21	0.06	0.09	0.91	0.04	0.11	0.03	0.57
OTU350	0.43	0.55	0.43	0.03	0.15	0.87	0.97	0.43	0.48	0.05	0.39	0.8	0.4	0.21	0.81	0.26	0.64	0.17	0.42	0.55	0.63	0.62	0.53	0.89	0.14	0.09	0.14	0.11	0.85	0.86	0.62	0.8	0.67	0.6	0.99	0.54	0.4	0.03	0.38	0.34	0.09	0.65	0.42	0.8	0.05	0.67	0.33	0.08	0.22
OTU352	0.28	0.97	0.29	0.49	0.57	0.84	0.14	0.27	0.75	0.64	0.6	0.79	0.29	0.66	0.89	0.95	0.52	0.44	0.97	0.53	0.18	0.47	0.22	0.91	0.27	0.1	0.67	0.4	0.81	0.11	0.98	0.3	0.39	0	0.87	0.41	0.4	0.2	0.82	0.76	0.98	0.82	0.77	0.54	0.84	0.5	0.4	0.04	0.82
OTU353	0.78	0.75	0.67	0.34	0.58	0.46	0.98	0.97	0.88	0.6	0.07	0.86	0.26	0.48	0.64	0.84	0.38	0.58	0.73	0.93	0.55	0.91	0.75	0.5	0.03	0.88	0.91	0.88	0.49	0.43	0.41	0.75	0.36	0.37	0.4	0.73	0.34	0.7	0.37	0.93	0.46	0.62	0.08	0.97	0	0.16	0.09	0.07	0.48
OTU354	0.88	0.79	0.15	0.8	0.66	0.43	0.27	0.92	0.46	0.42	0.94	0.06	0.47	0.91	0.02	0.25	0.53	0.03	0.82	0.13	0.06	0.21	0.62	0.23	0.51	0.45	0.09	0.65	0.03	0	0.11	0.95	0.23	0.05	0.96	0.68	0.04	0.92	0.93	0.79	0.28	0.56	0.13	0.61	0.43	0.51	0.89	0.87	0.87
OTU358	0.24	0.44	0.73	0.34	0.72	0.64	0.16	0.66	0.52	0.62	0.52	0.62	0.54	0.86	0.63	0.55	0.28	0.7	0.13	0.87	0.65	0.8	0.12	0.11	0.95	0.8	0.82	0.95	0.37	0.56	0.96	0.75	0.04	0.28	0.93	0.91	0.37	0.29	0.63	0.08	0.58	0.53	0.22	0.76	0.18	0.82	0.43	0.87	0.32
OTU359	0.07	0.29	0.76	1	0.99	0.55	0.95	0.73	0.88	0.89	0.92	0.04	0.54	0.46	0.32	0.02	0.98	0.11	0.98	0.44	0.57	0.67	0.39	0.36	0.93	0.12	0.06	0.67	0.97	0.29	0.06	0.74	0.21	0.96	0.5	0.41	0.97	0.66	0.79	0.02	0.51	0.68	0.33	0.72	0.72	0.13	0.55	0.04	0.36
OTU360	0.97	0.28	0.46	0.36	0.65	0.19	0.09	0.71	0.3	0.55	0.12	0.38	0.62	0.79	0.49	0.7	0.24	0.47	0.81	0.81	0.54	0.52	0.78	0.36	0.39	0.95	0.82	0.68	0.22	0.37	0.05	0.5	0.57	0.21	0.89	0.15	0.05	0.16	0.84	0.25	0.33	0.1	0.65	0.16	0.81	0.37	0.53	0.32	0.65
OTU371	0.48	0.11	0.94	0.11	0.55	0.21	0.26	0.08	0.98	0.23	0.21	0.25	0.46	0.47	0.3	0.05	0	0	0.61	0.06	0.79	0.28	0.39	0.4	0.99	0.41	0.88	0.34	0.83	0.32	0.75	0.6	0.31	0.49	0.4	0.28	0.7	0.76	0.11	0.49	0.48	0.78	0.8	0.68	0.19	0.56	0.9	0.45	0.06
OTU381	0.1	0.37	0.73	0.19	0.2	0.82	0.53	0.27	0.88	0.56	0.58	0.82	0.85	0.86	0.02	0.01	0.89	0.26	0.3	0.39	0.6	0.31	0.8	0.36	0.4	0.14	0.61	0.83	0.55	0.42	0.41	0.85	0.16	0.57	0.21	0.61	0.83	0.94	0.27	0.76	0.18	0.62	0.87	0.68	0.74	0.01	0.94	0.33	0.65
OTU403	0.46	0.82	0.8	0.97	0.23	0.74	0.94	0.94	0.5	0.88	0.61	0.05	0.7	0.42	0.26	0.58	0.73	0.57	0.97	0.81	0.88	0.31	0.96	0.86	0.82	0.92	0.75	0.66	0.32	0.18	0.52	0.18	0.64	0.58	0.48	0.87	0.59	0.95	0.18	0.81	0.99	0.93	0.17	0.36	0.81	0.04	0.59	0.88	0.14
OTU408	0.27	0.03	0.28	0.5	0.77	0.41	0.31	0.01	0.92	0.95	0.21	0.58	0.03	0.57	0.47	0.4	0.88	0.48	1	0.61	0.16	0.13	0.65	0.56	0.21	0.13	0.22	0.9	0.34	0.56	0.76	0.08	0.96	0.9	0.07	0.15	0.95	0.92	0.8	0.37	0.66	0.12	0.31	0.66	0.45	0.01	0.78	0.22	0.46
OTU412	0.95	0.84	0.19	0.67	0.19	0.2	0.07	0.08	0.68	0.06	0.45	0.74	0.4	0.38	0.18	0.19	0.85	0.58	0.88	0.08	0.87	0.23	0.12	0.83	0.27	0.84	0.3	0.68	0.95	0.3	0.46	0.58	0.77	0.15	0.32	0.06	0.59	0.12	0.05	0.68	0.56	0.06	0.92	0.04	0.49	0.7	0.44	0.68	0.17
OTU420	0.63	0.83	0.29	0.85	0.57	0.9	0.71	0.83	0.42	0.51	0.97	0.59	0.92	0.76	0.45	0.12	0.14	0.63	0.08	0.53	0.11	0.88	0.96	0.1	0.63	0.31	0.08	0.28	0.35	0.16	0.9	0.39	0.62	0.77	0.33	0.76	0.82	0.49	0.34	0.28	0.73	0.67	0.04	0.63	0.68	0.73	0.59	0.9	0.27
OTU433	0.39	0.42	0.46	0.49	0.41	0.32	0.49	0.85	0.1	0.85	0.51	0.68	0.06	0.16	1	0.68	0.28	0.21	0.1	0.14	0.25	0.24	0.19	0.75	0.38	0.62	0.21	0.1	0.9	0.26	0.13	0.67	0.4	0.11	0.73	0.02	0.39	0.18	0.54	0.01	0.07	0.87	0	0.11	0.62	0.89	0.28	0.2	0.76
OTU435	0.18	0.97	0.41	0.65	0.66	0.49	0.42	0.52	0.43	0.8	0.06	0.13	0.21	0.11	0.5	0.31	0.8	0.32	0.05	0.74	0.83	0.19	0.65	0.97	0.38	0.13	0.28	0.79	0.74	0.96	0.98	0.38	0.58	0.53	0.49	0.06	0.8	0.32	0.57	0.07	0.29	0.63	0.03	0.21	0.93	0.71	0.56	0.7	0.97
OTU437	0.28	0.22	0.01	0.62	0.28	0.05	0	0.86	0.33	0.33	0.13	0.03	0.75	0.09	0.05	0.32	0.82	0.54	0.47	0.48	0.2	0.64	0.37	0.8	0.74	0	0.47	0.27	0.72	0.54	0.97	0.42	0.93	0.25	0.49	0.88	0.08	0.69	0.3	0.15	0.83	0.95	0.56	0.32	0.27	0.63	0.19	0.83	0.88
OTU444	0.22	0.34	0.75	0.62	0.98	0.04	0.36	0.9	0.02	0.47	0.07	0.41	0.78	0.35	0.34	0.51	0.65	0.48	0.51	0.81	0.64	0.96	0.12	0.21	0.22	0.54	0.29	0.68	0.04	0.46	0.82	0.67	0.76	0.59	0.58	1	0.9	0.46	0.26	0.53	0.93	0.83	0.12	0.3	0.79	0.77	0.69	0.46	0.01
OTU456	0.46	0.59	0.44	0.08	0.93	0.34	0.85	0.77	0.76	0.2	0.35	0.32	1	0.56	0.26	0.58	0.8	0.44	0.75	0.34	0.44	0.1	0.08	0.28	0.67	0.43	0.48	0.49	0.67	0.12	0.73	0.02	0.3	0.93	0.91	0.84	0.05	0.68	0.38	0.78	0.66	0.46	0.98	0.69	0.51	0.52	0.21	0.93	0.98
OTU465	0.32	0.46	0.34	0.23	0.3	0.08	0.61	0.07	0.61	0.31	0.9	0.39	0.94	0.06	0.84	0.33	0.94	0	0.3	0.82	0.37	0.37	0.2	0.96	0.85	0.96	0.25	0.52	0.17	0.56	0.42	0.04	0.91	0.97	0.11	0.34	0.1	0.71	0.49	0.82	0.33	0.94	0.27	0.05	0.79	0.59	0.1	0.75	0.6
OTU466	0.16	0.5	0.38	0	0.35	0.5	0.02	0.28	0.97	0	0.08	0.5	0.1	0.47	0.5	0.88	0.56	0.22	0.73	0.76	0.74	0.84	0.39	0.31	0.54	0.02	0.74	0.86	0.15	0.87	0.95	0.27	0.17	0.97	0.2	0.58	0.4	0.31	0.9	0.33	0.53	0.36	0.92	0.21	0.68	0.3	0.58	0.56	0.82
OTU467	0.82	0.6	0.66	0.64	0.61	0.28	0.73	0.81	0.11	0.29	0.68	0.8	0.99	0.23	0.88	0.8	0.52	0.24	0.93	0.38	0.97	0.5	0.38	0.77	0.42	0.54	0.12	0.99	0.15	0.99	0.42	0.93	0.2	0.9	0.14	0.97	0.69	0.37	0.68	0.51	0.9	0.91	0.94	0.13	0.39	0.85	0.88	0.74	0.54
OTU470	0.89	0.25	0.16	0.58	0.87	0.19	0.86	0.06	0.04	0.56	0.32	0.21	0.68	0.22	0.4	0.49	0.59	0.56	0.99	0.22	0.05	0.02	0.58	0.5	0.75	0.72	0.99	0.54	0.87	0.75	0.97	0.54	0.55	0.87	0.55	0.02	0.71	0.77	0.55	0.53	0.15	0.05	0.1	0.21	0.3	0.85	0.97	0.66	0.86
OTU471	0.48	0.4	0.71	0.22	0.67	0.09	0.41	0.99	0.47	0.87	0.19	0.01	0.62	0.6	0.67	0.34	0.29	0.05	0.93	0.76	0.56	0.88	0.45	0.32	0.46	0.51	0.25	0.09	0.35	0.92	0.69	0.65	0.48	0.91	0.14	0.71	0.89	0.99	0.32	0.25	0.24	0.66	0.53	0.11	0.96	0.97	0.83	0.35	0.4
OTU474	0.59	0.27	0.9	0.7	0.72	0.15	0.51	0.73	0.8	0.18	0.1	0.07	0.88	0.95	0.48	0.37	0.39	0.13	0.85	0.02	0.64	0.23	0.27	0.13	0.48	0.28	0	0.29	0.31	0.87	0.67	0.76	0.2	0.11	0.29	0.05	0.15	0.6	0.21	0.41	0.41	0.54	0.64	0.38	0.03	0.17	0.5	0.12	0.49
OTU480	0.03	0.62	0.65	0.22	0.65	0.94	0.19	0.18	0.65	0.47	0.41	0.49	0.42	0.19	0.79	0.71	0.47	0.92	0.99	0.66	0.71	0.74	0.97	0.68	0.49	0.19	1	0.73	0.13	0.02	0.38	0.96	0.66	0.98	0.5	0.98	0.72	0.93	0.08	0.35	0.33	0.19	0.63	0.12	0.28	0.97	0.24	0.42	0.44
OTU482	0.98	0.53	0.21	0.47	0.33	0.39	0.08	0.2	0.51	0.07	0.75	0.79	0.32	0.45	0.84	0.82	0.13	0.46	0.7	0.36	0.73	1	0.66	0.2	0.79	0.63	0.02	0.56	0.17	0.73	0.4	0.64	0.89	0.58	0.67	0.04	0.31	0.1	0.44	0.85	0.56	0.09	0.4	0.99	0.88	0.57	0.62	0.72	0.94
OTU483	0.51	0.41	0.35	0.75	0.31	0.33	0.37	0.23	0.86	0.48	0.28	0.76	0.12	0.6	0.71	0.4	0.07	0.34	0.21	0.03	0.78	0.75	0.45	0.79	0.64	0.06	0.36	0.85	0.13	0.98	0.28	0.04	0.05	0.59	0.21	0.34	0.16	0.85	0.16	0.68	0.8	0.88	0.59	0.83	0.89	0.77	0.43	0.6	0.37
OTU497	0.12	0.68	0.66	0.89	0.01	0.59	0.51	0.16	0.29	0.19	0.6	0.62	0.18	0.32	0.19	0.37	0.67	0.16	0.06	0.49	0.77	0.79	0.94	0.31	0.5	0.46	0.69	0.06	0.82	0.51	0.55	0.49	0.92	0.49	0.08	0.02	0.02	0.98	0.87	0.64	0.11	0.68	0.32	0.42	0.28	0	0.27	0.67	0.43
OTU508	0.53	0.28	0.5	0.23	0.03	0.67	0.18	0.2	0.3	0.63	0.91	0.27	0.1	0.51	0.29	0.55	0.64	0.44	0.54	0.01	0.63	0.66	0.73	0.61	0.75	0.14	0.78	0.09	0.13	0.57	0.6	0.81	0.5	0.78	0.43	0.08	0.3	0.02	0	0.41	0	0.2	0.03	0.44	0.04	0.63	0	0.14	0.76
OTU531	0.57	0.48	0.1	0.13	0.2	0.23	0.68	0.65	0.48	1	0.41	0.96	0.69	0.57	0.53	0.41	0.73	0.17	0.46	0.07	0.87	0.33	0.54	0.84	0.92	0.61	0.96	0.68	0.38	0.85	0.15	0.92	0.17	0.22	0.21	0.12	0.84	0.54	0.11	0.93	0.3	0.13	0.55	0.15	0.08	0	0.04	0.31	0.91
OTU536	0.67	0.3	0.6	0.66	0.37	0.42	0.59	0.22	0.27	0.15	0.89	0.26	0.32	0.31	0.04	0.97	0.14	0.57	0.33	0.77	0.82	0.4	0.73	0.63	0.72	0.02	0.25	0.56	0.05	0.38	0	0.69	0.44	0.8	0.11	0.9	0.67	0.15	0.55	1	0.9	0.08	0.35	0.91	0.35	0.05	0.24	0.85	0.56
OTU555	0.58	0.66	0.03	0.69	0.43	0.28	0.29	0.32	0.86	0.04	0.55	0.11	0.04	0.37	0.74	0.71	0.96	0.04	0.97	0.96	0.9	0.04	0.75	0.71	0.33	0.05	0.27	0.69	0.86	0.2	0.97	0.66	0.96	0.62	0.85	0.37	0.41	0.44	0.54	0.65	0.79	0.91	0.08	0.24	0.47	0.65	0.61	0.37	0.06
OTU556	0.21	0.2	0.05	0.05	0.59	0.98	0.03	0.34	0.51	0.22	0.67	0.66	0.78	0.59	0.47	0.27	0.54	0.15	0.9	0.1	0.06	0.21	0.09	0.29	0.95	0.03	0.77	0.68	0.41	0.14	0.15	0.08	0.73	0.62	0.49	0.81	0.45	0.43	0.43	0.56	0.25	0.78	0.22	0.45	0.53	0.26	0.58	0.44	0.86
OTU557	0.52	0.7	0.53	0.11	0.64	0.16	0.1	0.91	0.18	0.25	0.39	0.93	0.42	0.73	0.52	0.01	0.73	0.06	0.93	0.85	0.92	0.53	0.5	0.91	0.98	0.87	0.12	0.93	0.52	0.59	0.63	0.21	0.44	0.06	0.8	0.8	0.66	0.46	0.85	0.9	0.22	0.04	0.5	0.68	0.55	0.45	0.27	0.57	0.47
OTU558	0.37	0.11	1	0.9	0.15	0.35	0.58	0.09	0.26	0.39	0.59	0.51	0.69	0.57	0.87	0.39	0.48	0.98	0.68	0.02	0.68	0.09	0.1	0.15	0.03	0.18	0.53	0.24	0.44	0.13	0.74	0.28	0.58	0.28	0.84	0.2	0.68	0.22	0.91	0.31	0.9	0.33	0.55	0.36	0.14	0.16	0.94	0.78	0.22
OTU559	0.1	0.64	0.07	0.19	0.7	1	0.94	0.41	0.97	0.3	0.02	0.08	0.96	0.03	0.13	0.14	0.23	0.35	0.53	0.44	0.77	0.75	0.78	0.37	0.55	0.11	0.32	0.43	0.39	0.08	0.75	0.66	0.07	0.18	0.08	0.86	0.84	0.51	0.7	0.94	0.76	0.13	0.8	0.6	0.48	0.07	0.5	0.85	0.76
OTU563	0.15	0.73	0.86	0.35	0.64	0.52	0.62	0.6	0.95	0.67	0.26	0.45	0	0.88	0.7	0.05	0.5	1	0.58	0.66	0.94	0.09	0.05	0.5	0.15	0.39	0.77	0.15	0.94	0.03	0.3	0.54	0.24	0.85	0.88	0.85	0.8	0.9	0.4	0.99	0.69	0.75	0.47	0.89	0.54	0.01	0.56	0.54	0.49
OTU566	0.5	0.62	0.9	0.01	0.81	0.63	0.68	0.2	0.02	0.2	0.86	0.97	0.27	0.32	0.93	0.92	0.48	0.21	0.51	0.51	0.39	0.39	0.18	0.46	0.72	0.72	0.92	0.03	0.86	0.93	0.54	0.09	0.4	0.51	0.48	0.31	0.13	0.46	0.2	0.88	0.48	0.44	0.42	0.68	0.94	1	0.35	0.06	0.68
OTU569	0.41	0.37	0.81	0.33	0.88	0.36	0.53	0.03	0.78	0.41	0.94	0.81	0.64	0.41	0.3	0.46	0.25	0.3	0.24	0.07	0.16	0.29	0.31	0.19	0.36	0.74	0.4	0.53	0.46	0.68	0	0.31	0.98	0.16	0.21	0.37	0.63	0.72	0.49	0.01	0.06	0.4	0.69	0.22	0.02	0.71	0.54	0.79	0.21
OTU570	0.77	0.91	0.08	0.94	0.7	0.88	0.51	0.4	0.1	0.5	0.7	0.4	0.63	0.23	0.83	0.73	0.54	0.85	0.85	0.15	0.54	0.97	0.36	0.57	0.22	0.73	0.25	0.75	0.04	0.67	0.87	0.64	0.28	0.53	0.16	0.49	0.93	0.73	0.01	0.71	0.88	0.12	0.4	0.15	0.31	0.54	0.2	0.98	0.04
OTU571	0.25	0.71	0.32	0.82	0.27	0.94	0.94	0.93	0.95	0.05	0.26	0.86	0.27	0.76	0.61	0.89	0.07	0.43	0.92	0.79	0.94	0	0.4	0.38	0.8	0.72	0.21	0.96	0.83	0.95	0.16	0.01	0.82	0.58	0.04	0.02	0.88	0.29	0.39	0.46	0.54	0.84	0.58	0.39	0.51	0.27	0.04	0.69	0.48
OTU572	0.78	0.62	0.49	0.73	0.03	0.41	0.63	0.61	0.52	0.87	0.99	0.87	0.04	0.06	0.85	0.04	0.01	0.19	0.13	0.06	0.75	1	0	0.36	0.05	0.08	0.55	0.52	0.88	0.46	0.35	0.03	0.46	0.9	0.89	0.29	0.25	0.64	0.1	0.2	0.39	0.76	0.54	0.93	0.75	0.64	0.42	0.79	0.9
OTU573	0.3	0.78	0.83	0.17	0.95	0.44	0.52	0.26	0.83	0.12	0.77	0.14	0.89	0.78	0.41	0.23	0.45	0.57	0.04	0.63	0.35	0.88	0.02	0.39	0.75	0.23	0.09	0.58	0.72	0.54	0.41	0.66	0.11	0.66	0.87	0.34	0.98	0.78	0.29	0.97	0.74	0	0.52	0.54	0.18	0.93	0.99	0.66	0.93
OTU580	0.47	0.52	0.88	0.91	0.86	0.8	0.53	0.62	0.18	0.17	0.98	0.23	0.42	0.42	0.55	0.72	0.16	0.41	0.11	0.4	0.02	0.97	0.47	0.73	0.68	0.46	0.79	0.25	0.23	0.96	0.91	0.66	0.63	0.06	0.23	0.66	0.79	0.32	0.06	0.3	0.32	0.66	0.06	0.76	0.84	0.44	0.64	0.7	0.7
OTU581	0.73	0.93	0.48	0.82	0.4	0.64	0.1	0.05	0.43	0.47	0.81	0.59	0.28	0.65	0.35	0.64	0.55	0.76	0.38	0.96	0.88	0.88	0.47	0.11	0.87	0.03	0.6	0.27	0.29	0.48	0.57	0.88	0.3	0.39	0.46	0.6	0.55	0.57	0.81	0.03	0.82	0.61	0.9	0.73	0.96	0.93	0	0.58	0.83
OTU589	0.04	0.73	0.69	0.78	0.46	0.26	0.79	0.54	0.19	0.6	0.77	0.09	0.45	0.81	0.39	0.37	0.5	0.41	0.84	0.1	0.44	0.48	0.71	0.86	0.78	0.43	0.36	0.48	0.41	0.83	0.79	0.96	0.31	0.93	0.41	0.11	0.37	0.57	0.03	0.99	0	0.11	0.92	0.46	0.09	0.82	0.48	0.04	0.76
OTU606	0.72	0.22	0.37	0.19	0.85	0.16	0.04	0.05	0.1	0.8	0.51	0.89	0.74	0.78	0.55	0.98	0.57	0.2	0.8	0.6	0.61	0.51	0.92	0	0.7	0.69	0.68	0.65	0.75	0.54	0.79	0.69	0.67	0.52	0.84	0.23	1	0.92	0.37	0.56	0.83	0.06	0.09	0.82	0.26	0.35	0.07	0.17	0.16
OTU607	0.54	0.86	0.9	0.17	0.37	0.34	0.18	0.06	0.55	0.99	0.68	0.54	0.17	0.7	0.69	0.06	0.55	0.02	0.21	0.39	0.83	0.44	0.04	0.75	0.24	0.09	0.94	0.95	0.46	0.24	0.05	0.95	0.17	0.68	0.54	0.56	0.73	0.01	1	0.19	0.72	0.31	0.57	0.76	0.37	0.05	0.09	0.25	0.2
OTU610	0.74	0.84	0.17	0.59	0.44	0.1	0.96	0.84	0.12	0.52	0.02	0.4	0.54	0.1	0.36	0.52	0.74	0.24	0.33	0.35	0.64	0.84	0.74	0.13	0.03	0.4	0.59	0.22	0.73	0.56	0.82	0.69	0.47	0.4	0.42	0.73	0.79	0.77	0.43	0.51	0.23	0.43	0.31	0.56	0.7	0.97	0.58	0.73	0.63
OTU612	0.14	0.39	0.59	0.97	0.9	0.91	0.57	0.65	0.51	0.86	0.95	0.15	0.34	0.98	0.33	0.22	0.79	0.54	0.69	0.28	0.48	0.25	0.19	0.37	0.83	0.64	0.73	0.62	0.89	0.96	0.9	0.86	0.61	0.22	0	0.61	0.65	0.18	0.29	0.36	0.78	0.16	0.53	0.97	0.47	1	0.17	0.54	0.71
OTU616	0.81	0.52	0.2	0.64	0.97	0.42	0.55	0.4	0.13	0.21	0.12	0.6	0.06	0.29	0.34	0.71	0.85	0.55	0.96	0.09	0.11	0.19	0.51	0.17	0.35	0.11	0.36	0.85	0.65	0.04	0.22	0.65	0.18	0.55	0.46	0.49	0.91	0.93	0.21	0.51	0.7	0.31	0	0.66	0.31	0.2	0.32	0.57	0.03
OTU617	0.02	1	1	0.24	0.98	0.71	1	0.22	0.27	0.21	0.81	0.56	0.92	0.66	0.28	0.22	0.33	0.24	0.09	0.09	0.99	0.77	0.68	0.81	0.56	0.42	0.51	0.64	0.1	0.3	0.73	0.05	0.81	0.47	0.82	0.13	0.58	0.15	0.83	0.26	0.94	0.94	0.76	0.13	0.28	0.75	0.57	0.08	0.69
OTU618	0.73	0.14	0.34	1	0	0.11	0.53	0.75	0.19	0.92	0.66	0.57	0.6	0.87	0.63	0.98	0.85	0.42	0.97	0.26	0.46	0.28	0.74	1	0.08	0.2	0.55	0.79	0.67	0.9	0.52	0.54	0.81	0.19	0.4	0.7	0.04	0.19	0.1	0.44	0.15	0.94	0.25	0.13	0.94	0.77	0.97	0.46	0.33
OTU619	0.3	0.26	0.51	0.07	0.66	0.41	0.76	0.28	0.16	0.41	0.39	0.24	0.18	0.32	0.89	0.06	0.28	0.84	0.66	0.8	0.43	0.17	0.28	0.05	0.27	0.6	0.08	0.91	1	0.28	0.4	0.24	0.01	0.57	0.07	0.25	0.58	0.65	0.71	0.26	0.47	0.89	0.43	0.16	0.22	0.63	0.04	0.07	0.71
OTU624	0.15	0.66	0.11	0.38	0.73	0.9	0.07	0.69	0.1	0.4	0.95	0.14	0.83	0.93	0.7	0.84	0.63	0.94	0.73	0.01	0.92	0.41	0.92	0.44	0.21	0.65	0.2	0.09	0.82	0.58	0.24	0.02	0.31	0.98	0.16	0.46	0.64	0.54	0.29	0.11	0.38	0.04	0.34	0.5	0.44	0.09	0.69	0.77	0.11
OTU626	0.26	0.56	0.07	0.41	0.84	0.22	0.04	0.31	0.47	0.83	0.74	0.55	0.42	0.86	0.57	0.74	0.08	0.24	0.86	0.92	0.22	0.1	0.21	0.63	0.7	0.3	0.64	0.45	0.69	0.92	0.32	0.03	0.63	0.21	0.14	0.73	0.97	0.07	0.22	0.17	0.85	0.95	0.53	0.58	0.6	0.36	0.01	0.73	0.66
OTU629	0.96	0.34	0.34	0.9	0.31	0.76	0.32	0.28	0.87	0.66	0.12	0.25	0.85	0.43	0.34	0.1	0.81	0.18	0.25	0.49	0.62	0.85	0.58	0.9	0.17	0.35	0.5	0.54	0.33	0.1	0.13	0.87	0.71	0.58	0.09	0.28	0.91	0.11	0.76	0.15	0.77	0.13	0.59	0.83	1	0.84	0.7	0.28	0.83
OTU641	0.55	0.9	0.38	0.39	0.23	0.71	0.79	0.45	0.42	0.55	0.52	0.93	0.27	0.95	0.36	0.51	0.63	0.07	0.09	0.74	0.93	0.48	0.58	0.46	0.49	0.12	0.05	0.96	0.48	0.26	0.1	0.69	0.8	0.32	0	0.63	0.56	0.11	0.48	0.35	0.67	0.62	0.74	0.05	0.83	0.82	0.55	0.7	0.31
OTU643	0.49	0.83	0	0.04	0.57	0.09	0.38	0.1	0.95	0.56	0.71	0.36	0.37	0.47	0.5	0.58	0.38	0.07	0.82	0.93	0.49	0.77	0.73	0.28	0.26	0.1	0.06	0.61	0.38	0.68	0.49	0.24	0	0.13	0.81	0.36	0.85	0.85	0.75	0.38	0.36	0.78	0.91	0.82	0.07	0.92	0.28	0.72	0.42
OTU645	0.56	0.58	0.8	0.67	0.69	0.32	0.81	0.61	0.9	0.24	0.72	0.87	0.62	0.31	1	0.06	0.97	0.74	0.49	0.41	0.96	0.59	0.32	0.92	0.97	0.35	0.33	0.32	0.09	0.13	0.93	0.75	0.89	0.71	0.41	0.28	0.55	0.65	0.36	0.68	0.83	0.08	0.74	0.44	0.9	0.45	0.07	0.67	0.34
OTU648	0.87	0.89	0.6	0.9	0.78	0.79	0.77	0.87	0.19	0.28	0.76	0.69	0.96	0.24	0.39	0.97	0.2	0.08	0.48	0.36	0.48	0.06	0.46	0.41	0.61	0.62	0.93	0.76	0.62	0.97	0.24	0.01	0.22	0.42	0.77	0.88	0.55	0	0.53	0.52	0.81	0.63	0.69	0.89	0.03	0.09	0.34	0.93	0.68
OTU649	0.27	0.86	0.3	0.77	0.77	0.67	0.5	0.92	0.63	0.17	0.6	0.02	0.11	0.32	0.25	0.26	0.37	0.79	0.67	0.82	0.53	0.71	0.87	0.39	0.32	0.59	0.52	0.52	0.37	0.07	0.74	0.94	0.78	0.06	0.77	0.82	0.69	0.64	0.26	0.74	0.23	0.09	0.88	0.48	0.72	0.6	0.34	0.06	0.75
OTU650	0.22	0.83	0.65	0.35	0.85	0.71	0.52	0.51	0.64	0.07	0.17	0.7	0.07	0.83	0.03	0.69	0.84	0.71	0.07	0.01	0.91	0.09	1	0.16	0.51	0.89	0.49	0.76	0.85	0	0.47	0.66	0.81	0.23	0.38	0.07	0.19	0.92	0.67	0.2	0.13	0.04	0.76	0.28	0.6	0.55	0.17	0.06	0.52
OTU653	0.04	0.35	0.57	0.92	0.97	0	0.66	0.59	0.18	0.01	0.43	0.01	0.11	0.63	0.5	0.81	0.67	0.16	0.38	0.11	0.45	0.66	0.4	0.18	0.46	0.23	0.48	0	0.81	0.46	0.68	0.26	0.74	0.72	0.08	0.37	0.83	0.42	0.08	0.26	0.82	0.46	0.53	0.84	0.26	0.23	0.69	0.4	0.4
OTU654	0.56	0.05	0.94	0.96	0.87	0.39	0.99	0.61	0.77	0.54	0.99	0.72	0.94	0.32	0.03	0.45	0.26	0	0	1	0.2	0.96	0.99	0.19	0.12	0.28	0.5	0.07	0.28	0.65	0.05	0.76	0.81	0.25	0.23	0.56	0.68	0.66	0.55	0	0.63	0.16	0.65	0.29	0.17	0.39	0.42	0.69	0.41
OTU655	0.58	0.31	0.79	0.12	0.08	0.56	0.99	0.77	0.59	0.84	0.28	0.8	0.91	0.14	0.93	0.19	0.35	0.95	0.12	0.59	0.17	0.77	0.93	0.7	0.71	0.91	0.38	0.27	0.59	0.4	0.73	0.38	0.32	0.52	0.24	0.39	0.3	0.42	0.3	0.8	0.86	0.16	0.89	0.02	0.68	0.95	0.9	0.3	0.27
OTU656	0.19	0.51	0.06	0.74	0.48	0.41	0.03	0.08	0.02	0.92	0.44	0.18	0.81	0.39	0.2	0.52	0.71	0.2	0.91	0.87	0.42	0.23	0.25	0.17	0.73	0.23	0.71	0.73	0.93	0.18	0.05	0.92	0.29	0.66	0.99	0.65	0.85	0.41	0.31	0.36	0.71	0.26	0.53	0.6	0.11	0.74	0.37	0.13	0.32
OTU659	0.06	0.18	0.52	0.27	0.11	0.51	0.17	0.38	0.23	0.74	0.18	0.71	0.42	0.46	0.97	0.41	0.56	0.85	0.76	0.01	0.74	0.48	0.9	0.54	0.13	0.9	0.33	0.49	0.65	0.25	0.54	0.63	0.5	0.28	1	0.26	0.97	0.54	0.07	0.54	0.13	0.97	0.44	0.96	0.39	0.75	0.87	0.35	0.8
[truncated: 135 more columns]

## Sheet: IBD-only-SparCC_correlation
	OTU11	OTU14	OTU18	OTU19	OTU20	OTU21	OTU22	OTU23	OTU25	OTU26	OTU27	OTU30	OTU40	OTU43	OTU47	OTU48	OTU64	OTU66	OTU70	OTU71	OTU74	OTU75	OTU81	OTU88	OTU93	OTU95	OTU104	OTU105	OTU106	OTU107	OTU108	OTU114	OTU116	OTU119	OTU121	OTU122	OTU126	OTU127	OTU130	OTU131	OTU132	OTU133	OTU172	OTU175	OTU176	OTU180	OTU181	OTU184	OTU185
OTU11	1	-0.0384423	0.00920172	0.0155502	0.0669321	-0.0593905	-0.0346784	0.117273	0.0180213	-0.0509479	-0.0106977	-0.0116949	-0.0477336	0.0240557	0.0273939	0.0640936	0.0487127	0.0387774	-0.0154934	-0.0211908	0.0147361	0.0108615	-0.0179898	-0.0116636	-0.00766561	-0.0471781	-0.0060871	-0.0201434	-0.0570918	0.0480587	-0.0111177	0.0289242	-0.0282455	0.0600671	-0.0206386	0.0376277	-0.0827326	-0.0723327	0.0189569	0.0636029	-0.0137657	0.0200439	0.0594345	-0.0416667	-0.0395576	0.105863	0.0164716	0.0019289	-0.050163
OTU14	-0.0384423	1	-0.0179688	0.0131352	-0.0215899	0.0251549	-0.0067372	0.0195301	0.0356983	-0.0689806	-0.0180069	-0.00770697	0.00596703	-0.00635863	0.0335678	0.0210781	-0.0750089	-0.0583359	-0.0154731	-0.0302052	0.00183243	-0.0852526	0.00242252	-0.0197804	0.0450136	-0.0397788	-0.00773209	0.0218206	-0.0320475	-0.0321392	0.0228478	0.0411627	-0.0191276	0.0522983	0.041971	-0.0189515	-0.0184851	0.0295655	-0.0423673	-0.0307695	-0.0159366	0.0668721	-0.0472072	-0.0150675	0.0279001	0.0447473	-0.00273329	-0.0212475	0.0140179
OTU18	0.00920172	-0.0179688	1	0.0250124	0.0142398	0.00250255	0.0173116	0.0200623	-0.0236306	0.00952723	-0.00262916	-0.005048	-0.0504	0.067446	0.000142714	-0.0368503	-0.0632317	-0.0290162	0.0232303	-0.0100771	0.00653553	-0.0347566	-0.0375217	0.0905676	-0.00681843	-0.00724146	0.0149338	-0.0141849	-0.014636	0.0648512	-0.0231261	-0.0647642	-0.00802367	-0.0255182	-0.0237812	-0.0724921	0.00242689	0.0212214	-0.0196134	0.0423006	-0.0218507	-0.0211433	0.055532	-0.0212129	-0.00873501	-0.0548041	0.0967617	0.0283004	0.057388
OTU19	0.0155502	0.0131352	0.0250124	1	0.016565	-0.0455921	0.00283789	0.00863145	0.0217344	-0.051924	0.0561065	0.0186118	0.0431586	-0.0674401	-0.0731211	-0.0221967	0.00867737	0.0442573	-0.042208	-0.014846	-0.0117281	0.031165	-0.0124058	0.0201307	-0.00630848	-0.026873	-0.0175656	-0.00128039	-0.000416005	-0.0634173	-0.0721682	-0.085793	0.00169807	0.0610788	0.022963	0.0647106	-0.0108072	0.0144681	-0.0310085	0.0301262	-0.0230476	0.031591	-0.00595205	0.0804991	-0.0309862	-0.0176291	-0.0363165	-0.00520845	0.014822
OTU20	0.0669321	-0.0215899	0.0142398	0.016565	1	0.0589172	-0.00638152	0.0035742	-0.031303	0.0458474	-0.0106944	0.0283468	-0.0151802	0.000269485	-0.010408	0.00126131	-0.0338942	0.0376866	-0.0167802	0.00757462	-0.00105408	-0.0154401	0.0299183	-0.0126595	-0.00947001	-0.0237162	0.0218867	-0.0238414	-0.0347224	-0.0281863	-0.0663922	-0.0167688	-0.0846942	0.0150935	0.00786591	0.053862	0.0077467	0.00696886	-0.0194999	-0.0192293	0.0213332	-0.0443668	-0.0604063	0.00208831	-0.00479589	-0.0853085	-0.037485	0.023111	-0.00626357
OTU21	-0.0593905	0.0251549	0.00250255	-0.0455921	0.0589172	1	-0.00984077	-0.0338459	-0.0223746	-0.00277287	-0.0613099	0.00620305	-0.0055888	0.0243205	0.0150446	0.0696643	-0.0532011	0.0564547	0.0276802	-0.027054	-0.0267568	0.0429548	0.00326932	-0.0560929	0.104977	0.0454739	-0.0359017	0.0764144	0.0649214	0.049658	0.0191562	-0.0700507	-0.00711354	0.0110275	-0.0212947	-0.0415052	0.0288612	0.0313642	-0.069151	0.0451208	-0.0519369	-0.0761099	0.0488046	0.0723787	0.000355446	-0.074995	-0.0145107	-0.00509536	-0.00149572
OTU22	-0.0346784	-0.0067372	0.0173116	0.00283789	-0.00638152	-0.00984077	1	0.0505507	0.0257908	-0.00708197	0.0684714	-0.018083	0.0212829	-0.0408262	0.0270196	-0.0302143	-0.0444739	-0.0786618	0.0271351	0.118674	0.0363436	0.0343405	-0.0516538	-0.0142341	-0.0139492	-0.0324152	0.0156199	0.0188571	-0.0541051	-0.00423947	0.00240966	-0.0271666	-0.0111879	0.0249102	-0.0647854	0.0313116	0.0455858	0.0206857	0.0333892	-0.0233726	0.00659042	-0.00110172	0.0566881	-0.0034587	0.0227493	-0.069057	0.0521658	-0.0617586	-0.0283103
OTU23	0.117273	0.0195301	0.0200623	0.00863145	0.0035742	-0.0338459	0.0505507	1	0.0841442	-0.0336016	0.0364022	0.0168505	0.0150834	-0.0111728	-0.0506599	-0.0540373	0.0101945	-0.0345641	0.0517267	-0.00680823	-0.0147972	0.00454269	-0.0276074	0.0626066	0.0228154	-0.0215879	-0.0798137	0.0594502	-0.0929439	-0.0218935	-0.00168892	0.0338928	-0.024668	-0.0200216	0.0518811	0.101356	0.0469978	0.00256376	-0.0246944	-0.0746227	0.0311228	-0.0308017	-0.0593701	-0.0283432	0.00295436	0.075831	0.0102859	-0.0204453	-0.0361787
OTU25	0.0180213	0.0356983	-0.0236306	0.0217344	-0.031303	-0.0223746	0.0257908	0.0841442	1	-0.0163666	-0.0199237	-0.0253668	-0.0224353	0.0443813	-0.0275851	0.0256399	0.0644085	0.0266389	0.0170494	0.0519781	-0.0980453	-0.0131197	-0.0152402	0.0248219	-0.018085	-0.0585593	-0.0685605	-0.00680892	-0.0686755	-0.00790971	0.0192423	0.0103166	0.0433538	0.03126	-0.0548779	0.00640407	0.0304369	0.0269376	-0.00119455	-0.0148628	-0.039852	-0.0128203	-0.0359554	0.0127605	0.0364323	-0.0152588	0.0245736	-0.0865295	0.027246
OTU26	-0.0509479	-0.0689806	0.00952723	-0.051924	0.0458474	-0.00277287	-0.00708197	-0.0336016	-0.0163666	1	-0.038421	-0.0331296	0.104387	-0.0239872	-0.00907601	-0.00667502	-0.0256177	-0.0314383	0.0178632	0.0542997	0.0875016	-0.0731225	-0.0653419	-0.00902177	-0.0163238	0.0114792	0.0530001	-0.0432086	-0.0244002	-0.00795041	-0.0190002	0.0277394	0.0261694	-0.00165807	0.0141342	0.00659223	0.0982354	0.0417693	0.0310731	0.0537237	0.0678338	-0.0247867	0.0261033	-0.0252368	-0.034395	-0.00914248	0.00481651	-0.0395406	-0.00658333
OTU27	-0.0106977	-0.0180069	-0.00262916	0.0561065	-0.0106944	-0.0613099	0.0684714	0.0364022	-0.0199237	-0.038421	1	0.0443979	0.0233815	-0.0742744	-0.00387963	-0.0626108	-0.0237271	-0.0528461	0.0238237	-0.0250634	-0.00934788	-0.0466008	0.0685107	0.0254934	0.0265784	-0.0488706	0.0148211	0.0568466	-0.00109625	0.0287292	0.0143492	-0.0359438	6.69156e-05	0.0342245	-0.000957976	-0.0140019	-0.0581707	-0.0111503	0.046424	0.012652	-0.0313554	-0.0213527	0.00206886	-0.020177	0.015328	-0.0322248	0.0913849	0.0369649	-0.0444061
OTU30	-0.0116949	-0.00770697	-0.005048	0.0186118	0.0283468	0.00620305	-0.018083	0.0168505	-0.0253668	-0.0331296	0.0443979	1	-0.0563349	-0.0116172	-0.0144222	-0.0368666	-0.0704189	-0.0147595	0.00924301	-0.00358251	-0.0491891	-0.030261	0.014086	0.00142623	0.0330849	0.00745574	0.0110977	0.0534494	0.00806403	0.00657601	0.0203644	0.0371316	-0.0101743	0.0330378	0.0249735	0.0190554	0.00341541	-0.014347	-0.0318541	-0.000929101	-0.0174027	0.0299893	-0.033254	0.0283415	0.0329877	-0.0275745	0.00193527	-0.0117989	0.0498382
OTU40	-0.0477336	0.00596703	-0.0504	0.0431586	-0.0151802	-0.0055888	0.0212829	0.0150834	-0.0224353	0.104387	0.0233815	-0.0563349	1	-0.0431001	-0.0166245	-0.0316902	0.123637	-0.0670297	-0.0909165	0.0676277	-0.00989934	0.0306946	0.0297716	0.0222354	-0.0310831	0.0303595	0.00439623	0.0595127	0.0482965	0.0169475	0.00331184	0.0526437	0.0427149	0.0391534	0.0378137	0.0698677	0.031165	-0.02658	0.0310922	0.0448392	-0.0152209	0.0044527	-0.0333532	-0.0305497	-0.0421832	-0.0268041	0.0810601	0.0141731	0.00624285
OTU43	0.0240557	-0.00635863	0.067446	-0.0674401	0.000269485	0.0243205	-0.0408262	-0.0111728	0.0443813	-0.0239872	-0.0742744	-0.0116172	-0.0431001	1	0.1241	0.0319146	-0.0525792	0.0448237	-0.014907	0.00756756	-0.0131313	0.0504793	-0.00144629	0.00611695	0.023753	-0.00509509	0.00469813	-0.0380916	0.0535924	0.0882152	0.0221515	-0.0488006	0.021957	0.00142523	0.00488051	-0.0737001	0.0680906	-0.0104218	-0.0616113	-0.0247951	-0.0463928	0.0575319	0.0608823	0.0129674	-0.041948	0.0126711	-0.0197903	-0.0257908	-0.00965241
OTU47	0.0273939	0.0335678	0.000142714	-0.0731211	-0.010408	0.0150446	0.0270196	-0.0506599	-0.0275851	-0.00907601	-0.00387963	-0.0144222	-0.0166245	0.1241	1	0.0114228	-0.0865124	-0.0376841	-0.0151401	-0.0156289	0.0224789	0.198763	0.0636615	-0.0254138	-0.0375511	0.0841526	-0.0225982	0.0171475	0.108878	0.0714552	-0.0502295	-0.0524602	-0.0929405	-0.0372437	-0.0728728	-0.0868255	-0.056373	0.0858391	-0.0495068	-0.0128555	-0.105444	-0.0102296	-0.0973786	-0.07393	-0.0336261	-0.0268012	0.107227	-0.0635866	-0.0552656
OTU48	0.0640936	0.0210781	-0.0368503	-0.0221967	0.00126131	0.0696643	-0.0302143	-0.0540373	0.0256399	-0.00667502	-0.0626108	-0.0368666	-0.0316902	0.0319146	0.0114228	1	0.0218192	-0.000762856	-0.0540097	0.0109346	-0.022098	-0.0117539	0.025437	-0.0110559	-0.0586507	-0.0568299	-0.0699066	0.0413823	0.0334154	0.0521048	0.00789323	-0.0483858	-0.00080982	0.0649924	0.0527541	0.015809	-0.0421592	-0.00293367	0.0372658	-0.0468034	-0.00416685	0.0264618	0.00116031	0.0243655	-0.0310697	-0.0555769	0.0185044	-0.040252	-0.00720101
OTU64	0.0487127	-0.0750089	-0.0632317	0.00867737	-0.0338942	-0.0532011	-0.0444739	0.0101945	0.0644085	-0.0256177	-0.0237271	-0.0704189	0.123637	-0.0525792	-0.0865124	0.0218192	1	-0.0128959	-0.0923181	0.0370755	0.121229	-0.0613736	0.00802926	-0.151958	-0.0418173	-0.0161115	-0.0183789	-0.0384068	-0.0262054	-0.0634382	-0.032084	0.0390995	0.0303121	0.0461486	0.0528287	0.0967924	-0.00609562	0.0171003	0.172686	0.0110742	0.00140876	0.117564	0.0492952	0.0749306	-0.0218454	0.0219137	0.021899	-2.42187e-05	0.0323618
OTU66	0.0387774	-0.0583359	-0.0290162	0.0442573	0.0376866	0.0564547	-0.0786618	-0.0345641	0.0266389	-0.0314383	-0.0528461	-0.0147595	-0.0670297	0.0448237	-0.0376841	-0.000762856	-0.0128959	1	-0.067932	0.00793646	0.0074522	-0.00928812	0.0717581	-0.0291991	-0.00449254	0.0380755	0.045193	0.0112353	-0.0153943	-0.0695045	-0.077854	-0.0257702	-0.0551534	-0.00799846	0.0312231	-0.0494775	-0.0210542	-0.0119321	0.0150494	0.0127733	-0.0854161	-0.0854963	0.00620207	-0.068667	0.00536616	0.0374574	-0.00655527	-0.00243434	-0.0149242
OTU70	-0.0154934	-0.0154731	0.0232303	-0.042208	-0.0167802	0.0276802	0.0271351	0.0517267	0.0170494	0.0178632	0.0238237	0.00924301	-0.0909165	-0.014907	-0.0151401	-0.0540097	-0.0923181	-0.067932	1	0.049534	0.0231351	0.0106134	0.0178636	0.0364261	0.0198001	-0.00625424	0.0940539	0.0155826	-0.062908	0.0294227	-0.00590529	-0.0388088	-0.0245344	0.0346715	0.0435436	0.0331538	-0.0261219	0.0814531	-0.0342452	0.00192571	0.0344624	0.0407999	0.0246933	0.0920024	0.0575983	-0.0271913	-0.0154225	0.0325656	0.0100839
OTU71	-0.0211908	-0.0302052	-0.0100771	-0.014846	0.00757462	-0.027054	0.118674	-0.00680823	0.0519781	0.0542997	-0.0250634	-0.00358251	0.0676277	0.00756756	-0.0156289	0.0109346	0.0370755	0.00793646	0.049534	1	0.0157143	0.00225378	0.0438522	-0.0589654	0.0671801	-0.0742042	-0.0602149	-0.0113191	0.0162317	-0.0253734	-0.048294	0.0631223	-0.00639187	0.0386749	0.0391074	0.0779426	-0.00945542	-0.0665316	-0.0325224	-0.00991779	0.00974399	0.019169	0.00910682	0.0506553	0.0218653	0.0172413	-0.0214742	0.00298756	-0.020242
OTU74	0.0147361	0.00183243	0.00653553	-0.0117281	-0.00105408	-0.0267568	0.0363436	-0.0147972	-0.0980453	0.0875016	-0.00934788	-0.0491891	-0.00989934	-0.0131313	0.0224789	-0.022098	0.121229	0.0074522	0.0231351	0.0157143	1	0.0113772	-0.0640304	0.0171047	-0.0126812	0.00435048	0.00767531	-0.0900753	-0.00511599	-0.0106009	-0.0207167	0.0190535	-0.00458215	-0.0307954	-0.0516655	0.023764	0.0322273	-0.0609417	0.0222126	-0.0311585	-0.00322798	0.0452961	-0.034126	-0.0713962	0.0365337	-0.0348018	0.00964786	-0.0136263	-0.0272728
OTU75	0.0108615	-0.0852526	-0.0347566	0.031165	-0.0154401	0.0429548	0.0343405	0.00454269	-0.0131197	-0.0731225	-0.0466008	-0.030261	0.0306946	0.0504793	0.198763	-0.0117539	-0.0613736	-0.00928812	0.0106134	0.00225378	0.0113772	1	0.129001	-0.00849731	0.0304076	-0.0345634	0.0084347	-0.00892705	0.100123	0.0372901	0.00724889	-0.0712678	0.0229592	-0.065607	-0.141999	-0.0180213	-0.007372	0.0133787	-0.0959976	0.090868	-0.0428121	0.0373209	0.00246626	-0.0192918	0.0400404	-0.0354573	0.00628248	0.017245	-0.0483016
OTU81	-0.0179898	0.00242252	-0.0375217	-0.0124058	0.0299183	0.00326932	-0.0516538	-0.0276074	-0.0152402	-0.0653419	0.0685107	0.014086	0.0297716	-0.00144629	0.0636615	0.025437	0.00802926	0.0717581	0.0178636	0.0438522	-0.0640304	0.129001	1	-0.00523548	0.0213955	0.140374	-0.0663903	0.0958267	0.252456	-0.133884	0.0231195	-0.0283167	0.0706921	-0.0134049	0.0334915	-0.0547612	0.0311349	0.00231141	0.0146804	0.0121513	-0.110532	-0.0522146	-0.0699771	-0.00888123	-0.0433251	-0.0275248	-0.0656353	0.0956518	-0.0417429
OTU88	-0.0116636	-0.0197804	0.0905676	0.0201307	-0.0126595	-0.0560929	-0.0142341	0.0626066	0.0248219	-0.00902177	0.0254934	0.00142623	0.0222354	0.00611695	-0.0254138	-0.0110559	-0.151958	-0.0291991	0.0364261	-0.0589654	0.0171047	-0.00849731	-0.00523548	1	-0.070788	0.143814	0.142544	0.199188	-0.0144002	0.0496891	0.00547648	0.0277755	-0.0523598	0.0369929	-0.13795	-0.0363835	0.000292852	-0.0413066	0.0172533	-0.00195538	-0.0140779	0.0626504	-0.0198905	0.101052	0.0194116	0.0337731	-0.00313421	0.066072	-0.013072
OTU93	-0.00766561	0.0450136	-0.00681843	-0.00630848	-0.00947001	0.104977	-0.0139492	0.0228154	-0.018085	-0.0163238	0.0265784	0.0330849	-0.0310831	0.023753	-0.0375511	-0.0586507	-0.0418173	-0.00449254	0.0198001	0.0671801	-0.0126812	0.0304076	0.0213955	-0.070788	1	-0.0272474	-0.0639811	-0.0214337	-0.0496612	0.0442466	0.021264	-0.0348151	-0.0269726	-0.00461641	-0.00960401	0.0292791	0.0144721	0.0360066	-0.0111359	-0.00348157	-0.0258379	-0.0212586	-0.0105324	-0.0246374	0.0206596	-0.0333553	-0.0695983	-0.000590176	-0.0183043
OTU95	-0.0471781	-0.0397788	-0.00724146	-0.026873	-0.0237162	0.0454739	-0.0324152	-0.0215879	-0.0585593	0.0114792	-0.0488706	0.00745574	0.0303595	-0.00509509	0.0841526	-0.0568299	-0.0161115	0.0380755	-0.00625424	-0.0742042	0.00435048	-0.0345634	0.140374	0.143814	-0.0272474	1	0.0437137	0.0444856	0.284946	0.11023	0.00509514	0.0403326	0.0380501	-0.0474605	0.0586561	-0.0540371	-0.000491317	-0.000551235	-0.0292374	-0.0370702	-0.0773702	0.160695	-0.0334534	-0.0105345	-0.106693	0.05058	0.018757	0.0172568	0.00476852
OTU104	-0.0060871	-0.00773209	0.0149338	-0.0175656	0.0218867	-0.0359017	0.0156199	-0.0798137	-0.0685605	0.0530001	0.0148211	0.0110977	0.00439623	0.00469813	-0.0225982	-0.0699066	-0.0183789	0.045193	0.0940539	-0.0602149	0.00767531	0.0084347	-0.0663903	0.142544	-0.0639811	0.0437137	1	0.0780429	0.0457561	0.217393	0.0295177	0.00335208	-0.0905707	0.0264297	-0.0825755	-0.0744414	0.0534171	0.0039903	-0.00246284	0.00583011	0.0746436	-0.0181462	-0.0123852	-0.00292002	-0.0376512	-0.0394375	0.00615621	-0.0790748	0.0170106
OTU105	-0.0201434	0.0218206	-0.0141849	-0.00128039	-0.0238414	0.0764144	0.0188571	0.0594502	-0.00680892	-0.0432086	0.0568466	0.0534494	0.0595127	-0.0380916	0.0171475	0.0413823	-0.0384068	0.0112353	0.0155826	-0.0113191	-0.0900753	-0.00892705	0.0958267	0.199188	-0.0214337	0.0444856	0.0780429	1	0.31608	-0.020761	0.0238163	-0.050183	-0.0281946	0.00480448	-0.0122229	-0.0167544	0.0183565	-0.0234589	-0.0716213	-0.0332395	-0.0628081	0.062921	0.0333613	-0.0361962	0.00737271	-0.00796014	0.0135055	0.109753	0.0587026
OTU106	-0.0570918	-0.0320475	-0.014636	-0.000416005	-0.0347224	0.0649214	-0.0541051	-0.0929439	-0.0686755	-0.0244002	-0.00109625	0.00806403	0.0482965	0.0535924	0.108878	0.0334154	-0.0262054	-0.0153943	-0.062908	0.0162317	-0.00511599	0.100123	0.252456	-0.0144002	-0.0496612	0.284946	0.0457561	0.31608	1	0.119298	0.20008	-0.0807788	0.064615	-0.0632979	-0.0418809	-0.180776	-0.00393863	-0.00517097	-0.0526373	-0.0633196	0.00585658	0.141119	-0.0954641	-0.0896038	-0.0201311	0.0245898	-0.0676208	0.105239	-0.00235903
OTU107	0.0480587	-0.0321392	0.0648512	-0.0634173	-0.0281863	0.049658	-0.00423947	-0.0218935	-0.00790971	-0.00795041	0.0287292	0.00657601	0.0169475	0.0882152	0.0714552	0.0521048	-0.0634382	-0.0695045	0.0294227	-0.0253734	-0.0106009	0.0372901	-0.133884	0.0496891	0.0442466	0.11023	0.217393	-0.020761	0.119298	1	-0.0173656	0.0275428	-0.107109	-0.0690188	-0.145805	-0.070906	0.079117	0.0516403	0.0374649	-0.00937705	-0.0512909	-0.0176705	-0.0510616	-0.0628102	0.0121624	-0.0246756	-0.0358321	-0.0171469	0.0042916
OTU108	-0.0111177	0.0228478	-0.0231261	-0.0721682	-0.0663922	0.0191562	0.00240966	-0.00168892	0.0192423	-0.0190002	0.0143492	0.0203644	0.00331184	0.0221515	-0.0502295	0.00789323	-0.032084	-0.077854	-0.00590529	-0.048294	-0.0207167	0.00724889	0.0231195	0.00547648	0.021264	0.00509514	0.0295177	0.0238163	0.20008	-0.0173656	1	0.0028879	0.100063	0.0119179	0.11559	-0.0308156	-0.0321655	-0.0294427	-0.0393863	0.0072524	0.0719231	0.0990529	0.00404203	-0.115605	0.0233047	-0.0082989	-0.0920843	0.0565383	-0.00290094
OTU114	0.0289242	0.0411627	-0.0647642	-0.085793	-0.0167688	-0.0700507	-0.0271666	0.0338928	0.0103166	0.0277394	-0.0359438	0.0371316	0.0526437	-0.0488006	-0.0524602	-0.0483858	0.0390995	-0.0257702	-0.0388088	0.0631223	0.0190535	-0.0712678	-0.0283167	0.0277755	-0.0348151	0.0403326	0.00335208	-0.050183	-0.0807788	0.0275428	0.0028879	1	0.0802881	-0.0616798	0.186759	0.136622	-0.00500301	-0.038847	0.0696708	-0.0252445	0.00424483	-0.0484894	0.0139048	-0.100968	-0.043495	0.0525281	-0.0385644	-0.0578194	0.00999912
OTU116	-0.0282455	-0.0191276	-0.00802367	0.00169807	-0.0846942	-0.00711354	-0.0111879	-0.024668	0.0433538	0.0261694	6.69156e-05	-0.0101743	0.0427149	0.021957	-0.0929405	-0.00080982	0.0303121	-0.0551534	-0.0245344	-0.00639187	-0.00458215	0.0229592	0.0706921	-0.0523598	-0.0269726	0.0380501	-0.0905707	-0.0281946	0.064615	-0.107109	0.100063	0.0802881	1	-0.0188707	0.0546592	0.127325	0.00805376	-0.00390937	0.0391411	0.00327622	0.0770927	0.0625894	-0.0253603	-0.00487721	0.00857208	0.00606928	0.0322535	-0.0189781	-0.0188402
OTU119	0.0600671	0.0522983	-0.0255182	0.0610788	0.0150935	0.0110275	0.0249102	-0.0200216	0.03126	-0.00165807	0.0342245	0.0330378	0.0391534	0.00142523	-0.0372437	0.0649924	0.0461486	-0.00799846	0.0346715	0.0386749	-0.0307954	-0.065607	-0.0134049	0.0369929	-0.00461641	-0.0474605	0.0264297	0.00480448	-0.0632979	-0.0690188	0.0119179	-0.0616798	-0.0188707	1	0.0429285	0.0441687	-0.00541928	0.0149013	-0.0456465	-0.0674966	0.017265	0.0151596	-0.0159249	0.0799614	0.0155797	-0.0249453	0.0599692	-0.0166617	0.0474805
OTU121	-0.0206386	0.041971	-0.0237812	0.022963	0.00786591	-0.0212947	-0.0647854	0.0518811	-0.0548779	0.0141342	-0.000957976	0.0249735	0.0378137	0.00488051	-0.0728728	0.0527541	0.0528287	0.0312231	0.0435436	0.0391074	-0.0516655	-0.141999	0.0334915	-0.13795	-0.00960401	0.0586561	-0.0825755	-0.0122229	-0.0418809	-0.145805	0.11559	0.186759	0.0546592	0.0429285	1	0.19195	-0.0540755	-0.0260732	0.0978809	-0.0284019	0.0315227	0.0404328	0.0055703	-0.0166805	-0.0406722	0.031014	-0.02358	-0.0719103	0.00159122
OTU122	0.0376277	-0.0189515	-0.0724921	0.0647106	0.053862	-0.0415052	0.0313116	0.101356	0.00640407	0.00659223	-0.0140019	0.0190554	0.0698677	-0.0737001	-0.0868255	0.015809	0.0967924	-0.0494775	0.0331538	0.0779426	0.023764	-0.0180213	-0.0547612	-0.0363835	0.0292791	-0.0540371	-0.0744414	-0.0167544	-0.180776	-0.070906	-0.0308156	0.136622	0.127325	0.0441687	0.19195	1	-0.0209303	-0.00301665	0.0942892	-0.00832191	0.0626303	0.0214086	0.066012	0.0294098	-0.00275386	-0.0287415	-0.0126572	0.0414877	-0.0104591
OTU126	-0.0827326	-0.0184851	0.00242689	-0.0108072	0.0077467	0.0288612	0.0455858	0.0469978	0.0304369	0.0982354	-0.0581707	0.00341541	0.031165	0.0680906	-0.056373	-0.0421592	-0.00609562	-0.0210542	-0.0261219	-0.00945542	0.0322273	-0.007372	0.0311349	0.000292852	0.0144721	-0.000491317	0.0534171	0.0183565	-0.00393863	0.079117	-0.0321655	-0.00500301	0.00805376	-0.00541928	-0.0540755	-0.0209303	1	0.085704	0.0437507	0.045836	0.052346	-0.0203492	-0.00975552	-0.0109118	-0.0196298	-0.0368062	0.0111099	-0.0569056	-0.0219485
OTU127	-0.0723327	0.0295655	0.0212214	0.0144681	0.00696886	0.0313642	0.0206857	0.00256376	0.0269376	0.0417693	-0.0111503	-0.014347	-0.02658	-0.0104218	0.0858391	-0.00293367	0.0171003	-0.0119321	0.0814531	-0.0665316	-0.0609417	0.0133787	0.00231141	-0.0413066	0.0360066	-0.000551235	0.0039903	-0.0234589	-0.00517097	0.0516403	-0.0294427	-0.038847	-0.00390937	0.0149013	-0.0260732	-0.00301665	0.085704	1	-0.0513913	0.0935977	-0.0410737	0.00557522	-0.0381649	0.113875	0.0434481	0.0282107	0.0277706	-0.000984146	0.00889734
OTU130	0.0189569	-0.0423673	-0.0196134	-0.0310085	-0.0194999	-0.069151	0.0333892	-0.0246944	-0.00119455	0.0310731	0.046424	-0.0318541	0.0310922	-0.0616113	-0.0495068	0.0372658	0.172686	0.0150494	-0.0342452	-0.0325224	0.0222126	-0.0959976	0.0146804	0.0172533	-0.0111359	-0.0292374	-0.00246284	-0.0716213	-0.0526373	0.0374649	-0.0393863	0.0696708	0.0391411	-0.0456465	0.0978809	0.0942892	0.0437507	-0.0513913	1	-0.0221507	0.0981023	-0.0500624	-0.038006	-0.00191142	-0.0167494	0.0244629	-0.0404455	0.0202358	-0.0882862
OTU131	0.0636029	-0.0307695	0.0423006	0.0301262	-0.0192293	0.0451208	-0.0233726	-0.0746227	-0.0148628	0.0537237	0.012652	-0.000929101	0.0448392	-0.0247951	-0.0128555	-0.0468034	0.0110742	0.0127733	0.00192571	-0.00991779	-0.0311585	0.090868	0.0121513	-0.00195538	-0.00348157	-0.0370702	0.00583011	-0.0332395	-0.0633196	-0.00937705	0.0072524	-0.0252445	0.00327622	-0.0674966	-0.0284019	-0.00832191	0.045836	0.0935977	-0.0221507	1	-0.0438404	0.0527656	0.0458076	0.0292011	0.0245452	-0.0460892	0.00246509	-0.0129126	0.0632902
OTU132	-0.0137657	-0.0159366	-0.0218507	-0.0230476	0.0213332	-0.0519369	0.00659042	0.0311228	-0.039852	0.0678338	-0.0313554	-0.0174027	-0.0152209	-0.0463928	-0.105444	-0.00416685	0.00140876	-0.0854161	0.0344624	0.00974399	-0.00322798	-0.0428121	-0.110532	-0.0140779	-0.0258379	-0.0773702	0.0746436	-0.0628081	0.00585658	-0.0512909	0.0719231	0.00424483	0.0770927	0.017265	0.0315227	0.0626303	0.052346	-0.0410737	0.0981023	-0.0438404	1	-0.0374119	-0.0221585	0.0150104	0.0384573	0.034751	0.024154	-0.040168	-0.0556246
OTU133	0.0200439	0.0668721	-0.0211433	0.031591	-0.0443668	-0.0761099	-0.00110172	-0.0308017	-0.0128203	-0.0247867	-0.0213527	0.0299893	0.0044527	0.0575319	-0.0102296	0.0264618	0.117564	-0.0854963	0.0407999	0.019169	0.0452961	0.0373209	-0.0522146	0.0626504	-0.0212586	0.160695	-0.0181462	0.062921	0.141119	-0.0176705	0.0990529	-0.0484894	0.0625894	0.0151596	0.0404328	0.0214086	-0.0203492	0.00557522	-0.0500624	0.0527656	-0.0374119	1	-0.00934843	-0.0779771	0.0191495	0.0317484	0.0285074	0.0512617	-0.0045033
OTU172	0.0594345	-0.0472072	0.055532	-0.00595205	-0.0604063	0.0488046	0.0566881	-0.0593701	-0.0359554	0.0261033	0.00206886	-0.033254	-0.0333532	0.0608823	-0.0973786	0.00116031	0.0492952	0.00620207	0.0246933	0.00910682	-0.034126	0.00246626	-0.0699771	-0.0198905	-0.0105324	-0.0334534	-0.0123852	0.0333613	-0.0954641	-0.0510616	0.00404203	0.0139048	-0.0253603	-0.0159249	0.0055703	0.066012	-0.00975552	-0.0381649	-0.038006	0.0458076	-0.0221585	-0.00934843	1	0.0298369	-0.0301424	0.0106399	0.00281616	0.00962339	0.0506757
OTU175	-0.0416667	-0.0150675	-0.0212129	0.0804991	0.00208831	0.0723787	-0.0034587	-0.0283432	0.0127605	-0.0252368	-0.020177	0.0283415	-0.0305497	0.0129674	-0.07393	0.0243655	0.0749306	-0.068667	0.0920024	0.0506553	-0.0713962	-0.0192918	-0.00888123	0.101052	-0.0246374	-0.0105345	-0.00292002	-0.0361962	-0.0896038	-0.0628102	-0.115605	-0.100968	-0.00487721	0.0799614	-0.0166805	0.0294098	-0.0109118	0.113875	-0.00191142	0.0292011	0.0150104	-0.0779771	0.0298369	1	0.179234	0.0373955	0.0172436	0.0478041	0.000399563
OTU176	-0.0395576	0.0279001	-0.00873501	-0.0309862	-0.00479589	0.000355446	0.0227493	0.00295436	0.0364323	-0.034395	0.015328	0.0329877	-0.0421832	-0.041948	-0.0336261	-0.0310697	-0.0218454	0.00536616	0.0575983	0.0218653	0.0365337	0.0400404	-0.0433251	0.0194116	0.0206596	-0.106693	-0.0376512	0.00737271	-0.0201311	0.0121624	0.0233047	-0.043495	0.00857208	0.0155797	-0.0406722	-0.00275386	-0.0196298	0.0434481	-0.0167494	0.0245452	0.0384573	0.0191495	-0.0301424	0.179234	1	-0.063218	0.00400737	-0.0461	-0.0216993
OTU180	0.105863	0.0447473	-0.0548041	-0.0176291	-0.0853085	-0.074995	-0.069057	0.075831	-0.0152588	-0.00914248	-0.0322248	-0.0275745	-0.0268041	0.0126711	-0.0268012	-0.0555769	0.0219137	0.0374574	-0.0271913	0.0172413	-0.0348018	-0.0354573	-0.0275248	0.0337731	-0.0333553	0.05058	-0.0394375	-0.00796014	0.0245898	-0.0246756	-0.0082989	0.0525281	0.00606928	-0.0249453	0.031014	-0.0287415	-0.0368062	0.0282107	0.0244629	-0.0460892	0.034751	0.0317484	0.0106399	0.0373955	-0.063218	1	-0.00121778	0.0645842	-0.0339945
OTU181	0.0164716	-0.00273329	0.0967617	-0.0363165	-0.037485	-0.0145107	0.0521658	0.0102859	0.0245736	0.00481651	0.0913849	0.00193527	0.0810601	-0.0197903	0.107227	0.0185044	0.021899	-0.00655527	-0.0154225	-0.0214742	0.00964786	0.00628248	-0.0656353	-0.00313421	-0.0695983	0.018757	0.00615621	0.0135055	-0.0676208	-0.0358321	-0.0920843	-0.0385644	0.0322535	0.0599692	-0.02358	-0.0126572	0.0111099	0.0277706	-0.0404455	0.00246509	0.024154	0.0285074	0.00281616	0.0172436	0.00400737	-0.00121778	1	0.0285723	0.0158817
OTU184	0.0019289	-0.0212475	0.0283004	-0.00520845	0.023111	-0.00509536	-0.0617586	-0.0204453	-0.0865295	-0.0395406	0.0369649	-0.0117989	0.0141731	-0.0257908	-0.0635866	-0.040252	-2.42187e-05	-0.00243434	0.0325656	0.00298756	-0.0136263	0.017245	0.0956518	0.066072	-0.000590176	0.0172568	-0.0790748	0.109753	0.105239	-0.0171469	0.0565383	-0.0578194	-0.0189781	-0.0166617	-0.0719103	0.0414877	-0.0569056	-0.000984146	0.0202358	-0.0129126	-0.040168	0.0512617	0.00962339	0.0478041	-0.0461	0.0645842	0.0285723	1	-0.0252021
OTU185	-0.050163	0.0140179	0.057388	0.014822	-0.00626357	-0.00149572	-0.0283103	-0.0361787	0.027246	-0.00658333	-0.0444061	0.0498382	0.00624285	-0.00965241	-0.0552656	-0.00720101	0.0323618	-0.0149242	0.0100839	-0.020242	-0.0272728	-0.0483016	-0.0417429	-0.013072	-0.0183043	0.00476852	0.0170106	0.0587026	-0.00235903	0.0042916	-0.00290094	0.00999912	-0.0188402	0.0474805	0.00159122	-0.0104591	-0.0219485	0.00889734	-0.0882862	0.0632902	-0.0556246	-0.0045033	0.0506757	0.000399563	-0.0216993	-0.0339945	0.0158817	-0.0252021	1
OTU190	-0.0495324	0.0236528	-0.0388092	0.0877982	0.0244475	0.0285782	0.000508545	-0.0444792	-0.0219333	-0.03706	0.0372708	0.0601495	0.031103	0.0883125	0.10567	0.0464067	-0.0846319	0.0179559	0.031485	-0.0409481	-0.00393802	0.0553683	-0.0153026	0.00913721	0.017833	-0.0500046	-0.0332496	-0.064721	-0.0496025	0.0955913	0.0179955	-0.0292943	0.0140221	-0.00328723	-0.02297	-0.00516596	0.0177771	0.0240379	-0.0272248	-0.00528463	-0.0112435	-0.026879	-0.050393	-0.0132232	0.0201652	0.0947139	-0.0497939	-0.0302045	-0.00917553
OTU192	-0.0527539	0.0218683	-0.00518817	-0.00210323	-0.0148279	0.0214871	0.0450087	-0.0168269	0.0330671	-0.0427938	0.0682921	-0.0333915	0.0501691	-0.029857	0.0211144	-0.0355142	-0.0200635	0.0206324	0.0640328	-0.0431918	0.0024084	-0.0115658	-0.0101736	-0.0140907	-0.0170785	-0.0530966	-0.0481254	0.0662153	-0.00404744	-0.0144032	-0.0140807	0.035019	-0.0840428	-0.013889	-0.00932384	0.0520828	0.032435	-0.00620446	0.0718803	0.0183569	0.0163486	-0.0212391	0.0790168	0.0277116	0.0099414	-0.0183468	0.0614469	0.0531161	-0.0249562
OTU202	0.0554217	-0.0368028	-0.0606265	-0.0686201	-0.0461764	-0.0424984	0.0404314	0.000716675	0.0385416	-0.0220957	-0.0238613	0.0273407	-0.0299039	-0.0185038	0.0227382	0.0223415	-0.0566729	0.00831863	-0.0286847	0.0407289	0.0152126	0.00528971	-0.0202599	0.0173904	-0.054111	-0.0684763	0.0199215	-0.0732294	-0.0488383	-0.015177	-0.0547285	0.035784	-0.0165702	-0.0219205	0.00250116	-0.0544895	0.0316634	-0.0516801	-0.0465047	-0.0634262	0.052163	-0.0467239	-0.0184203	-0.020357	0.0334874	-0.0501652	-0.0534993	0.00347403	-0.0381112
OTU204	-0.0206612	-0.0618968	0.0220526	0.0339688	-0.0191287	0.0416532	-0.0294847	-0.0530807	-0.0162875	0.0421225	-0.00139074	-0.063805	-0.0232315	0.0894012	0.0263781	0.00727457	-0.0745078	0.00496242	0.00938729	0.0405003	0.023934	0.0930668	0.102266	-0.0422551	-0.0589048	0.0304092	-0.00656936	-0.012805	-0.0525809	-0.0388562	0.00247811	-0.00692332	-0.00100324	-0.0896598	-0.0591579	-0.0553811	0.0282693	-0.00430981	-0.0646311	0.0284977	-0.0208976	-0.0040627	0.0271905	-0.0334887	0.00865218	-0.0308726	0.0549312	0.0204439	0.00352871
OTU206	0.0119532	-0.046076	0.044314	0.0308121	-0.0840539	0.0223914	-0.0229916	0.0271337	-0.00165937	-0.00638267	-0.0341114	0.0502826	-0.0213343	0.0424921	0.0909357	-0.0116006	0.0348439	-0.0175678	-0.0136685	-0.0292049	0.0461503	0.117928	-0.0349996	-0.0423845	-0.0314536	0.0346981	0.0219667	-0.0463573	-0.0245845	-0.00852067	-0.0641741	0.0406692	0.171697	-0.0543587	0.0787711	0.179957	0.0174868	0.0141078	0.0459337	0.0369052	-0.0562345	-0.00311667	-0.0181509	-0.0527584	-0.0771319	-0.00193331	0.0656344	-0.123055	-0.00363893
OTU208	0.0308241	0.0135869	-0.0143573	0.0417942	0.0544524	-0.0559204	0.0400126	-0.0195657	0.0103045	-0.0554259	0.0425863	-0.0500072	0.00347056	-0.077939	-0.0170279	0.0358233	0.00377476	-0.0228894	-0.00270815	-0.0646217	0.0450947	-0.00208785	0.00579529	-0.051004	-0.0216852	0.00833722	-0.00801212	0.00989532	0.0407001	0.0479478	0.0499081	-0.0445325	-0.0171764	-0.0490699	-0.0651306	-0.00640642	-0.065613	-0.0520532	0.0524872	0.00225685	-0.0585987	-0.0360647	0.00437319	-0.0528923	-0.0112439	-0.0049388	-0.0211701	-0.00458391	0.0150912
OTU213	-0.0275792	0.023525	-0.0927387	0.0733684	-0.0171832	0.0494456	0.0347111	-0.0513588	0.0453647	-0.0172886	-0.0591317	-0.00790058	0.037152	0.0520018	0.0620136	0.0592764	0.00419506	-0.0206935	0.03542	0.0467656	-0.0330104	0.0705693	0.0290114	-0.043122	0.0620384	0.0288757	0.006864	-0.0757759	-0.0339801	0.0239665	-0.0920108	0.0293024	-0.020416	0.0313245	0.00793822	0.00204997	-0.0262392	-0.00775343	-0.0361128	0.00410758	-0.0311534	0.00728616	-0.0494555	0.0212903	0.00454147	-0.00665322	0.0120033	0.00570207	-0.0085209
OTU214	-0.00658159	-0.0144271	0.0199549	-0.0526155	-0.0452833	-0.0622622	-0.0740758	-0.0286368	-0.0295238	0.0284692	-0.0901344	0.0211929	-0.0691629	0.0713682	0.0184131	0.018739	-0.0100057	0.0409111	-0.0421689	-0.0240318	0.0238454	0.00378044	0.0771544	0.0113576	-0.0489074	0.0401037	-0.0429913	-0.0270929	-0.0265051	-0.0219188	-0.0112596	0.0487664	0.0698884	-0.0455189	0.0578009	-0.0444583	-0.014602	-0.0615514	0.0427639	-0.0117054	-0.0519652	0.030103	-0.00313933	-0.068787	-0.0475155	-0.0550216	-0.0444891	-0.0221826	-0.0235264
OTU219	-0.0408199	0.0469386	-0.00351497	0.0766221	-0.0743306	0.0274148	-0.0156175	-0.0278016	-0.0370952	-0.04505	0.0235338	0.0072449	-0.00453397	-0.00950338	0.0145385	-0.0761344	0.0322816	-0.0273189	0.00015897	-0.0111287	-0.0239875	-0.0421712	-0.0422533	-0.00690809	0.0335328	0.00919227	0.0214954	0.0142764	-0.0472151	0.017798	-0.0463577	0.0186004	-0.0818897	0.0283298	-0.0301216	0.0215158	0.0284528	0.0212853	-0.0139219	-0.0643666	0.0271301	-0.029641	0.075177	0.05116	0.0835672	-0.0626027	-0.0533801	-0.019563	0.0494659
OTU240	-0.00287723	-0.0103662	-0.0040092	-0.00655352	0.00110932	-0.0539131	-0.00228766	-0.0574687	0.0452549	0.0154882	0.0182234	-0.00587068	-0.0241303	-0.0620069	-0.0757026	-0.00211625	0.112652	-0.0662063	-0.052519	-0.0340993	-0.0046251	-0.0416746	0.00790974	-0.0345975	-0.0214008	-0.0679582	-0.00316036	-0.0642197	-0.0488115	0.0534854	0.000321171	-0.0232728	-0.0579681	-0.00302927	-0.0317851	0.00619387	0.0303968	-0.0277174	0.0244995	-0.0652925	0.0106799	0.0211999	-0.0974138	-0.0921888	0.0167605	0.0177092	-0.0330794	0.0113255	0.0674102
OTU241	-0.00872757	-0.00720994	0.0682654	-0.0610968	-0.0742528	-0.0201753	-0.0294086	-0.0242026	-0.0154814	-0.00140847	-0.013009	-9.92246e-05	0.0807809	-0.0367153	0.0301208	-0.0126429	0.146439	0.00898753	0.0408541	0.000871547	0.00450442	0.0354338	0.0231688	-0.0761634	0.0238648	-0.0380042	-0.0175153	-0.0463433	0.0142723	0.0751617	0.0315502	0.0849206	0.127553	-0.0813311	0.131878	0.131602	-0.0339906	0.0131989	0.0986611	-0.0890775	0.000298257	0.0357417	0.00517404	-0.0778207	-0.059056	0.022795	-0.0338638	-0.0836777	-0.0375684
OTU245	0.00870219	-0.0251043	-0.0452594	0.0702966	-0.0675743	0.0330803	-0.0634062	-0.0442724	0.0138119	-0.0223022	-0.024168	-0.0430281	0.0797239	-0.00700691	0.0304361	-0.0382635	0.0400916	-0.0488455	-0.0189883	-0.0183123	-0.0138702	-0.0217903	0.0862475	-0.0424674	-0.0165995	0.0214624	-0.123543	0.0819015	0.0530841	-0.0384427	-0.0313559	-0.00724696	0.0428219	-0.0442767	0.102463	-0.0618386	-0.0240493	0.00437691	0.0319476	0.0194716	0.0124094	0.0840154	-0.019128	-0.0686182	-0.0475719	0.0288837	0.0164451	0.122952	-0.00613083
OTU257	0.0117781	-0.014533	-0.0165592	0.0155682	-0.0102044	-0.0273571	-0.0271756	0.0407145	-0.0136135	0.000738345	-0.00162007	0.026727	0.0186708	-0.0113484	-0.050914	0.0288535	0.00224165	-0.0235468	-0.0161382	-0.0285548	-0.0133622	-0.00368992	-0.0590485	0.0119708	0.0288201	-0.0302461	0.00460463	-0.0142998	-0.040993	-0.0534521	0.021766	-0.0578923	-0.0808739	-0.00350534	0.0547377	0.00265084	-0.121577	0.104968	-0.00909627	0.0289391	-0.0179927	-0.00681522	-0.0307894	-0.0295735	-0.0389481	-0.0215955	0.065453	0.0634992	0.0362104
OTU263	-9.20209e-05	0.00347133	0.0127434	-0.0164501	0.0227504	0.0480787	-0.0305751	0.0838162	0.0592174	0.0596357	0.0268177	0.0436497	-0.012345	-0.0308909	-0.0447731	-0.050396	-0.0167607	0.0103056	0.00106641	0.0611386	0.0777492	-0.117724	-0.159359	0.0972452	-0.017259	-0.0694491	-0.0334902	0.0366197	-0.10348	0.015576	0.04218	-0.0192389	0.00294693	0.00874845	-0.0787681	-0.0296924	0.0541005	-0.0100813	-0.0503082	0.0115418	0.024143	-0.0397405	-0.0166833	-0.0319054	-0.0134811	-0.0285755	0.00691576	-0.0117738	0.0266324
OTU264	0.00972172	0.0244069	0.104074	0.0121302	-0.0143802	-0.0409285	0.0125402	0.034179	0.0342855	0.0270001	0.00381922	0.00928511	-0.0102353	0.0322764	-0.0742167	-0.00159767	0.000169412	0.0176948	0.0300766	-0.00265437	0.00933701	-0.100625	-0.0699994	-0.0429635	0.00771088	-0.177105	0.0619067	-0.0720743	-0.195677	0.0645519	-0.0172088	-0.0771904	-0.0947085	0.122786	-0.0276119	-0.0357492	0.0426599	0.00100989	-0.033988	0.0260223	0.0089279	-0.0719163	-0.0591826	0.0312572	-0.0275414	0.000128637	-0.0186578	-0.110222	0.0384534
OTU275	-0.0370542	0.0101716	-0.00729827	0.0492109	0.0188119	0.0195677	0.0666705	0.0199609	0.00583723	-0.00379193	0.0149666	0.0148673	-0.0207973	-0.0291476	-0.03689	0.0110801	0.0449845	0.0288153	-0.0353477	0.0473004	-0.0482074	-0.113733	-0.0297668	-0.0293314	0.0148814	-0.00948436	0.0119786	-0.0249779	-0.140781	-0.104751	0.0317768	0.0300757	0.0471456	0.0535011	0.0651108	-0.0521157	0.0225219	0.00861222	-0.0803103	-0.0306648	0.0465111	-0.117244	-0.000701925	-0.0326551	-0.0314746	0.072749	0.0330415	-0.00720628	-0.0576245
OTU277	0.000862595	0.0830222	0.00902223	0.0218184	0.0346029	0.0394174	0.0386	0.10211	0.0236645	0.0931046	0.0684304	0.0186195	-0.019381	-0.0191793	-0.088548	0.020308	-0.143478	0.0566503	0.0103462	-0.0495836	0.00621067	-0.0523602	-0.0731014	0.0842794	-0.00368283	0.0235693	-0.076691	-0.0371404	-0.218922	-0.0698484	-0.0395486	-0.0748371	-0.115977	0.0185539	-0.129158	-0.130556	-0.00686486	-0.0316108	-0.062679	-0.0347648	0.0393484	-0.0572196	0.0628423	0.0303017	0.00902232	0.0655475	0.0682808	0.00155959	0.0624993
OTU282	-0.00156953	-0.000424297	0.00880834	0.00481736	0.0150511	-0.00587449	-0.086273	-0.0331499	-0.0329937	-0.0393425	0.00935527	-0.018942	0.0337249	0.0132758	0.109226	0.0414831	0.103609	-0.0553064	-0.0455874	0.118739	0.0231959	0.00498613	0.205707	-0.0926875	-0.022741	0.0450942	0.0138879	0.101125	0.141063	0.0278054	-0.00694671	0.00376085	-0.0276351	-0.0175421	0.120666	-0.0562512	0.0218968	-0.0237247	-0.03555	-0.0214523	-0.0596267	-0.0281094	-0.0555255	-0.0388965	-0.04202	-0.0607494	-0.00643145	-0.0123971	-0.0650046
OTU283	-0.0291176	-0.0293665	-0.0150953	-0.00601649	0.0396826	-0.0605041	0.0403618	-0.0786126	0.01695	0.0148324	-0.0245789	0.0249683	0.016347	0.0290868	-0.0897522	0.0555741	0.154588	0.0186042	-0.0571735	0.00422508	0.0344178	-0.0378806	-0.050538	-0.0713397	0.0353795	-0.0275534	0.0199132	-0.0144356	0.0334505	0.0703955	0.0569419	0.0907716	0.14501	-0.0868884	-0.00982523	0.142325	0.0685131	0.00477808	0.201373	0.0696107	-0.0182226	0.048969	-0.0487362	-0.011105	0.0212499	0.00947436	-0.0520789	-0.0511334	0.034439
OTU288	-0.0599288	-0.0243322	-0.00445151	-0.000842295	-0.0364695	0.0321917	-0.0302215	-0.034096	-0.0576213	-0.0236591	0.0137626	-0.0138516	-0.0586593	-0.0867418	-0.0539889	-0.0184502	0.121504	0.0607156	0.0233555	-0.0442051	-0.0333318	0.0224995	-0.0340149	-0.0945803	-0.00759511	0.0301844	0.068602	-0.00999611	-0.0408014	0.0824456	0.0704363	0.00986298	0.00310419	0.0202476	0.00250977	-0.00163017	0.0065282	0.00262201	0.049026	-0.0431335	0.0329591	0.029886	0.0542	0.0784282	0.00047595	0.0198234	-0.0231196	-0.0230522	-0.0525039
OTU289	0.0143381	-0.0118784	0.0206122	0.00110229	-0.0318239	-0.0332588	-0.0237317	-0.0823664	0.00101922	0.00236708	0.0096058	0.019517	0.00853961	-0.0070806	0.0666269	0.0272974	0.146585	0.00123035	0.0135823	-0.0137082	0.0295501	0.0927458	0.0623827	-0.077112	-0.0145134	0.042067	0.0473217	-0.0342101	0.0794819	0.148255	-0.028536	0.0171631	-0.0197265	-0.00652927	0.0451926	0.058894	-0.013242	-0.0417768	-0.004779	-0.0349865	0.0344156	0.0459607	0.0255194	-0.00825325	0.0177498	0.0297164	-0.0347023	-0.0338879	0.026906
OTU297	0.0751536	0.0416691	0.0583199	0.0489375	-0.0409684	-0.0348199	0.0226502	0.0449569	0.0116373	-0.0331751	-0.0272716	-0.0340879	-0.0216453	0.00280841	-0.00960073	0.043348	-0.0606575	-0.0190586	-0.00933477	0.0171449	-0.0109123	-0.054323	0.0299916	0.0493098	-0.0186402	-0.0598866	-0.00373329	-0.0040265	-0.047674	0.0189004	-0.00169989	-0.0181497	0.00441597	-0.0355338	-0.0196814	0.0586775	-0.00822519	-0.0236609	0.0419773	0.014657	-0.0226522	-0.0168882	0.0437172	0.0112812	-0.055786	0.0140005	-0.0397915	0.0350284	-0.0640772
OTU298	-0.0400692	0.0317558	-0.0197833	-0.0692343	0.00239972	-0.00871352	-0.0102912	-0.0201022	0.0617071	0.0433742	0.0232854	-0.0395909	-0.0252175	-0.0587193	0.00337056	0.0434773	0.0333257	0.0181722	-0.0481043	-0.00369068	0.0340815	-0.0662732	0.0301448	-0.0570367	-0.00602178	0.0750444	0.0433774	-0.0650229	-0.0495835	0.042921	-0.00953289	0.0243312	0.0413581	-0.0483013	0.0621409	0.00192268	-0.0244053	0.00708961	-0.00730701	-0.0659522	-0.0687009	0.0189294	-0.0830434	-0.00358204	0.064079	0.00526412	-0.0114456	-0.00972959	-0.0324433
OTU300	0.0704591	-0.0377832	-0.073002	-0.0543884	-0.0444874	-0.00980247	-0.0127661	-0.0526151	-0.0107392	0.0108673	0.029466	-0.0314254	-0.00965998	-0.000543321	0.094497	0.00120061	0.122344	-0.0411465	-0.091817	0.0304767	0.0432908	0.067519	0.0717911	-0.0753743	0.0102434	0.0430522	-0.0522641	0.00983048	0.251786	0.14023	0.0776689	0.162239	0.0892094	-0.0631602	0.248272	0.0275361	-0.03878	-0.0239761	0.0874136	-0.0919611	-0.040192	0.149607	-0.0525547	-0.104873	-0.0403707	0.0276899	-0.0915008	-0.0650569	-0.0321952
OTU312	0.0277425	0.00503785	-0.019121	-0.0247359	0.00232027	-0.0483653	-0.0247627	-0.0204501	-0.00518893	-0.0837039	0.031028	0.0303428	-0.00539416	-0.0192395	0.110188	-0.0261157	-0.0384355	0.00807109	0.020196	0.0479929	0.0549649	0.0594368	0.0374235	-0.0575403	-0.0087606	-0.0586952	-0.0205726	0.0545683	0.0713254	0.0526962	0.0503438	-0.0740304	0.0158982	-0.000901653	-0.018972	-0.0169579	-0.0246913	-0.0168453	0.037446	-0.0398455	-0.0145662	-0.0253716	0.00227518	-0.00780315	0.0231157	-0.0474274	-0.0213851	-0.0741529	-0.0199519
OTU315	0.0393396	-0.0929396	0.0150403	0.0106776	-0.00126588	-0.063541	-0.0791474	-0.0637693	0.00774153	0.00326222	-0.0460801	-0.0343153	0.0839489	-0.0163369	-0.00578128	-0.037118	-0.00467221	-0.0314386	0.0169387	-0.0038098	-0.0557624	-0.000563605	0.120179	0.0280869	-0.0636751	0.0722316	0.104849	0.0781013	0.0604567	0.152137	0.00827456	-0.0653948	0.0635329	-0.0303663	-0.0323793	0.0109511	0.0330308	0.0321036	-0.0236518	0.021816	-0.000443262	-0.0276024	-0.0704598	-0.015223	0.0553619	0.0620341	-0.0851406	0.0865878	0.108757
OTU318	0.0415959	0.0354389	-0.0092502	0.0221048	0.0105597	0.0272228	0.00114023	-0.018834	0.0134309	0.0281891	0.0191853	0.00162797	0.0663747	-0.0461689	-0.0169166	0.0200309	0.0846561	0.0104705	0.0170636	-0.0564754	0.0326883	-0.0790852	0.0038896	-0.0427743	0.00211787	0.0560039	-0.0066973	-0.0382336	0.0129579	-0.0293244	-0.0305461	0.0417414	0.0391082	0.0135154	0.0690149	0.0165326	0.00437657	-0.00828825	0.130303	0.00153725	0.0359551	-0.00732304	-0.018633	0.0557459	-0.0652495	-0.0538608	-0.0455135	0.000982672	0.00816197
OTU322	0.0223207	-0.00070445	-0.0355783	0.0636116	0.0113695	-0.0305349	-0.0373103	-0.0370084	-0.0192405	0.0433017	0.0393697	-0.0580816	0.0457801	-0.00648736	0.0167269	-0.0343738	-0.104796	0.0310637	-0.0224545	-0.0694316	0.0292089	-0.0142025	-0.0496584	0.0607011	-0.0610709	0.0604991	0.0491169	-0.0768299	-0.0505367	-0.0142193	-0.059485	-0.00700721	-0.016121	0.0283637	-0.0394367	0.000837046	0.0473637	-0.0382647	0.0105325	-0.0124756	-0.0504568	-0.0749099	0.0928728	0.0262788	0.0248034	0.0170209	0.0386949	-0.0474595	-0.0545349
OTU330	-0.0516163	-0.00341005	0.00407626	0.00446293	0.0239608	0.00381655	0.0028439	0.0250029	0.0354169	-0.0392118	-0.0106265	0.0456288	-0.00613701	-0.0219307	0.0252494	-0.0194002	0.00850009	0.025283	-0.0469633	0.0538356	0.101127	-0.00478654	-0.0443843	0.0330131	0.0291705	-0.0750433	0.00112732	0.0339991	-0.0263341	0.00680478	-0.0463624	0.00738328	0.00931571	-0.00615368	0.0341303	0.0609789	-0.0724234	0.045606	-0.0488198	0.0947637	-0.0157501	-0.022524	0.0289291	-0.00931624	-0.0282134	-0.015172	-0.0287242	-0.0272096	-0.0422222
OTU331	-0.0426367	-0.00893562	0.0223235	-0.0132367	-0.0361646	-0.0277201	0.0227772	-0.0327581	0.0440244	-0.0275345	-0.0208735	0.0260724	-0.104419	0.0139918	0.0460322	-0.026713	-0.0505709	0.0364658	0.0585323	0.0129429	-0.0297872	0.0680054	0.051752	-0.0466702	-0.00327725	-0.0164827	-0.028497	0.0068172	0.0487593	-0.0211055	-0.0299874	-0.00767534	-0.0721407	-0.00580469	-0.0591147	0.034419	-0.0654175	0.0133483	-0.000340565	0.0306449	0.0326604	-0.0203454	-0.0522406	-0.0147109	-0.0340733	-0.0162358	-0.00220228	-0.0346825	0.0155196
OTU332	0.0257573	0.00650247	0.00247173	-0.039447	0.0171575	-0.0378738	0.00706658	-0.0596124	0.0890225	-0.00295828	0.0295833	-0.0408309	-0.00828056	-0.0242623	-0.0396201	-0.018195	0.0368337	0.0227038	0.0280887	0.00778488	-0.00981518	0.00664515	-0.00266255	0.0236742	-0.0269993	0.0263587	0.0247557	-0.0461313	-0.0286207	-0.0492341	-0.0272201	0.0120181	0.0428953	0.0173551	0.0584949	-0.0121861	-0.055244	-0.00706095	0.0313931	0.0511723	0.0381866	0.0291525	0.0277405	0.00273082	-0.0581628	0.0235996	-0.0125256	-0.0281883	-0.0793599
OTU337	0.0262967	-0.00666291	-0.0450355	-0.00500024	-0.0105536	0.010556	0.0260747	0.031471	-0.0594698	-0.0404917	0.0177571	0.0220463	-0.0408399	-0.0632863	-0.0163657	-0.0070904	0.0288148	-0.0558626	0.0368629	-0.026419	0.0443652	-0.0354083	-0.0303918	-0.069968	0.00460995	-0.0347959	-0.0391033	-0.0372621	-0.0483453	0.0480238	-0.0302774	-0.00896262	-0.0201348	0.00577281	0.0215393	-0.0286552	0.0268198	-0.051314	0.0759055	0.0365662	0.0222415	-0.0595704	-0.056559	0.0028699	0.0713866	0.0304112	0.0193812	-0.0369415	0.0731763
OTU339	0.0298667	0.015264	-0.0383342	0.06237	-0.0362628	0.0511488	-0.0386103	0.0459886	0.00807025	-0.00805369	0.0216526	0.0386731	-0.0148435	-0.00969974	0.0406834	-0.0270855	-0.0173272	0.00384442	-0.0354896	0.0800017	0.0372249	0.0210171	0.0037442	-0.0197178	0.0219013	-0.0503525	0.0241482	0.0119942	-0.0386553	0.0755232	-0.0933153	0.0652002	-0.0575497	0.00991671	-0.0694619	0.0203515	0.00476311	0.0142649	-0.116199	0.0176966	-0.0201062	-0.0869696	0.00195898	-0.0202981	0.062465	0.023007	-0.0288056	-0.0433786	0.0110147
OTU340	-0.00687617	0.0773398	-0.0461071	0.00187031	0.0179577	-0.0145297	0.0157999	-0.0496688	0.000896123	0.0448681	-0.00347928	-0.0664785	0.0394181	-0.0472353	-0.0152518	-0.0359773	-0.0758433	0.0263315	0.0704484	-0.0143994	0.000723847	0.0022684	-0.00763528	0.000780593	-0.030565	-0.000232967	-0.00435896	-0.016676	-0.0155597	-0.0453695	0.0268202	0.0282088	-0.0308403	-0.00659947	0.0696322	-0.0798753	-0.0247454	-0.0374484	-0.0663365	-0.101778	0.0371236	-0.0762037	-0.0120797	-0.00558113	-0.0218831	-0.0580506	0.0663816	0.0180611	-0.0330018
OTU343	-0.0625427	0.0207356	-0.0429027	-0.0408444	-0.0268821	0.0685735	0.0307191	-0.0153588	-0.0358147	0.0427894	-0.00379605	0.0208626	-0.0389182	-0.0557296	-0.0307856	0.0265842	-0.0433078	-0.0126296	0.0520892	-0.0182142	-0.00210512	-0.0193012	-0.120488	-0.0174721	0.0070806	-0.0451202	-0.0241373	0.0449554	-0.0671333	0.00790875	-0.0386277	-0.0208845	-0.00307234	0.0512049	-0.00234109	0.0608192	-0.0028941	-0.0658788	0.0541552	-0.0646045	0.0082317	0.0543637	0.0254911	-0.0689754	-0.0186103	-0.0559881	0.0244781	0.046153	0.0493484
OTU352	-0.0304518	-0.0358443	0.00635612	-0.0619957	-0.00679393	0.0020311	0.0391883	-0.00706196	0.0390198	-0.00189173	0.0375948	0.00967919	-0.0264734	-0.0232762	0.0408634	-0.04994	-0.0606023	0.0433749	-0.0124276	0.012041	-0.00977786	0.0334147	-0.0291898	-0.0380327	-0.0343358	-0.00892363	0.0321882	-0.00870518	-0.0136087	-0.030583	-0.0595368	0.0253172	0.0421772	-0.00184364	-0.0637666	-0.0343733	0.0247181	-0.0472865	-0.017274	-0.00466484	0.0238289	-0.038038	0.0299051	0.0726826	0.0332374	-0.0137623	0.0498743	0.0806099	0.00281317
OTU353	0.0317539	0.0559744	0.0148847	0.014372	0.0584101	-0.0155846	0.0074101	-0.0106877	-0.00167187	-0.0382333	-0.066121	-0.0455299	-0.00254965	0.0803888	0.0618746	-0.00990618	-0.0433444	0.00793688	-0.00745516	-0.0621515	-0.00990273	0.00854313	0.0323726	0.00867305	0.031955	0.0349643	-8.5557e-05	0.0113851	-0.00497563	0.0192555	-0.0210206	0.0152751	0.00390086	-0.0435673	-0.0440639	-0.024303	-0.00217335	0.00276907	-0.0344759	-0.0444387	-0.000852088	-0.0904233	-0.0127793	0.0771743	0.0337347	-0.0841791	-0.072509	0.0428409	-0.00691732
OTU358	0.0255095	0.0592148	0.0126085	0.00862671	0.0601415	-0.0379199	-0.0372998	-0.0258453	0.0114296	-0.01696	-0.0232851	0.00606442	0.0341847	0.0590372	-0.00197858	0.0249284	-0.0639347	0.0224018	0.0795072	-0.045498	-0.027183	-0.0260638	-0.0208013	0.0234172	0.0257088	-0.0849001	-0.0161549	-0.00512462	-0.091166	-0.0475438	0.00354623	-0.0257689	-0.000959926	-0.0106422	-0.115215	-0.030309	-0.0897517	-0.0340707	-0.0386624	-0.0136936	-0.0339492	-0.1249	0.020128	-0.0296561	0.00604554	0.0439252	0.00577132	-0.0655535	-0.00331171
OTU359	-0.0165941	-0.0160458	0.0726621	-0.0512678	-0.0323756	-0.0112905	-0.019825	0.0319925	-0.0179801	0.0364244	-0.00815111	0.0377634	0.00630132	-0.020452	-0.0178788	-0.017421	-0.0386842	-0.0296135	0.0178455	-0.0448064	0.00731543	0.00485497	0.0152772	-0.0395071	-0.00789403	0.0190928	0.0805463	-0.053597	0.0356077	-0.0405307	-0.0156189	-0.0790824	-0.00364645	-0.0122067	-0.0948502	-0.0330925	-0.0122397	-0.00677076	-0.0113597	0.0687936	-0.0660003	-0.0434181	-0.0456407	-0.0296467	-0.0213479	-0.0323087	0.0179052	-0.0528915	0.0677501
OTU360	0.0605449	-0.0295664	-0.00589344	0.0822304	0.0254436	-0.0140988	0.00452036	-0.0512239	-0.00944428	0.00416071	-0.00465039	-0.0173414	0.0287316	-0.0705915	0.048149	0.00422092	-0.0352515	-0.0518091	-0.0115784	-0.0103809	0.0315878	0.0562993	-0.00368405	-0.0360295	0.0125998	-0.0812168	0.0341965	-0.0630955	-0.0689845	-0.0146048	-0.0209726	-0.0541953	-0.00319057	-0.0180416	-0.0996432	0.00938383	0.00101366	-0.0363504	-0.0143026	-0.040211	-0.00478142	0.0024576	0.0227761	-0.0253334	-0.0329632	-0.0606442	-0.00980376	-0.0209688	-0.0456972
OTU399	-0.0226815	0.0358918	0.0236284	0.0261284	0.0323268	0.105459	0.0305468	-0.0436304	-0.0177838	0.0248137	-0.00753634	-0.00525687	0.00164441	-0.0221987	0.0010754	-0.0729893	0.0133824	-0.0708713	0.0274207	0.00136198	-0.0207163	0.0262057	-0.00346887	-0.039748	0.119719	-0.061421	-0.0531909	-0.0121954	-0.0882742	-0.0334812	-0.0294033	0.0238428	0.00109394	-0.0213239	0.041123	0.0117621	0.0252404	0.00492459	0.0384722	0.0391999	-0.0225882	-0.103666	-0.0727457	0.0804606	0.0483237	-0.0567601	0.0193838	-0.0185199	-0.0640809
OTU438	-0.0333635	0.0107926	0.00570749	0.0649828	0.0481288	-0.0096153	0.0507575	-0.0173029	0.0578178	-0.0415636	-0.0216317	-0.0157507	-0.0113226	-0.00226378	-0.05017	-0.0552198	-0.0347895	-0.0375323	-0.028434	-0.0116283	-0.0157655	-0.0503688	0.0127579	0.0150079	0.040669	-0.0470674	-0.0100514	0.0271833	0.00569888	-0.0101498	0.0215093	0.0278366	-0.0226074	0.00289255	0.0118705	-0.0515094	-0.0211093	0.00470366	0.0393657	-0.0527058	0.00630052	-0.0218075	0.0141751	-0.016203	-0.0399278	0.00375541	0.0171156	0.0187918	0.0400553
OTU444	-0.0538617	0.0315829	0.0237144	0.0234646	0.00242549	-0.0161898	0.0472104	0.0543424	-0.0140682	0.0673749	0.0392337	0.0545434	0.0432958	-0.0147343	-0.070035	-0.00128644	0.0467968	0.0067651	-0.0373189	0.0127885	0.0306515	-0.0468545	-0.0276933	-0.00844279	-0.00640469	-0.0435086	0.000277861	0.0521586	-0.125934	-0.0291253	0.019081	-0.0495902	0.0156794	0.0400381	-0.0706835	0.0460498	0.00590999	-0.0483621	0.0380551	-0.0597914	0.0461455	-0.0122572	-0.00542245	0.0170424	0.0437084	0.0191219	0.0510389	-0.060362	0.0281742
OTU449	0.0470939	0.00540677	-0.134704	-0.00339653	0.049149	-0.0410162	0.0269515	0.00567458	0.00217024	-0.00523451	0.0084493	-0.0124462	-0.0227781	0.0301059	-0.023826	0.0110101	-0.0363628	-0.0125562	-0.0296527	0.0508958	0.0384953	-0.0382195	0.0524302	0.0260372	0.00878089	-0.0402856	-0.059614	-0.0178611	-0.0210538	-0.00866103	-0.00223756	-0.0221484	-0.0594222	0.100681	0.0306693	-0.0262349	0.0289199	-0.0439494	-0.0841934	-0.00453577	-0.0607997	0.0153804	0.00356495	0.0704839	0.0173458	-0.0284396	-0.0240067	-0.0133849	-0.00367253
OTU456	-0.0470653	0.0475468	-0.0499959	-0.036812	0.0168885	-0.0511241	-0.00847032	-0.00159621	0.016037	-0.0521208	0.0252511	0.0939463	-0.0187567	0.0299209	0.106326	0.0622253	0.0283288	-0.0580797	-0.00366831	0.0044827	-0.068297	0.103139	0.05569	0.00127676	0.00320665	0.0079939	0.00523829	0.00257856	0.114942	0.0655176	-0.00539133	0.0120499	-0.0880278	0.00299373	-0.0377447	-0.0899877	-0.0420131	0.0211991	0.0280199	0.0501526	-0.0871687	-0.00984001	-0.0661658	0.0672466	-0.0458372	0.00677639	-0.0435916	-0.0135247	0.00176939
OTU459	-0.00968303	0.000270011	-0.0141409	-0.0391156	-0.0204938	0.0264624	-0.00421825	-0.0565582	0.00870656	-0.0149723	0.0670805	0.00198746	0.0541	0.0733012	-0.0396195	0.0291424	-0.00723872	0.0289153	0.0267643	0.00732885	-0.0329541	-0.0211866	0.0329441	0.0642049	-0.0177476	-0.0400182	0.0315654	0.0834406	0.0456904	0.00999477	0.0459234	0.011877	0.0531359	-0.0148163	-0.0610398	0.00314905	-0.029647	-0.00934538	-0.0343839	0.0385724	0.0264495	0.00722477	0.00642166	0.0283572	0.0323493	-0.00809931	0.0114457	0.0899555	-0.00111117
OTU470	-0.0136279	-0.021155	-0.0050066	-0.0770884	0.0172219	-0.0611048	-0.104729	-0.0462866	-0.0641505	-0.0177229	-0.0287893	-0.0183585	0.0613395	0.02684	0.118846	-0.021194	-0.0289381	0.0366437	-0.0908699	-0.0706944	-0.0134385	0.147371	0.167056	0.0645831	-0.0258452	0.224966	0.085405	0.18614	0.328427	0.0683517	0.0246061	-0.0588244	-0.0114461	-0.0393951	-0.0450881	-0.0598909	-0.0144888	-0.0256376	0.000228366	-0.000443472	0.0214917	0.117798	-0.0472715	-0.0241837	-0.0169173	-0.00138617	0.0161216	0.0494308	0.0297468
OTU474	-0.0441078	0.0212064	-0.0420645	-0.0389013	-0.0324466	0.00827745	-0.0114555	-0.00571172	-0.0140587	-0.0714375	-0.0815015	0.0273098	0.0597705	0.0407565	0.0864828	0.0277426	-0.0449228	-0.0299044	0.0734797	0.000670519	-0.0838468	0.039934	0.0420895	0.0675367	0.0234496	0.0774829	-0.0102137	-0.00708388	0.0779403	-0.0171038	0.0425256	0.0231282	-0.0371768	-0.0221727	-0.032185	0.0421083	0.028346	0.0450768	-0.0490437	0.00158461	0.032589	0.0294158	-0.0915915	0.0184152	0.00247364	-0.0189035	-0.0245311	-0.0409691	-0.0482663
OTU482	0.108696	-0.0865401	-0.0589062	-0.0348758	-0.00376688	0.00517603	-0.0150362	0.00962741	-0.0951956	0.009307	0.0088933	-0.0797593	-0.00260551	-0.0704817	0.0296492	-0.01242	0.0125497	-0.0337184	-0.0305586	0.00362863	0.0625654	-0.00391307	-0.0398886	0.0294044	0.0243737	0.0673637	-0.0391171	0.0776048	0.00241884	-0.0735967	-0.0398761	0.0396241	-0.00457767	0.0260673	-0.00582582	0.0167245	-0.0261248	0.0504607	-0.0256509	0.0101347	0.0586	-0.0130197	0.0585048	0.0760148	-0.0018253	0.0289514	0.0908752	-0.0153576	-0.0442656
OTU483	0.0134008	-0.0189482	0.00865121	-0.00645938	-0.0207575	0.00796171	0.0477631	-0.0144112	0.010441	0.0425412	0.0313781	-0.00608131	-0.0420905	-0.0115615	-0.0262983	-0.00983983	-0.0263902	0.0359422	-0.0443914	0.063623	-0.0109461	-0.0383561	-0.046408	0.102371	-0.0133497	-0.0105073	0.025357	0.0550839	-0.00659926	0.0275877	-0.03874	0.0466395	-0.0473214	0.028687	-0.00669389	-0.0280344	-0.0510435	0.0997956	0.00304979	-0.00164826	0.065756	0.0699406	-0.0419045	0.0241878	0.0340207	0.0421004	0.0215109	0.00891893	-0.0291338
OTU496	-0.0447338	-0.043557	-0.0196058	-0.0281973	0.0163263	0.014692	0.0432323	-0.0164786	0.0647254	-0.0203427	0.0268102	0.027616	-0.0507323	0.0190167	0.021507	0.00741966	-0.0393574	0.0516866	-0.00767225	0.0525942	-0.0431937	0.0158704	0.0207073	0.05536	0.0172877	-0.0825542	0.0796645	-0.0184112	-0.0292391	-0.1174	-0.0281978	0.0308657	0.00387076	-0.0419118	-0.0165988	0.0475699	-0.0443652	-0.0457224	0.0513043	-0.0402156	0.0212791	0.0120166	-0.0400951	0.0179031	-0.0475136	-0.0295145	-0.0433276	-0.0129992	0.0732186
OTU497	0.0269707	0.0735362	-0.00431334	0.0461744	-6.63263e-05	-0.00287151	-0.0716792	-0.0019818	0.00983925	-0.0323775	0.0374298	0.0346444	0.014104	0.0143854	0.0545257	0.0803256	0.0404217	0.0407608	-0.0350008	-0.0261795	-0.0315737	-0.00158464	-0.0264424	-0.0318024	-0.0505586	0.00342794	0.0368873	0.056048	0.0802081	-0.0261499	-0.0306472	-0.0453295	0.0093684	0.0440043	-0.0203106	0.0733941	-0.0035419	0.00714003	0.0264878	0.0316215	-0.0152198	0.0759614	0.0510728	0.0790912	-0.012731	0.022934	0.076774	0.0261666	0.0124745
OTU536	0.00547234	-0.0416664	-0.129934	-0.00748678	0.027802	0.0234023	0.00490344	-0.0555129	-0.019067	0.00200815	-0.0333026	0.0234004	0.0314845	-0.0222411	0.0663898	0.0124066	0.0391793	0.0436634	-0.0167207	0.00951121	0.0733871	0.0287444	0.00554418	0.130159	0.0250527	-0.0474052	-0.00137036	0.00499117	0.0167235	-0.00194744	-0.0385123	0.0659158	-0.041274	0.0137618	0.0591493	-0.0757177	-0.0182034	0.0056191	0.0573908	-0.00987753	0.0334773	0.0216039	0.0179968	0.167823	0.0799489	0.0189733	0.0154655	-0.0156626	0.0105216
OTU547	0.0170043	-0.00767579	0.0334399	-0.035734	-0.0268468	0.0750486	0.0439582	-0.0246652	0.0399341	0.0149308	-0.0110926	-0.0317307	-0.0075264	-0.0205872	-0.0257615	0.0147689	-0.0399185	-0.0189445	0.00441288	0.0546133	0.0157998	-0.0422367	-0.0145021	0.0114493	-0.0405927	-0.0120082	-0.0196753	0.0112116	0.00216306	-0.00917982	0.00514808	0.0322572	0.0346753	-0.0223098	-0.0372072	0.0303783	-0.0143102	0.0603354	-0.0536841	0.0398709	0.0489213	-0.080803	-0.00478231	-0.0696525	-0.0658962	-0.0545588	-0.0226555	-0.0218403	0.00209308
OTU555	0.0995955	-0.0168285	-0.00146742	0.0193195	-0.00152984	-0.0276637	-0.0261711	0.0328002	0.0428047	0.0299884	0.00264785	-0.0195854	-0.0528922	-0.0675479	-0.0975343	-0.000952453	-0.0133559	-0.0507907	0.0997375	0.00614798	-0.0262232	0.0268805	-0.0388257	-0.042917	0.0209601	-0.0532402	0.0372517	-0.0669081	-0.108162	-0.025659	0.0977887	0.00176501	0.0262033	0.00769992	0.0593379	0.0310032	-0.032963	0.0307644	-0.026016	0.0407202	-0.00521001	0.0110033	0.0236379	-0.0274877	0.0588221	-0.017424	0.0131707	-0.0515858	0.0132796
OTU556	-0.0141268	0.0113963	0.0363068	-0.0193076	0.0384843	-0.0307756	-0.0323564	-0.0107089	-0.00728743	-0.0504955	-0.0237725	0.0495794	0.0369947	0.0458986	0.177949	-0.00887963	0.0798832	0.00434934	0.000935197	-0.037622	-0.0188624	-0.0246852	0.08162	-0.0178958	0.0413305	0.0737315	-0.00633927	0.0735247	0.0800169	-0.0587192	-0.0124469	0.0342119	-0.0217701	0.000772313	0.0744441	-0.0325411	0.00118283	-0.0271143	0.00365715	-0.0641266	-0.0230638	-0.0164065	0.00497326	-0.0494897	-0.0308669	0.021029	-0.000374884	-0.00067456	-0.0566896
OTU559	-0.0418776	-0.0418717	-0.0240198	-0.0511039	0.00227499	0.0423067	-0.0170394	-0.0015438	-0.0262211	-0.000166445	-0.0626548	-0.0569236	-0.00130886	0.00785499	-0.0319826	0.0715996	0.0737206	0.033414	-0.0274346	-0.0555078	0.0216921	-0.0124026	-0.0870468	-0.0922425	-0.0487353	0.0330507	-0.0745593	-0.0193671	-0.0275738	0.100811	0.0444419	0.0455179	0.0698072	0.0353405	0.0459297	-0.0177373	0.00978001	-0.0986885	0.0474716	-0.0243956	-0.0337439	-0.0539803	-0.0207725	0.0289342	-0.0291115	0.0198697	-0.0557538	-0.110047	0.059318
OTU566	0.00594544	-0.0157463	0.0597437	0.00729716	-0.0123265	0.0752634	0.0272936	-0.0300654	0.0191623	0.0574219	0.000808178	0.00350285	-0.0376418	-0.0245603	-0.0565749	0.0441075	-0.0108882	0.054118	0.00963445	-0.0205167	-0.0363177	0.0179824	0.0683893	-0.00949065	-0.0293322	0.0387088	-0.0340909	-0.0301167	0.00355846	-0.0358267	0.0115602	-0.0300624	0.0430312	-0.0391341	0.0421231	0.0439623	-0.00117284	0.0322423	-0.0109111	0.00309727	0.000503896	0.00365921	0.00227246	0.00730718	-0.00270944	-0.0366004	0.00628344	0.0364371	-0.0436153
OTU572	-0.031031	-0.0194765	0.0438956	0.0163273	0.00870127	-0.0114272	0.0042285	0.0148972	0.0300531	0.0347402	0.0251136	0.0447621	0.0517551	-0.00117898	0.00847718	-0.0507659	-0.033426	-0.0414423	0.0505017	-0.0212264	0.00331653	0.00246662	-0.0308465	0.117279	-0.0170676	0.212463	-0.00348928	-0.204944	-0.121226	0.0409861	-0.0467972	0.0132318	-0.0534596	-0.0806029	-0.0596893	-0.082256	0.0279926	0.0549045	-0.0803314	0.0676405	-0.0384002	0.16937	-0.0270946	0.044449	-0.0324069	0.0351359	0.108114	0.01663	0.0178915
OTU580	-0.0105438	-0.0482425	0.0193363	-0.0347544	-0.0139481	-0.00899811	-0.0459601	0.0128518	-0.0311026	-0.0155343	0.0163985	0.0152323	-0.0514384	-0.0217035	0.037663	-0.0133326	-0.0568047	0.0353327	-0.0415611	-0.0796116	0.0161696	0.080055	0.136538	0.101531	-0.0310055	0.133853	0.0237169	0.0369771	0.0817878	0.0473541	0.00604761	-0.00114869	0.045924	-0.0237966	-0.0212367	-0.0259417	0.0344393	0.0183349	0.0518051	-0.0182511	-0.040314	0.089284	-0.0273029	0.00677436	-0.00725386	0.0299034	-0.0289261	0.0502773	-0.0774193
OTU581	-0.0814428	0.00772688	-0.0194288	-0.0354354	-0.0273363	-0.0575809	-0.0221109	-0.0584778	0.0191637	0.0543777	-0.0251236	0.0197822	-0.0476089	0.0406399	0.0619912	-0.039217	-0.0388771	-0.015598	0.017697	0.0455835	-0.020316	0.0504554	0.081087	-0.0317965	-0.0137353	-0.0869926	-0.0508524	-0.0356755	-0.00559908	-0.0415738	-0.00936812	-0.0382277	0.0462717	-0.0401779	-0.0126763	-0.0052834	0.0390971	0.0401011	0.101594	0.0742935	0.0155032	-0.0466133	-0.00929107	0.0295693	-0.0163944	-0.0236316	0.027229	-0.0152268	0.0498235
OTU586	0.0128781	0.0294683	-0.0510454	0.0210237	-0.0291444	0.0746041	0.0491583	0.0296765	-0.0686199	-0.00794444	0.0254822	-0.0183128	-0.0444549	0.0388109	-0.0361296	0.0423712	-0.0149404	-0.0423711	-0.00903291	-0.000511936	-0.0135804	0.0018152	-0.0357706	-0.0540625	-0.0164838	-0.00561393	0.063144	0.00169684	0.0117039	0.0366826	0.0285718	-0.049431	0.0261043	0.0504019	-0.0052587	0.0114474	0.0239384	0.0402535	-0.0302091	-0.0192936	0.0507089	0.0115587	0.059319	-0.0211375	0.060558	0.00135493	-0.0712762	-0.0209845	-0.0170364
OTU589	0.0537342	0.0313072	0.00679058	0.021094	-0.00747672	-0.0131092	-0.00488569	-0.0888898	-0.0255111	0.103416	0.0158141	0.00875414	-0.0760726	-0.00656715	-0.0858896	0.0684772	-0.00103722	-0.0124175	0.0292347	0.00774039	0.00487379	-0.0426565	0.0708558	-0.081721	-0.0525444	0.040172	0.0697086	-0.00253372	0.0212859	-0.0227268	0.0700905	0.0254743	-0.0672514	0.0168037	-0.0875803	-0.0418417	-0.0851295	-0.0216159	-0.0600519	0.0111572	0.049029	0.0734801	-0.00499248	-0.00754491	-0.0387715	-0.0381287	0.0267386	0.033582	0.0538107
OTU594	-0.0167854	0.0545527	-0.0418603	-0.0296427	0.0540912	0.0193197	0.058852	-0.070339	-0.0784758	-0.0331121	0.0624353	0.0121557	-0.0286709	0.025663	0.0666638	-0.0279611	-0.0453975	-0.0222864	0.00461924	-0.0606507	0.0310321	-0.0416172	0.0141542	-0.048398	0.0545865	0.0146657	-0.0260528	0.0428576	0.0267088	-0.062098	-0.025673	-0.0157351	0.00330158	0.0144992	0.034502	0.0125436	-0.0778629	-0.0658181	-0.0176925	-0.0148979	-0.029721	-0.0172685	0.0646726	-0.0281094	-0.0345061	-0.0307248	-0.0301248	-0.0352785	-0.0395382
OTU596	-0.00562664	0.000740393	0.00540153	-0.0619569	-0.0550782	-0.119434	0.00743024	-0.0277424	-0.0213663	-0.0681204	0.00350618	0.00496272	-0.0107978	0.0189005	-0.0388915	-0.0117927	-0.0586169	-0.0150783	-0.0444268	-0.0138701	-0.0661377	-0.00886791	0.0166799	0.0726285	-0.0220887	-0.0116715	-0.0235353	-0.0369017	-0.0330583	-0.0604154	0.0849401	0.0414713	0.0205783	0.0396504	0.0501734	-0.0408591	-0.0524076	-0.0540988	-0.0136494	0.00453789	0.0592721	-0.0512997	-0.0385893	-0.00305263	-0.00940879	-0.0153627	0.0168378	0.000576007	0.00954708
OTU606	-0.0578036	-0.0112028	0.00797083	-0.0671429	0.00279792	0.0144681	-0.0229955	-0.0159649	-0.00538883	0.00993594	-0.0424701	-0.0783803	-0.00339438	-0.0163123	-0.0663133	-0.0317182	-0.0382656	0.0359904	0.0856618	0.0275885	0.0151077	-0.0314298	-0.0135657	-0.0439119	-0.0139462	-0.108276	-0.0497367	-0.0569462	-0.00529505	-0.0692021	0.0104584	-0.0776377	-0.029366	-0.0636016	-0.0351113	-0.0272901	-0.0644362	0.0214519	0.0290887	-0.00367182	-0.00393041	-0.102565	0.0840301	0.00399832	0.000238325	0.0526769	-0.0457026	0.0697619	-0.0310503
OTU607	0.00702402	0.00450205	0.0283322	0.0319725	-0.01593	-0.0466281	-0.000761648	0.0115763	0.0278696	0.0673406	0.0562477	-0.00858893	-0.000623237	0.0686391	0.00222574	-0.0413526	-0.0281772	-0.0469618	-0.0272998	-0.0386403	0.0139254	0.0236039	-0.0592361	0.0503424	-0.0777346	-0.0395848	-0.0665234	-0.0328031	-0.00856097	-0.00426158	0.029577	0.00124296	-0.0559864	0.0182402	-0.0277685	0.00957502	0.00991835	-0.0641499	0.0451975	0.00360357	0.0412791	0.010188	0.0463037	-0.0018148	0.0250256	-0.027154	-0.0395709	-0.00366376	0.00510816
OTU608	0.0127472	0.0126447	0.0265914	0.0878862	-0.0126207	-0.0366917	0.00874375	0.0120336	0.0111831	-0.048296	-0.0316976	0.0188355	-0.00667282	0.0414749	0.0271672	-0.0424078	-0.0417542	0.0646837	0.00884236	-0.0356964	-0.0471604	0.0535833	-0.0273177	-0.00336061	0.00623326	-0.0634354	-0.0499691	0.0123814	-0.0283665	-0.0146089	-0.0948126	-0.0768909	-0.0604728	0.0162848	-0.0781385	-0.0453611	-0.0593423	-0.07281	-0.0420022	-0.034227	-0.0744863	-0.07825	0.0792852	0.0244009	0.0110916	-0.0502442	0.0880735	0.0367487	-0.0458869
OTU610	-0.00733301	-0.0428661	-0.0270883	-0.0522441	-0.0396479	-0.024514	0.0433821	0.0210072	-0.0339584	-0.0307444	0.000819398	-0.015455	-0.0228833	-0.004737	0.00743041	-0.0479007	-0.0162106	0.0232224	0.00373216	-0.00434859	-0.0322164	-0.0514032	-0.0567702	-0.0324669	-0.0630505	-0.0134646	-0.0294652	-0.0287665	-0.0908621	-0.0229099	-0.0435703	-0.0274628	-0.0394583	-0.00442539	-0.00904137	-0.0207526	-0.0192908	-0.0493745	0.0144882	-0.0392237	0.00140418	-0.0572555	0.0122946	0.0309226	-0.000479533	0.0251012	-0.0383073	-0.0315053	-0.0377002
OTU612	-0.0126766	-0.0702308	-0.0113768	0.0229551	0.0305886	0.0238575	-0.00927783	0.00614681	-0.023128	-0.012719	-0.00348091	-0.0502165	-0.0766071	0.0238898	0.0445848	-0.0168339	-0.0248687	-0.00662714	-0.0210848	-0.0693738	-0.0241977	0.0554874	0.0382077	0.0261204	-0.0349602	-0.0225603	0.0332764	0.000724062	0.00971957	0.00281049	0.0637249	-0.0495219	-0.020958	-0.0340959	0.0226706	0.0151908	0.0242648	-0.0242112	-0.00391432	-0.0224858	0.0161364	0.0140208	-0.0954151	-0.0326754	0.00492229	0.0400894	-0.0429402	0.072816	0.0103076
OTU616	-0.0404788	-0.0279748	0.0199029	0.0269397	0.0325171	-0.0327996	0.0517639	0.0234442	-0.0767561	0.0801227	0.0207846	-0.0198966	-0.00409992	-0.0527075	-0.0504786	-0.00750407	0.00748512	0.0208698	-0.075446	0.064969	-0.0866022	0.0267551	-0.106099	0.0468843	0.0167586	-0.0536481	-0.030704	0.0177713	-0.042605	-0.0658666	-0.00656758	-0.0119184	0.0508572	0.0559275	-0.0491328	0.0864631	-0.071735	0.0518393	0.00332867	-0.0194643	0.0437693	-0.0436528	0.0109494	0.0518152	0.00884051	-0.0113593	-0.00870636	-0.0556921	0.0401859
OTU617	0.00722506	-0.0181571	-0.0474658	0.00460485	0.00753128	-0.0268048	0.0266146	-0.0135363	0.023801	0.00608651	-0.0485034	0.0248958	-0.0346173	0.0380513	0.00746864	-0.0108571	-0.00924326	-0.0028097	0.0183307	-0.0104329	0.0232106	0.0553608	0.0196204	-0.0216808	0.0304924	-0.0147407	-0.00528132	0.0449961	-0.0169595	-0.0138688	-0.0979282	0.0484407	-0.015522	-0.0698562	-0.0241168	-0.0618484	0.0115542	-0.0615438	0.0221805	-0.0125698	0.0252086	0.0151262	-0.0159493	-0.00217355	-0.0403562	-0.0725733	0.0118301	0.115615	-0.00430815
OTU618	-0.041787	-0.00844274	0.00846949	-0.0889824	-0.00646405	-0.0204563	-0.0294819	-0.00341867	0.0343582	-0.0181257	0.0246894	-0.0212869	-0.0252065	-0.0532717	-0.0698129	0.0317574	-0.0257917	0.00769551	-0.0168335	0.0355608	0.0474554	-0.0989458	-0.117295	-0.0301868	0.00696206	-0.0766939	-0.0377168	-0.043902	-0.14037	-0.0643388	-0.0242224	0.0729295	-0.0312326	-0.0336116	0.0238181	0.0989024	0.0245875	-0.0300585	-0.0848915	-0.00828343	0.110848	-0.0359804	-0.0158689	0.0815574	0.0447097	-0.0282141	0.0880301	0.0779013	-0.0430135
OTU619	-0.0132778	0.0163011	0.0315236	-0.0160753	0.0205084	-0.0394049	-0.00469089	-0.0373551	-0.0400222	0.0236961	0.0309863	-0.0832713	-0.0217361	-0.050799	-0.0726082	-0.035137	0.0680279	-0.0520326	0.0139523	-0.0161209	0.00148609	-0.0404829	-0.0350567	-0.00612257	-0.0580873	-0.0632494	-0.0762687	-0.0797532	-0.143352	-0.0709029	-0.043753	-0.0078785	-0.0449093	-0.0245804	0.0599958	0.115356	-0.063232	-0.0130695	0.00246365	-0.0852426	0.0281348	0.0506866	-0.0194721	0.0305532	0.0714519	-0.00150043	0.0471229	-0.0206559	-0.050978
OTU624	-0.0070486	0.0458367	0.0271535	-0.0188048	0.0531779	-0.0425959	-0.060216	0.0432319	0.00949057	0.0932806	0.0363688	-0.0221547	-0.0578325	-0.0718763	-0.0334087	-0.0197917	0.084655	0.0127142	-0.0833345	-0.0576289	0.019299	-0.0642808	-0.148756	-0.0156227	0.0614578	-0.0955542	-0.0374328	-0.0514826	-0.11247	-0.0733865	0.0259534	0.0185524	-0.0486611	-0.0226475	0.0533513	0.162442	-0.00910438	-0.0379173	-0.042749	-0.00137171	-0.009251	0.0418709	-0.0243637	0.0637935	-0.00885533	-0.0657408	-0.0389204	0.0888201	-0.0430325
OTU626	0.0450442	0.000401321	-0.0531796	0.0172532	-0.00134421	0.0217371	0.0547726	0.0295657	0.0481342	-0.0369677	-0.0136678	0.00654341	-0.0523219	0.0176119	-0.0216523	0.00677271	-0.0646044	0.0438868	0.0698848	0.0468096	-0.0273309	0.0443901	0.00420182	-0.00499177	-0.00083114	-0.0331875	0.0304412	-0.083046	-0.0599311	0.0223123	0.0147912	-0.0295657	0.0139937	0.0832184	0.00123249	0.012025	-0.0178715	-0.0517602	0.0464292	0.00723477	-0.00206381	-0.00542732	0.00222673	0.0339981	-0.0677416	0.0909087	-1.07714e-05	-0.0163144	0.0170665
OTU629	0.0329577	0.00729575	-0.0231822	0.0124031	-0.0648512	0.0108117	0.0011441	0.0212353	-0.0591877	-0.0232943	-0.0041371	-0.0260371	-0.0296203	-0.0772605	0.0283109	-0.0408034	-0.0216631	0.00882807	0.0506282	0.0130762	0.0399152	0.0084678	0.025768	0.0764575	-0.0282859	-0.00636327	-0.0343301	-0.0276996	-0.0198758	0.042412	-0.0255462	-0.00630282	-0.0332596	0.0315198	-0.102724	-0.0183172	-0.0211597	0.00205296	-0.0226285	-0.000194537	-0.0339524	0.0299626	0.0403459	-0.0162767	-0.0392602	0.0110781	-0.0575985	0.023865	-0.0453865
OTU641	0.018788	-0.0368814	-0.0897953	-0.0264457	0.0167109	-0.030033	0.00726686	0.0233944	0.0267476	0.0208246	-0.0145594	-0.00492952	-0.0593503	-0.0388311	-0.0714665	-0.0633671	0.0272304	0.00943827	0.00815409	0.0345246	-0.0442425	0.0249493	-0.0750491	-0.0309555	0.0266816	-0.064362	0.0278727	0.00940355	-0.0530936	-0.00155709	-0.0251913	-0.0291703	0.0158681	0.00625503	-0.0595636	-0.0398038	-0.0440406	0.0154294	-0.069217	0.0654378	0.0221997	0.0799906	0.0298819	-0.0208556	0.0127814	0.0267783	-0.0140519	-0.037344	0.029659
OTU643	-0.025495	0.0285789	0.0572298	0.0392071	-0.00114408	0.0154151	-0.00602907	-0.00713094	-0.0107743	-0.00201121	0.0573486	0.0649086	-0.0670935	0.0221101	-0.0677933	-0.000795813	-0.0500893	0.00613345	0.034179	0.0296724	-0.00350141	-0.0181807	-0.0574002	-0.0195043	-0.0420074	-0.0994706	-0.0700385	-0.0425157	-0.0258595	-0.04945	-0.0338608	0.0262971	-0.0206648	-0.0927065	-0.0377441	0.0432155	-0.0100211	-0.013057	-0.0563958	-0.0265753	0.0662987	0.00870266	-0.0906933	0.00905584	0.0323461	0.00818269	-0.0180514	-0.0287481	0.00934644
OTU648	0.0284249	0.0413827	-0.0399773	0.0679497	0.0447402	-0.0232805	-0.0477566	0.0440895	0.0160379	0.0235282	-0.0232628	-0.0395221	0.00606968	0.00450208	-0.078379	-0.0158512	0.0248702	-0.0293388	0.00708632	0.0701119	0.000993573	-0.117791	-0.0322684	0.0620202	0.0602902	0.0404137	0.0754602	0.0393288	0.0363389	0.00785629	0.0170256	-0.0589271	-0.0159841	0.0780325	-0.00231565	-0.031188	0.0775503	-0.0579817	-0.0713883	0.0191136	-0.0441862	0.0305746	-0.0343959	0.0245913	-0.0609834	0.0413595	0.0107235	0.0190662	0.0343829
OTU649	-0.0439743	-0.0211507	-0.0124278	-0.0387907	-0.0011328	-0.0398596	-0.0667271	-0.0163422	-0.0463815	-0.0132797	0.0372574	-0.0368788	0.00964133	0.0486192	0.00448064	-0.0844494	0.0924013	-0.0515318	-0.0408269	0.0275731	0.026311	-0.0292446	-0.0271878	-0.00398629	-0.0533094	-0.0445286	-0.0769758	0.00742241	-0.0120667	-0.0198415	-0.0402156	0.0183033	-0.0224546	-0.00440551	0.0276128	0.027683	-0.0526544	0.0185338	-0.0108385	-0.0115478	0.00692071	0.0114532	-0.0724566	0.0201618	-0.0689926	0.020987	0.0218517	-0.061096	0.0160188
OTU650	-0.0246759	-0.00375695	0.00916893	0.0221896	-0.0151866	0.0509281	0.0126417	-0.0319377	0.0378422	0.00636366	0.0256245	0.054124	-0.00931419	-0.0747106	-0.0759853	-0.0219323	0.0918175	0.0438484	0.00537155	-0.00140396	-0.035535	-0.0360219	0.000685718	0.0025471	-0.0314368	0.11587	-0.0418268	-0.0759794	-0.0897973	0.0504402	0.00668318	0.005497	-0.0153099	-0.0523044	-0.0697145	-0.0840506	0.00133253	-0.0432166	-0.0558772	-0.0334546	-0.00657144	0.0490767	0.00745065	0.00327171	-0.0248866	-0.0533519	-0.00981481	-0.0183265	-0.000934823
OTU653	0.0572151	0.0148182	0.0242962	-0.0308028	-0.00667585	0.0475436	0.0401565	-0.0160858	-0.0152082	0.0257411	-0.0272766	-0.0192352	-0.0103096	0.072704	-0.0186113	-0.0181421	-0.0368529	0.0203334	-0.0700664	0.0332705	-0.053947	0.00546783	-0.00262673	0.0170277	-0.0357398	0.000322019	-0.00228392	-0.0111125	-0.100944	-0.058702	0.0930289	0.0167315	0.00109686	-0.0246484	0.016261	0.000907822	0.0223052	0.011114	-0.0927988	-0.0324738	0.00320003	-0.0413758	0.0397758	0.0270108	-0.0447815	-0.0140977	0.0409002	-0.0297385	-0.0438057
OTU654	-0.0383397	0.0279907	-0.0395289	0.0587717	0.023593	-0.00720687	-0.0038651	-0.0433685	-0.0425012	0.0214661	0.0349899	-0.00512603	-0.00584856	-0.0266846	-0.0629957	0.0509605	0.00144722	0.0302282	-0.0184912	-0.0224614	-0.0226999	0.0449738	0.015773	-0.0451675	0.0305958	-0.0348829	-0.0403114	-0.0441186	0.0246663	-0.00274685	-0.0209502	-0.0254259	-0.0162513	0.00333551	0.00371876	-0.00754954	0.0367138	-0.0075982	-0.0372072	0.00945952	0.0178709	-0.00789284	-0.0104161	-0.0293594	-0.0130914	-0.0573644	-0.0217377	0.060847	-0.0137442
OTU655	0.0630716	0.010464	-0.00517149	-0.045406	-0.0510126	0.00820656	0.00765356	0.0202712	-0.0360644	-0.0168314	0.0485325	-0.00921005	0.0260083	0.020274	0.0531132	-0.0915343	0.0269911	-0.0240663	0.0840279	-0.0203652	-0.0366236	-0.0682259	-0.011725	0.0222095	-0.0604802	-0.0339492	-0.00448446	0.010386	0.0304012	-0.0830029	0.0157024	-0.0799239	0.038222	-0.0330099	-0.00928145	0.0317489	-0.0483125	0.0427984	0.0575119	-0.0680297	-0.0419724	0.00567294	-0.0108374	-0.0425524	-0.0429852	0.101349	0.0302211	-0.00627347	0.0333133
OTU656	0.01262	0.0349927	-0.0405913	-0.0237099	0.022597	-0.0605148	0.00621591	-0.00592592	-0.0408833	-0.0174533	-0.0574902	0.0256675	-0.00687657	-0.0254821	-0.0130723	0.046256	-0.0200964	-0.0629976	-0.00912977	-0.00314271	-0.0815023	-0.130616	-0.107156	-0.0244107	-0.0551939	-0.0521535	0.0191573	-0.0706114	-0.0510236	-0.00474809	0.0001061	0.00137651	0.000566466	0.0188489	-0.00646527	-0.0161109	0.0745278	-0.0150005	0.00181439	-0.0229722	0.0234557	-0.0202052	0.0227614	-0.041113	-0.103958	-0.0305267	0.0129672	-0.120061	-0.0369477
OTU659	-0.00933473	0.0295378	-0.0642006	0.00828206	0.0883115	0.0522405	0.0634708	0.0323451	-0.0784858	-0.0342848	0.000655053	-0.0462784	0.00965638	0.0611284	-0.0377685	0.0112493	0.00176444	-0.00421471	-0.0431148	0.0194524	0.0587374	0.0177779	0.0513799	0.0352908	0.0444632	0.023914	-0.0132809	-0.00565795	-0.0291095	-0.008203	-0.0254965	0.00575142	0.0331066	0.00876248	0.0384667	-0.0258012	0.0027201	-0.00683313	0.0370306	-0.0281408	0.0896811	0.0125605	-0.0207882	-0.0728358	0.00434316	0.064244	0.00844303	-0.058617	-0.0844
[truncated: 87 more columns]

## Sheet: IBD-only-SparCC_pvalue
	OTU11	OTU14	OTU18	OTU19	OTU20	OTU21	OTU22	OTU23	OTU25	OTU26	OTU27	OTU30	OTU40	OTU43	OTU47	OTU48	OTU64	OTU66	OTU70	OTU71	OTU74	OTU75	OTU81	OTU88	OTU93	OTU95	OTU104	OTU105	OTU106	OTU107	OTU108	OTU114	OTU116	OTU119	OTU121	OTU122	OTU126	OTU127	OTU130	OTU131	OTU132	OTU133	OTU172	OTU175	OTU176	OTU180	OTU181	OTU184	OTU185
OTU11	1	0.36	0.84	0.73	0.09	0.14	0.29	0.01	0.68	0.18	0.76	0.75	0.24	0.62	0.47	0.14	0.17	0.38	0.75	0.6	0.71	0.79	0.66	0.8	0.87	0.27	0.88	0.59	0.12	0.22	0.73	0.46	0.52	0.13	0.56	0.27	0.01	0.06	0.67	0.09	0.76	0.59	0.13	0.21	0.32	0.02	0.7	0.98	0.16
OTU14	0.36	1	0.58	0.74	0.57	0.5	0.84	0.61	0.28	0.1	0.59	0.86	0.88	0.89	0.38	0.59	0.09	0.12	0.78	0.49	0.95	0.03	0.95	0.6	0.21	0.36	0.85	0.69	0.32	0.39	0.57	0.23	0.58	0.19	0.23	0.7	0.69	0.45	0.32	0.48	0.68	0.09	0.2	0.56	0.43	0.28	0.92	0.6	0.62
OTU18	0.84	0.58	1	0.59	0.7	0.93	0.67	0.66	0.48	0.86	0.9	0.93	0.2	0.09	1	0.36	0.09	0.48	0.59	0.75	0.83	0.33	0.32	0	0.86	0.81	0.78	0.73	0.67	0.07	0.56	0.1	0.71	0.49	0.59	0.05	0.99	0.6	0.63	0.26	0.5	0.54	0.09	0.59	0.75	0.14	0.01	0.43	0.09
OTU19	0.73	0.74	0.59	1	0.73	0.23	0.96	0.78	0.69	0.2	0.13	0.7	0.25	0.07	0.04	0.54	0.78	0.2	0.3	0.7	0.74	0.38	0.74	0.63	0.89	0.45	0.66	0.97	0.98	0.07	0.08	0.03	0.97	0.09	0.46	0.12	0.83	0.74	0.39	0.45	0.5	0.46	0.84	0.05	0.38	0.69	0.36	0.96	0.66
OTU20	0.09	0.57	0.7	0.73	1	0.13	0.9	0.9	0.38	0.2	0.73	0.57	0.68	0.98	0.74	0.98	0.37	0.28	0.7	0.86	0.98	0.7	0.39	0.72	0.77	0.55	0.52	0.52	0.34	0.55	0.09	0.72	0.04	0.74	0.84	0.14	0.86	0.85	0.59	0.61	0.55	0.27	0.11	0.92	0.93	0.01	0.33	0.61	0.87
OTU21	0.14	0.5	0.93	0.23	0.13	1	0.88	0.32	0.6	0.91	0.1	0.88	0.88	0.52	0.69	0.08	0.2	0.13	0.45	0.51	0.45	0.26	0.9	0.12	0	0.25	0.31	0.05	0.11	0.22	0.64	0.08	0.85	0.78	0.62	0.32	0.43	0.39	0.06	0.25	0.2	0.04	0.21	0.02	1	0.02	0.79	0.85	0.97
OTU22	0.29	0.84	0.67	0.96	0.9	0.88	1	0.2	0.4	0.86	0.1	0.64	0.54	0.31	0.41	0.48	0.18	0.04	0.55	0	0.27	0.3	0.13	0.69	0.7	0.43	0.62	0.66	0.2	0.9	0.98	0.47	0.75	0.49	0.15	0.45	0.21	0.66	0.36	0.55	0.91	0.99	0.18	0.94	0.61	0.04	0.24	0.13	0.44
OTU23	0.01	0.61	0.66	0.78	0.9	0.32	0.2	1	0.04	0.44	0.33	0.67	0.78	0.75	0.26	0.17	0.75	0.33	0.25	0.88	0.7	0.89	0.5	0.12	0.57	0.53	0.06	0.08	0.05	0.56	0.98	0.36	0.57	0.58	0.22	0	0.2	0.91	0.57	0.07	0.49	0.48	0.14	0.43	0.97	0.03	0.73	0.52	0.41
OTU25	0.68	0.28	0.48	0.69	0.38	0.6	0.4	0.04	1	0.69	0.58	0.49	0.62	0.22	0.43	0.5	0.11	0.57	0.69	0.2	0.02	0.71	0.72	0.5	0.59	0.19	0.08	0.87	0.05	0.85	0.67	0.79	0.26	0.49	0.13	0.77	0.34	0.4	0.97	0.67	0.31	0.67	0.37	0.6	0.33	0.7	0.54	0.03	0.41
OTU26	0.18	0.1	0.86	0.2	0.2	0.91	0.86	0.44	0.69	1	0.37	0.4	0.01	0.58	0.92	0.91	0.5	0.43	0.59	0.25	0.03	0.04	0.12	0.82	0.72	0.79	0.16	0.27	0.47	0.78	0.66	0.47	0.58	1	0.69	0.9	0.02	0.21	0.48	0.15	0.05	0.46	0.45	0.53	0.4	0.81	0.86	0.25	0.88
OTU27	0.76	0.59	0.9	0.13	0.73	0.1	0.1	0.33	0.58	0.37	1	0.25	0.51	0.03	0.93	0.18	0.57	0.17	0.53	0.48	0.78	0.28	0.1	0.48	0.39	0.17	0.67	0.15	0.98	0.53	0.75	0.37	1	0.45	0.97	0.76	0.09	0.81	0.26	0.77	0.42	0.55	0.95	0.62	0.61	0.32	0.01	0.4	0.23
OTU30	0.75	0.86	0.93	0.7	0.57	0.88	0.64	0.67	0.49	0.4	0.25	1	0.14	0.77	0.73	0.32	0.08	0.72	0.75	0.95	0.15	0.54	0.73	0.99	0.4	0.85	0.81	0.19	0.85	0.89	0.6	0.43	0.86	0.4	0.52	0.64	0.92	0.7	0.45	0.99	0.61	0.45	0.43	0.43	0.4	0.5	0.98	0.82	0.2
OTU40	0.24	0.88	0.2	0.25	0.68	0.88	0.54	0.78	0.62	0.01	0.51	0.14	1	0.3	0.76	0.49	0.02	0.05	0.02	0.07	0.86	0.5	0.6	0.71	0.39	0.52	0.9	0.25	0.37	0.77	0.97	0.3	0.36	0.26	0.52	0.14	0.51	0.44	0.52	0.32	0.76	0.93	0.33	0.49	0.29	0.44	0.04	0.67	0.86
OTU43	0.62	0.89	0.09	0.07	0.98	0.52	0.31	0.75	0.22	0.58	0.03	0.77	0.3	1	0	0.32	0.18	0.29	0.74	0.83	0.75	0.23	0.99	0.86	0.56	0.9	0.97	0.41	0.24	0.13	0.65	0.26	0.54	0.98	0.94	0.13	0.1	0.81	0.19	0.51	0.24	0.17	0.1	0.78	0.27	0.78	0.58	0.62	0.82
OTU47	0.47	0.38	1	0.04	0.74	0.69	0.41	0.26	0.43	0.92	0.93	0.73	0.76	0	1	0.76	0.14	0.39	0.68	0.7	0.57	0	0.39	0.68	0.35	0.21	0.74	0.8	0.12	0.34	0.37	0.28	0.16	0.45	0.32	0.25	0.19	0.05	0.42	0.82	0.02	0.89	0	0.2	0.44	0.46	0.03	0.28	0.15
OTU48	0.14	0.59	0.36	0.54	0.98	0.08	0.48	0.17	0.5	0.91	0.18	0.32	0.49	0.32	0.76	1	0.63	0.99	0.14	0.85	0.56	0.76	0.47	0.71	0.11	0.16	0.12	0.33	0.4	0.16	0.8	0.18	0.99	0.1	0.18	0.71	0.29	0.93	0.25	0.28	0.94	0.55	0.98	0.5	0.46	0.12	0.54	0.29	0.81
OTU64	0.17	0.09	0.09	0.78	0.37	0.2	0.18	0.75	0.11	0.5	0.57	0.08	0.02	0.18	0.14	0.63	1	0.77	0.02	0.34	0	0.35	0.86	0.08	0.36	0.88	0.8	0.5	0.82	0.38	0.48	0.54	0.62	0.28	0.68	0.26	0.87	0.68	0	0.82	0.98	0.11	0.17	0.23	0.63	0.56	0.67	1	0.43
OTU66	0.38	0.12	0.48	0.2	0.28	0.13	0.04	0.33	0.57	0.43	0.17	0.72	0.05	0.29	0.39	0.99	0.77	1	0.08	0.76	0.82	0.81	0.05	0.35	0.93	0.34	0.28	0.77	0.66	0.04	0.02	0.52	0.11	0.83	0.31	0.17	0.55	0.82	0.67	0.78	0.01	0.01	0.84	0.06	0.85	0.35	0.9	0.94	0.7
OTU70	0.75	0.78	0.59	0.3	0.7	0.45	0.55	0.25	0.69	0.59	0.53	0.75	0.02	0.74	0.68	0.14	0.02	0.08	1	0.12	0.47	0.8	0.67	0.35	0.64	0.88	0	0.7	0.11	0.48	0.86	0.35	0.43	0.35	0.35	0.38	0.47	0.07	0.31	0.95	0.38	0.33	0.48	0	0.09	0.54	0.7	0.46	0.83
OTU71	0.6	0.49	0.75	0.7	0.86	0.51	0	0.88	0.2	0.25	0.48	0.95	0.07	0.83	0.7	0.85	0.34	0.76	0.12	1	0.6	0.98	0.38	0.13	0.11	0.07	0.08	0.82	0.7	0.49	0.2	0.09	0.82	0.38	0.35	0.03	0.77	0.07	0.38	0.8	0.79	0.63	0.88	0.19	0.58	0.73	0.53	0.95	0.62
OTU74	0.71	0.95	0.83	0.74	0.98	0.45	0.27	0.7	0.02	0.03	0.78	0.15	0.86	0.75	0.57	0.56	0	0.82	0.47	0.6	1	0.74	0.12	0.63	0.75	0.97	0.82	0.03	0.93	0.85	0.63	0.54	0.88	0.41	0.18	0.56	0.5	0.12	0.58	0.42	0.96	0.3	0.34	0.04	0.33	0.37	0.75	0.71	0.48
OTU75	0.79	0.03	0.33	0.38	0.7	0.26	0.3	0.89	0.71	0.04	0.28	0.54	0.5	0.23	0	0.76	0.35	0.81	0.8	0.98	0.74	1	0.1	0.89	0.45	0.6	0.8	0.87	0.17	0.63	0.85	0.15	0.67	0.06	0.08	0.78	0.85	0.7	0.09	0.02	0.3	0.63	0.97	0.71	0.33	0.39	0.9	0.71	0.28
OTU81	0.66	0.95	0.32	0.74	0.39	0.9	0.13	0.5	0.72	0.12	0.1	0.73	0.6	0.99	0.39	0.47	0.86	0.05	0.67	0.38	0.12	0.1	1	0.97	0.67	0.05	0.35	0.1	0.01	0.2	0.7	0.65	0.24	0.82	0.7	0.46	0.39	0.98	0.79	0.78	0	0.42	0.1	0.89	0.36	0.57	0.3	0.07	0.28
OTU88	0.8	0.6	0	0.63	0.72	0.12	0.69	0.12	0.5	0.82	0.48	0.99	0.71	0.86	0.68	0.71	0.08	0.35	0.35	0.13	0.63	0.89	0.97	1	0.06	0.06	0.07	0	0.86	0.56	0.93	0.59	0.44	0.36	0.14	0.72	1	0.37	0.8	0.96	0.69	0.42	0.68	0.18	0.67	0.35	0.95	0.23	0.62
OTU93	0.87	0.21	0.86	0.89	0.77	0	0.7	0.57	0.59	0.72	0.39	0.4	0.39	0.56	0.35	0.11	0.36	0.93	0.64	0.11	0.75	0.45	0.67	0.06	1	0.53	0.17	0.58	0.19	0.28	0.63	0.46	0.55	0.89	0.8	0.52	0.75	0.48	0.79	0.94	0.52	0.68	0.78	0.55	0.64	0.37	0.05	1	0.71
OTU95	0.27	0.36	0.81	0.45	0.55	0.25	0.43	0.53	0.19	0.79	0.17	0.85	0.52	0.9	0.21	0.16	0.88	0.34	0.88	0.07	0.97	0.6	0.05	0.06	0.53	1	0.47	0.54	0	0.14	0.93	0.56	0.46	0.31	0.55	0.47	0.99	1	0.56	0.47	0.09	0.04	0.39	0.81	0.01	0.23	0.76	0.8	0.88
OTU104	0.88	0.85	0.78	0.66	0.52	0.31	0.62	0.06	0.08	0.16	0.67	0.81	0.9	0.97	0.74	0.12	0.8	0.28	0	0.08	0.82	0.8	0.35	0.07	0.17	0.47	1	0.28	0.61	0.01	0.61	0.95	0.11	0.52	0.24	0.31	0.13	0.93	0.98	0.9	0.05	0.72	0.75	0.96	0.4	0.39	0.97	0.13	0.65
OTU105	0.59	0.69	0.73	0.97	0.52	0.05	0.66	0.08	0.87	0.27	0.15	0.19	0.25	0.41	0.8	0.33	0.5	0.77	0.7	0.82	0.03	0.87	0.1	0	0.58	0.54	0.28	1	0	0.79	0.64	0.32	0.52	0.88	0.91	0.85	0.62	0.55	0.18	0.39	0.1	0.41	0.38	0.55	0.88	0.78	0.79	0.02	0.09
OTU106	0.12	0.32	0.67	0.98	0.34	0.11	0.2	0.05	0.05	0.47	0.98	0.85	0.37	0.24	0.12	0.4	0.82	0.66	0.11	0.7	0.93	0.17	0.01	0.86	0.19	0	0.61	0	1	0.18	0	0.13	0.38	0.2	0.71	0.03	0.89	0.9	0.53	0.26	0.92	0.05	0.01	0.16	0.63	0.61	0.17	0.13	0.96
OTU107	0.22	0.39	0.07	0.07	0.55	0.22	0.9	0.56	0.85	0.78	0.53	0.89	0.77	0.13	0.34	0.16	0.38	0.04	0.48	0.49	0.85	0.63	0.2	0.56	0.28	0.14	0.01	0.79	0.18	1	0.76	0.73	0.13	0.17	0.15	0.54	0.02	0.21	0.47	0.84	0.2	0.76	0.18	0.39	0.81	0.54	0.53	0.79	0.89
OTU108	0.73	0.57	0.56	0.08	0.09	0.64	0.98	0.98	0.67	0.66	0.75	0.6	0.97	0.65	0.37	0.8	0.48	0.02	0.86	0.2	0.63	0.85	0.7	0.93	0.63	0.93	0.61	0.64	0	0.76	1	0.96	0.04	0.76	0.04	0.64	0.38	0.49	0.38	0.87	0.08	0.04	0.9	0	0.58	0.8	0.04	0.17	0.91
OTU114	0.46	0.23	0.1	0.03	0.72	0.08	0.47	0.36	0.79	0.47	0.37	0.43	0.3	0.26	0.28	0.18	0.54	0.52	0.35	0.09	0.54	0.15	0.65	0.59	0.46	0.56	0.95	0.32	0.13	0.73	0.96	1	0.15	0.11	0	0.07	0.87	0.39	0.14	0.62	0.91	0.41	0.72	0.06	0.34	0.13	0.38	0.21	0.77
OTU116	0.52	0.58	0.71	0.97	0.04	0.85	0.75	0.57	0.26	0.58	1	0.86	0.36	0.54	0.16	0.99	0.62	0.11	0.43	0.82	0.88	0.67	0.24	0.44	0.55	0.46	0.11	0.52	0.38	0.13	0.04	0.15	1	0.64	0.35	0.06	0.91	0.87	0.41	0.92	0.06	0.22	0.58	0.96	0.77	0.89	0.56	0.66	0.62
OTU119	0.13	0.19	0.49	0.09	0.74	0.78	0.49	0.58	0.49	1	0.45	0.4	0.26	0.98	0.45	0.1	0.28	0.83	0.35	0.38	0.41	0.06	0.82	0.36	0.89	0.31	0.52	0.88	0.2	0.17	0.76	0.11	0.64	1	0.42	0.32	0.9	0.74	0.31	0.04	0.65	0.71	0.74	0.08	0.7	0.5	0.15	0.71	0.26
OTU121	0.56	0.23	0.59	0.46	0.84	0.62	0.15	0.22	0.13	0.69	0.97	0.52	0.52	0.94	0.32	0.18	0.68	0.31	0.35	0.35	0.18	0.08	0.7	0.14	0.8	0.55	0.24	0.91	0.71	0.15	0.04	0	0.35	0.42	1	0.06	0.28	0.53	0.15	0.58	0.41	0.65	0.86	0.7	0.39	0.44	0.6	0.18	0.94
OTU122	0.27	0.7	0.05	0.12	0.14	0.32	0.45	0	0.77	0.9	0.76	0.64	0.14	0.13	0.25	0.71	0.26	0.17	0.38	0.03	0.56	0.78	0.46	0.72	0.52	0.47	0.31	0.85	0.03	0.54	0.64	0.07	0.06	0.32	0.06	1	0.61	0.9	0.09	0.82	0.2	0.77	0.14	0.68	0.97	0.35	0.76	0.45	0.76
OTU126	0.01	0.69	0.99	0.83	0.86	0.43	0.21	0.2	0.34	0.02	0.09	0.92	0.51	0.1	0.19	0.29	0.87	0.55	0.47	0.77	0.5	0.85	0.39	1	0.75	0.99	0.13	0.62	0.89	0.02	0.38	0.87	0.91	0.9	0.28	0.61	1	0.04	0.14	0.23	0.14	0.56	0.76	0.72	0.64	0.32	0.73	0.11	0.45
OTU127	0.06	0.45	0.6	0.74	0.85	0.39	0.66	0.91	0.4	0.21	0.81	0.7	0.44	0.81	0.05	0.93	0.68	0.82	0.07	0.07	0.12	0.7	0.98	0.37	0.48	1	0.93	0.55	0.9	0.21	0.49	0.39	0.87	0.74	0.53	0.9	0.04	1	0.2	0.02	0.2	0.89	0.29	0.01	0.22	0.32	0.44	0.96	0.79
OTU130	0.67	0.32	0.63	0.39	0.59	0.06	0.36	0.57	0.97	0.48	0.26	0.45	0.52	0.19	0.42	0.25	0	0.67	0.31	0.38	0.58	0.09	0.79	0.8	0.79	0.56	0.98	0.18	0.53	0.47	0.38	0.14	0.41	0.31	0.15	0.09	0.14	0.2	1	0.63	0	0.39	0.28	0.98	0.68	0.48	0.39	0.52	0.02
OTU131	0.09	0.48	0.26	0.45	0.61	0.25	0.55	0.07	0.67	0.15	0.77	0.99	0.32	0.51	0.82	0.28	0.82	0.78	0.95	0.8	0.42	0.02	0.78	0.96	0.94	0.47	0.9	0.39	0.26	0.84	0.87	0.62	0.92	0.04	0.58	0.82	0.23	0.02	0.63	1	0.26	0.29	0.16	0.44	0.48	0.18	0.94	0.77	0.1
OTU132	0.76	0.68	0.5	0.5	0.55	0.2	0.91	0.49	0.31	0.05	0.42	0.61	0.76	0.24	0.02	0.94	0.98	0.01	0.38	0.79	0.96	0.3	0	0.69	0.52	0.09	0.05	0.1	0.92	0.2	0.08	0.91	0.06	0.65	0.41	0.2	0.14	0.2	0	0.26	1	0.34	0.58	0.76	0.4	0.34	0.56	0.36	0.1
OTU133	0.59	0.09	0.54	0.46	0.27	0.04	0.99	0.48	0.67	0.46	0.55	0.45	0.93	0.17	0.89	0.55	0.11	0.01	0.33	0.63	0.3	0.63	0.42	0.42	0.68	0.04	0.72	0.41	0.05	0.76	0.04	0.41	0.22	0.71	0.65	0.77	0.56	0.89	0.39	0.29	0.34	1	0.82	0.31	0.7	0.44	0.53	0.39	0.92
OTU172	0.13	0.2	0.09	0.84	0.11	0.21	0.18	0.14	0.37	0.45	0.95	0.43	0.33	0.1	0	0.98	0.17	0.84	0.48	0.88	0.34	0.97	0.1	0.68	0.78	0.39	0.75	0.38	0.01	0.18	0.9	0.72	0.58	0.74	0.86	0.14	0.76	0.29	0.28	0.16	0.58	0.82	1	0.41	0.38	0.82	0.97	0.86	0.13
OTU175	0.21	0.56	0.59	0.05	0.92	0.02	0.94	0.43	0.6	0.53	0.62	0.43	0.49	0.78	0.2	0.5	0.23	0.06	0	0.19	0.04	0.71	0.89	0.18	0.55	0.81	0.96	0.55	0.16	0.39	0	0.06	0.96	0.08	0.7	0.68	0.72	0.01	0.98	0.44	0.76	0.31	0.41	1	0	0.38	0.73	0.28	0.98
OTU176	0.32	0.43	0.75	0.38	0.93	1	0.61	0.97	0.33	0.4	0.61	0.4	0.29	0.27	0.44	0.46	0.63	0.85	0.09	0.58	0.33	0.33	0.36	0.67	0.64	0.01	0.4	0.88	0.63	0.81	0.58	0.34	0.77	0.7	0.39	0.97	0.64	0.22	0.68	0.48	0.4	0.7	0.38	0	1	0.08	0.93	0.3	0.6
OTU180	0.02	0.28	0.14	0.69	0.01	0.02	0.04	0.03	0.7	0.81	0.32	0.5	0.44	0.78	0.46	0.12	0.56	0.35	0.54	0.73	0.37	0.39	0.57	0.35	0.37	0.23	0.39	0.78	0.61	0.54	0.8	0.13	0.89	0.5	0.44	0.35	0.32	0.32	0.48	0.18	0.34	0.44	0.82	0.38	0.08	1	0.98	0.08	0.43
OTU181	0.7	0.92	0.01	0.36	0.33	0.79	0.24	0.73	0.54	0.86	0.01	0.98	0.04	0.58	0.03	0.54	0.67	0.9	0.7	0.53	0.75	0.9	0.3	0.95	0.05	0.76	0.97	0.79	0.17	0.53	0.04	0.38	0.56	0.15	0.6	0.76	0.73	0.44	0.39	0.94	0.56	0.53	0.97	0.73	0.93	0.98	1	0.56	0.7
OTU184	0.98	0.6	0.43	0.96	0.61	0.85	0.13	0.52	0.03	0.25	0.4	0.82	0.67	0.62	0.28	0.29	1	0.94	0.46	0.95	0.71	0.71	0.07	0.23	1	0.8	0.13	0.02	0.13	0.79	0.17	0.21	0.66	0.71	0.18	0.45	0.11	0.96	0.52	0.77	0.36	0.39	0.86	0.28	0.3	0.08	0.56	1	0.53
OTU185	0.16	0.62	0.09	0.66	0.87	0.97	0.44	0.41	0.41	0.88	0.23	0.2	0.86	0.82	0.15	0.81	0.43	0.7	0.83	0.62	0.48	0.28	0.28	0.62	0.71	0.88	0.65	0.09	0.96	0.89	0.91	0.77	0.62	0.26	0.94	0.76	0.45	0.79	0.02	0.1	0.1	0.92	0.13	0.98	0.6	0.43	0.7	0.53	1
OTU190	0.18	0.62	0.27	0.02	0.56	0.37	1	0.29	0.59	0.22	0.21	0.14	0.44	0.01	0.03	0.32	0.12	0.63	0.36	0.28	0.93	0.23	0.84	0.87	0.56	0.3	0.43	0.17	0.35	0.09	0.57	0.54	0.76	0.97	0.63	0.88	0.69	0.5	0.5	0.93	0.78	0.6	0.11	0.81	0.51	0	0.29	0.45	0.82
OTU192	0.17	0.59	0.87	0.96	0.71	0.57	0.21	0.64	0.52	0.25	0.09	0.45	0.16	0.5	0.6	0.41	0.58	0.61	0.09	0.28	0.97	0.8	0.84	0.76	0.74	0.16	0.16	0.09	0.92	0.67	0.72	0.41	0.05	0.75	0.87	0.17	0.43	0.87	0.08	0.63	0.62	0.57	0.04	0.43	0.76	0.61	0.14	0.2	0.4
OTU202	0.13	0.41	0.12	0.09	0.27	0.23	0.27	0.98	0.26	0.51	0.47	0.49	0.38	0.64	0.55	0.48	0.14	0.78	0.46	0.27	0.68	0.88	0.55	0.61	0.14	0.13	0.6	0.1	0.23	0.71	0.2	0.4	0.71	0.59	0.98	0.28	0.42	0.16	0.27	0.05	0.14	0.27	0.68	0.64	0.42	0.13	0.17	0.96	0.34
OTU204	0.65	0.13	0.63	0.41	0.53	0.25	0.5	0.16	0.7	0.25	0.99	0.19	0.59	0.04	0.56	0.84	0.14	0.89	0.83	0.33	0.54	0.05	0.07	0.39	0.14	0.62	0.9	0.75	0.32	0.51	0.95	0.87	0.98	0.04	0.26	0.33	0.46	0.93	0.12	0.44	0.6	0.91	0.52	0.49	0.8	0.37	0.16	0.58	0.98
OTU206	0.68	0.23	0.32	0.36	0.03	0.51	0.56	0.56	0.94	0.78	0.43	0.17	0.62	0.41	0.16	0.73	0.65	0.61	0.7	0.44	0.26	0.03	0.6	0.58	0.36	0.65	0.71	0.45	0.82	0.95	0.27	0.56	0	0.23	0.35	0.04	0.71	0.72	0.39	0.56	0.2	0.94	0.74	0.45	0.1	0.98	0.18	0.03	0.87
OTU208	0.4	0.68	0.78	0.31	0.12	0.18	0.27	0.51	0.7	0.14	0.25	0.16	0.87	0.05	0.64	0.34	0.98	0.55	0.86	0.09	0.23	0.96	0.9	0.22	0.6	0.79	0.83	0.74	0.3	0.15	0.15	0.33	0.63	0.2	0.09	0.9	0.05	0.12	0.18	0.96	0.07	0.44	0.91	0.14	0.76	0.91	0.59	0.92	0.66
OTU213	0.47	0.5	0.01	0.06	0.58	0.16	0.41	0.18	0.23	0.68	0.15	0.84	0.25	0.13	0.19	0.14	0.96	0.61	0.32	0.23	0.42	0.14	0.49	0.36	0.11	0.5	0.88	0.07	0.37	0.54	0.02	0.51	0.67	0.45	0.89	0.95	0.48	0.85	0.26	0.92	0.42	0.85	0.17	0.62	0.92	0.9	0.71	0.84	0.79
OTU214	0.88	0.74	0.67	0.18	0.29	0.14	0.07	0.51	0.47	0.55	0.02	0.46	0.07	0.11	0.71	0.65	0.81	0.32	0.24	0.53	0.53	0.94	0.19	0.81	0.2	0.41	0.46	0.61	0.53	0.74	0.79	0.37	0.19	0.25	0.38	0.44	0.73	0.12	0.41	0.78	0.19	0.51	0.99	0.12	0.16	0.14	0.29	0.64	0.53
OTU219	0.19	0.23	0.9	0.03	0.03	0.41	0.65	0.42	0.34	0.21	0.52	0.89	0.93	0.78	0.69	0.03	0.41	0.51	1	0.79	0.53	0.28	0.31	0.85	0.35	0.82	0.63	0.62	0.22	0.65	0.21	0.62	0.02	0.37	0.44	0.64	0.39	0.52	0.7	0.09	0.39	0.38	0.04	0.2	0.01	0.1	0.19	0.58	0.22
OTU240	0.95	0.75	0.95	0.86	1	0.21	0.97	0.17	0.21	0.67	0.59	0.92	0.5	0.08	0.11	0.94	0.07	0.1	0.21	0.42	0.92	0.37	0.96	0.62	0.54	0.17	0.97	0.24	0.4	0.31	1	0.66	0.21	0.94	0.59	0.92	0.44	0.51	0.6	0.18	0.72	0.68	0.01	0.09	0.67	0.71	0.38	0.79	0.07
OTU241	0.8	0.82	0.09	0.14	0.02	0.64	0.5	0.49	0.74	0.98	0.69	0.99	0.07	0.44	0.58	0.74	0.04	0.83	0.27	1	0.93	0.53	0.75	0.3	0.52	0.51	0.69	0.43	0.89	0.26	0.58	0.09	0.01	0.07	0.06	0.04	0.48	0.7	0.08	0.06	0.98	0.6	0.93	0.12	0.19	0.55	0.48	0.09	0.28
OTU245	0.82	0.48	0.33	0.07	0.09	0.43	0.06	0.24	0.72	0.62	0.55	0.26	0.1	0.86	0.68	0.34	0.48	0.19	0.62	0.59	0.8	0.71	0.14	0.53	0.65	0.77	0.1	0.24	0.47	0.6	0.55	0.9	0.49	0.3	0.17	0.4	0.55	0.91	0.65	0.64	0.69	0.22	0.64	0.24	0.29	0.46	0.7	0	0.9
OTU257	0.8	0.75	0.74	0.74	0.72	0.46	0.6	0.21	0.68	0.99	0.92	0.46	0.64	0.82	0.19	0.43	0.95	0.45	0.66	0.48	0.71	0.9	0.23	0.75	0.47	0.44	0.91	0.75	0.44	0.29	0.61	0.14	0.05	0.89	0.25	0.98	0.01	0	0.8	0.53	0.61	0.87	0.33	0.51	0.37	0.62	0.09	0.09	0.36
OTU263	1	0.93	0.79	0.66	0.52	0.18	0.43	0.02	0.16	0.11	0.49	0.3	0.72	0.53	0.36	0.26	0.84	0.77	0.98	0.13	0.01	0.07	0.04	0.14	0.6	0.33	0.55	0.53	0.2	0.86	0.41	0.71	0.97	0.77	0.26	0.75	0.16	0.81	0.38	0.78	0.61	0.58	0.64	0.52	0.67	0.48	0.85	0.85	0.5
OTU264	0.77	0.59	0.03	0.8	0.68	0.34	0.7	0.34	0.38	0.42	0.94	0.81	0.79	0.47	0.23	0.98	1	0.66	0.45	0.96	0.82	0.11	0.27	0.51	0.83	0.01	0.26	0.31	0	0.41	0.67	0.11	0.1	0	0.81	0.59	0.39	0.98	0.47	0.62	0.87	0.26	0.1	0.63	0.55	1	0.69	0.03	0.28
OTU275	0.39	0.74	0.86	0.21	0.69	0.66	0.11	0.66	0.89	0.91	0.72	0.66	0.64	0.46	0.51	0.8	0.49	0.46	0.33	0.24	0.15	0.07	0.64	0.64	0.71	0.82	0.77	0.6	0.06	0.14	0.46	0.52	0.4	0.22	0.32	0.44	0.49	0.79	0.1	0.56	0.27	0.07	1	0.58	0.47	0.06	0.41	0.84	0.1
OTU277	0.98	0.03	0.9	0.58	0.41	0.4	0.32	0	0.54	0	0.11	0.64	0.65	0.71	0.28	0.6	0.04	0.13	0.88	0.26	0.87	0.5	0.46	0.33	0.87	0.81	0.35	0.65	0.01	0.5	0.48	0.29	0.08	0.75	0.14	0.19	0.88	0.42	0.27	0.63	0.35	0.43	0.1	0.64	0.86	0.12	0.23	0.96	0.12
OTU282	0.98	1	0.78	0.92	0.65	0.86	0.02	0.36	0.34	0.38	0.77	0.65	0.41	0.83	0.05	0.34	0.1	0.14	0.25	0	0.49	0.88	0	0.17	0.52	0.46	0.74	0.06	0.07	0.64	0.9	0.94	0.6	0.76	0.11	0.36	0.59	0.52	0.44	0.67	0.16	0.69	0.2	0.47	0.35	0.15	0.9	0.81	0.12
OTU283	0.5	0.47	0.82	0.86	0.26	0.12	0.35	0.02	0.61	0.66	0.5	0.5	0.66	0.42	0.12	0.14	0	0.69	0.13	0.93	0.39	0.5	0.45	0.3	0.32	0.54	0.74	0.72	0.64	0.37	0.14	0.03	0.02	0.05	0.91	0.03	0.07	0.92	0	0.09	0.61	0.45	0.29	0.81	0.61	0.79	0.26	0.3	0.41
OTU288	0.17	0.39	0.86	0.99	0.26	0.32	0.49	0.36	0.1	0.44	0.76	0.73	0.23	0.01	0.19	0.69	0	0.13	0.57	0.19	0.42	0.57	0.54	0.03	0.89	0.59	0.14	0.8	0.36	0.06	0.1	0.85	0.89	0.62	0.97	0.96	0.8	0.95	0.32	0.29	0.36	0.54	0.19	0.06	0.95	0.69	0.64	0.48	0.23
OTU289	0.75	0.73	0.59	0.99	0.43	0.4	0.5	0.05	0.96	0.97	0.79	0.49	0.88	0.91	0.21	0.44	0.03	0.97	0.73	0.73	0.34	0.08	0.34	0.26	0.69	0.44	0.42	0.54	0.24	0.03	0.55	0.78	0.73	0.86	0.51	0.43	0.76	0.24	0.94	0.49	0.35	0.43	0.51	0.86	0.7	0.56	0.4	0.5	0.49
OTU297	0.07	0.24	0.11	0.15	0.23	0.37	0.54	0.26	0.69	0.43	0.47	0.39	0.61	0.94	0.87	0.26	0.1	0.75	0.81	0.67	0.82	0.18	0.47	0.19	0.59	0.08	0.93	0.91	0.23	0.59	0.94	0.66	0.92	0.37	0.62	0.14	0.79	0.51	0.38	0.73	0.53	0.71	0.22	0.71	0.19	0.69	0.3	0.34	0.08
OTU298	0.27	0.47	0.59	0.12	0.95	0.93	0.8	0.59	0.11	0.24	0.56	0.33	0.53	0.11	0.94	0.39	0.44	0.65	0.22	0.94	0.37	0.12	0.56	0.26	0.9	0.16	0.33	0.16	0.3	0.37	0.84	0.52	0.31	0.19	0.21	0.95	0.65	0.87	0.8	0.13	0.12	0.78	0	0.92	0.15	0.91	0.74	0.85	0.39
OTU300	0.08	0.44	0.04	0.19	0.32	0.77	0.72	0.25	0.83	0.79	0.41	0.46	0.84	1	0.29	0.99	0.14	0.33	0.04	0.3	0.26	0.42	0.48	0.41	0.8	0.6	0.52	0.91	0.01	0.19	0.16	0.02	0.18	0.19	0	0.73	0.33	0.48	0.28	0.09	0.34	0.06	0.19	0.13	0.35	0.5	0.07	0.22	0.46
OTU312	0.44	0.86	0.66	0.54	0.93	0.22	0.5	0.54	0.83	0.04	0.42	0.43	0.91	0.66	0.01	0.5	0.42	0.77	0.58	0.25	0.21	0.13	0.33	0.26	0.78	0.2	0.58	0.23	0.22	0.34	0.29	0.07	0.74	0.99	0.72	0.63	0.55	0.67	0.36	0.39	0.66	0.59	0.97	0.83	0.62	0.21	0.58	0.09	0.57
OTU315	0.35	0.02	0.66	0.77	0.98	0.13	0.04	0.15	0.82	0.92	0.26	0.27	0.06	0.72	0.94	0.32	0.94	0.4	0.7	0.9	0.1	1	0.08	0.69	0.07	0.22	0.08	0.09	0.38	0.03	0.91	0.25	0.22	0.46	0.58	0.91	0.38	0.45	0.65	0.59	0.99	0.65	0.02	0.83	0.25	0.11	0.08	0.03	0
OTU318	0.25	0.31	0.78	0.55	0.83	0.46	0.99	0.68	0.72	0.48	0.59	0.95	0.09	0.27	0.82	0.56	0.06	0.79	0.61	0.17	0.41	0.06	0.95	0.42	0.94	0.25	0.86	0.35	0.79	0.65	0.48	0.29	0.3	0.73	0.21	0.69	0.91	0.83	0	0.98	0.39	0.87	0.66	0.19	0.1	0.17	0.25	0.99	0.83
OTU322	0.59	0.98	0.32	0.08	0.76	0.42	0.31	0.33	0.62	0.3	0.26	0.12	0.27	0.83	0.78	0.34	0.02	0.4	0.56	0.09	0.47	0.73	0.24	0.15	0.11	0.26	0.24	0.08	0.25	0.76	0.17	0.91	0.74	0.5	0.38	1	0.36	0.31	0.8	0.75	0.24	0.1	0.01	0.53	0.59	0.72	0.34	0.29	0.16
OTU330	0.21	0.92	0.9	0.92	0.58	0.94	0.98	0.53	0.4	0.22	0.79	0.22	0.89	0.59	0.51	0.63	0.82	0.53	0.15	0.15	0	0.91	0.23	0.44	0.38	0.08	0.98	0.34	0.54	0.88	0.18	0.84	0.82	0.89	0.33	0.1	0.04	0.16	0.17	0	0.72	0.57	0.35	0.85	0.52	0.64	0.48	0.43	0.31
OTU331	0.23	0.9	0.61	0.76	0.33	0.48	0.49	0.33	0.22	0.44	0.71	0.47	0.01	0.7	0.27	0.54	0.33	0.4	0.08	0.72	0.54	0.16	0.32	0.36	0.91	0.72	0.56	0.86	0.33	0.64	0.46	0.85	0.09	0.86	0.21	0.45	0.1	0.81	0.99	0.4	0.47	0.69	0.2	0.72	0.37	0.65	0.94	0.36	0.66
OTU332	0.47	0.88	0.97	0.4	0.64	0.36	0.87	0.16	0.03	0.95	0.36	0.36	0.86	0.48	0.25	0.62	0.32	0.45	0.47	0.85	0.8	0.85	0.95	0.52	0.51	0.5	0.55	0.25	0.52	0.15	0.38	0.82	0.22	0.7	0.17	0.77	0.14	0.88	0.49	0.26	0.26	0.52	0.5	0.96	0.09	0.51	0.78	0.49	0.06
OTU337	0.56	0.89	0.24	0.86	0.77	0.78	0.49	0.43	0.14	0.29	0.61	0.63	0.29	0.13	0.66	0.9	0.53	0.12	0.35	0.49	0.25	0.37	0.51	0.11	0.86	0.41	0.25	0.33	0.26	0.23	0.45	0.85	0.61	0.93	0.6	0.49	0.53	0.19	0.05	0.29	0.54	0.14	0.18	0.97	0.05	0.47	0.68	0.3	0.07
OTU339	0.43	0.73	0.31	0.14	0.31	0.22	0.4	0.17	0.8	0.8	0.59	0.31	0.69	0.88	0.31	0.46	0.6	0.94	0.31	0.01	0.33	0.6	0.88	0.61	0.62	0.26	0.48	0.75	0.32	0.05	0.03	0.06	0.13	0.8	0.06	0.62	0.93	0.8	0	0.64	0.61	0.04	0.94	0.63	0.16	0.59	0.36	0.21	0.72
OTU340	0.79	0.03	0.2	0.94	0.63	0.69	0.62	0.25	0.99	0.25	0.92	0.07	0.25	0.26	0.73	0.38	0.09	0.49	0.07	0.67	0.99	0.96	0.8	0.99	0.43	0.99	0.91	0.72	0.71	0.34	0.54	0.39	0.41	0.8	0.11	0.1	0.41	0.35	0.1	0.02	0.39	0.07	0.87	0.89	0.58	0.12	0.13	0.64	0.41
OTU343	0.1	0.65	0.24	0.27	0.52	0.08	0.42	0.7	0.46	0.27	0.91	0.63	0.31	0.12	0.49	0.48	0.33	0.78	0.17	0.71	0.95	0.58	0	0.67	0.82	0.19	0.55	0.2	0.09	0.8	0.28	0.59	0.95	0.16	0.96	0.14	0.92	0.12	0.18	0.14	0.86	0.09	0.5	0.06	0.62	0.08	0.59	0.15	0.2
OTU352	0.43	0.33	0.82	0.11	0.89	0.96	0.28	0.8	0.41	0.97	0.36	0.82	0.49	0.54	0.3	0.24	0.11	0.28	0.71	0.72	0.74	0.42	0.44	0.3	0.39	0.82	0.4	0.9	0.68	0.43	0.11	0.58	0.33	0.93	0.11	0.5	0.59	0.19	0.69	0.9	0.58	0.38	0.46	0.09	0.41	0.65	0.19	0.03	0.92
OTU353	0.4	0.13	0.7	0.68	0.15	0.75	0.87	0.74	0.94	0.28	0.13	0.19	0.96	0.06	0.18	0.73	0.37	0.84	0.85	0.14	0.81	0.84	0.51	0.86	0.37	0.48	1	0.78	0.86	0.57	0.58	0.72	0.93	0.35	0.32	0.61	0.93	0.93	0.37	0.26	0.98	0.07	0.76	0.07	0.42	0.05	0.1	0.3	0.83
OTU358	0.57	0.16	0.71	0.83	0.1	0.36	0.31	0.55	0.79	0.68	0.52	0.96	0.34	0.12	0.98	0.45	0.17	0.63	0.02	0.23	0.43	0.54	0.7	0.68	0.45	0.17	0.79	0.91	0.13	0.37	0.94	0.55	0.98	0.87	0.06	0.52	0.02	0.4	0.52	0.76	0.36	0.03	0.63	0.54	0.85	0.25	0.89	0.14	0.93
OTU359	0.7	0.64	0.04	0.16	0.47	0.73	0.61	0.4	0.66	0.24	0.84	0.34	0.92	0.56	0.57	0.66	0.37	0.45	0.68	0.2	0.83	0.87	0.76	0.29	0.83	0.73	0	0.15	0.3	0.34	0.7	0.02	0.96	0.78	0.03	0.41	0.82	0.84	0.75	0.07	0.13	0.18	0.23	0.42	0.68	0.45	0.58	0.21	0.06
OTU360	0.13	0.48	0.84	0.03	0.45	0.73	0.89	0.14	0.82	0.94	0.93	0.7	0.52	0.09	0.22	0.93	0.4	0.21	0.68	0.78	0.41	0.15	0.9	0.37	0.77	0.04	0.51	0.11	0.11	0.75	0.65	0.2	0.95	0.68	0.03	0.82	0.98	0.32	0.76	0.3	0.88	0.95	0.58	0.57	0.48	0.1	0.87	0.59	0.21
OTU399	0.51	0.36	0.63	0.52	0.33	0	0.41	0.27	0.71	0.49	0.81	0.88	0.98	0.56	0.95	0.06	0.82	0.09	0.49	0.98	0.59	0.5	0.95	0.33	0	0.18	0.22	0.72	0.04	0.54	0.44	0.54	0.98	0.6	0.29	0.8	0.47	0.93	0.42	0.3	0.55	0.02	0.06	0.06	0.3	0.15	0.59	0.66	0.11
OTU438	0.31	0.81	0.82	0.09	0.2	0.83	0.26	0.64	0.12	0.28	0.62	0.73	0.75	0.94	0.31	0.16	0.35	0.32	0.5	0.76	0.67	0.16	0.71	0.72	0.31	0.25	0.79	0.53	0.86	0.79	0.59	0.47	0.59	0.95	0.78	0.17	0.59	0.92	0.31	0.14	0.87	0.54	0.63	0.66	0.28	0.96	0.63	0.67	0.31
OTU444	0.21	0.46	0.52	0.48	0.95	0.65	0.25	0.2	0.66	0.04	0.34	0.15	0.31	0.75	0.13	0.98	0.29	0.87	0.35	0.8	0.3	0.29	0.52	0.86	0.89	0.33	0.99	0.22	0	0.55	0.62	0.23	0.66	0.31	0.09	0.28	0.85	0.22	0.32	0.15	0.33	0.86	0.86	0.7	0.3	0.54	0.25	0.14	0.52
OTU449	0.14	0.87	0	0.96	0.21	0.3	0.5	0.88	0.92	0.87	0.81	0.7	0.54	0.46	0.62	0.72	0.33	0.79	0.47	0.18	0.4	0.4	0.27	0.57	0.8	0.38	0.14	0.68	0.63	0.84	0.99	0.56	0.17	0.02	0.47	0.58	0.47	0.25	0.02	0.91	0.19	0.68	0.88	0.08	0.69	0.48	0.46	0.77	0.95
OTU456	0.19	0.23	0.17	0.35	0.71	0.19	0.83	0.98	0.6	0.18	0.49	0.03	0.58	0.41	0.03	0.13	0.52	0.14	0.96	0.91	0.05	0.02	0.24	0.99	0.93	0.9	0.9	0.96	0.03	0.17	0.84	0.74	0.07	0.93	0.35	0.05	0.35	0.5	0.54	0.27	0.06	0.78	0.14	0.1	0.19	0.85	0.35	0.69	0.93
OTU459	0.82	1	0.77	0.39	0.52	0.42	0.88	0.08	0.84	0.66	0.03	0.95	0.16	0.07	0.47	0.41	0.9	0.44	0.43	0.93	0.39	0.64	0.57	0.24	0.67	0.45	0.54	0.16	0.44	0.88	0.36	0.78	0.18	0.73	0.34	0.96	0.5	0.84	0.42	0.34	0.51	0.86	0.84	0.52	0.52	0.86	0.78	0.06	0.96
OTU470	0.7	0.45	0.9	0.07	0.66	0.13	0	0.26	0.17	0.66	0.44	0.65	0.18	0.46	0.01	0.66	0.67	0.29	0.03	0.06	0.83	0	0.02	0.49	0.46	0	0.18	0.01	0	0.38	0.61	0.25	0.84	0.36	0.61	0.49	0.74	0.49	1	1	0.6	0.08	0.24	0.73	0.64	0.97	0.77	0.36	0.44
OTU474	0.21	0.53	0.23	0.34	0.37	0.78	0.85	0.97	0.74	0.05	0.03	0.5	0.15	0.31	0.09	0.54	0.27	0.42	0.06	1	0.03	0.38	0.35	0.25	0.56	0.13	0.82	0.88	0.12	0.77	0.28	0.5	0.35	0.55	0.51	0.38	0.48	0.21	0.28	0.98	0.45	0.53	0.02	0.64	0.94	0.58	0.61	0.23	0.16
OTU482	0	0.02	0.15	0.34	0.91	0.89	0.59	0.86	0.01	0.86	0.78	0.04	0.96	0.04	0.46	0.68	0.71	0.38	0.43	0.92	0.09	0.92	0.4	0.57	0.46	0.16	0.4	0.09	0.96	0.14	0.34	0.32	0.96	0.53	0.89	0.69	0.53	0.18	0.58	0.78	0.18	0.78	0.08	0.07	0.98	0.47	0.02	0.66	0.34
OTU483	0.72	0.61	0.8	0.91	0.52	0.86	0.19	0.72	0.82	0.26	0.42	0.87	0.31	0.76	0.52	0.79	0.55	0.33	0.27	0.07	0.77	0.43	0.33	0.02	0.8	0.85	0.58	0.31	0.95	0.59	0.4	0.28	0.28	0.54	0.94	0.64	0.18	0.02	0.93	0.97	0.09	0.06	0.31	0.58	0.46	0.25	0.63	0.84	0.51
OTU496	0.28	0.27	0.65	0.34	0.7	0.66	0.25	0.68	0.11	0.58	0.42	0.5	0.3	0.64	0.6	0.87	0.49	0.18	0.87	0.23	0.26	0.72	0.69	0.35	0.62	0.16	0.19	0.7	0.69	0.07	0.53	0.46	0.97	0.38	0.8	0.42	0.19	0.15	0.22	0.4	0.56	0.78	0.29	0.78	0.24	0.39	0.31	0.77	0.1
OTU497	0.42	0.06	0.91	0.27	1	0.96	0.06	0.95	0.72	0.42	0.37	0.36	0.63	0.72	0.21	0.04	0.32	0.32	0.4	0.52	0.43	0.99	0.6	0.4	0.15	0.98	0.43	0.16	0.08	0.6	0.36	0.29	0.86	0.25	0.65	0.1	0.97	0.85	0.54	0.42	0.73	0.06	0.17	0.03	0.74	0.5	0.14	0.51	0.72
OTU536	0.88	0.32	0	0.87	0.6	0.52	0.85	0.16	0.51	0.96	0.28	0.5	0.44	0.55	0.23	0.74	0.5	0.24	0.65	0.87	0.02	0.6	0.94	0.01	0.53	0.45	0.98	0.92	0.69	0.97	0.37	0.14	0.46	0.72	0.36	0.25	0.57	0.84	0.24	0.79	0.47	0.73	0.69	0	0.04	0.61	0.67	0.74	0.72
OTU547	0.71	0.84	0.42	0.41	0.46	0.02	0.28	0.49	0.37	0.68	0.77	0.39	0.89	0.51	0.43	0.62	0.35	0.64	0.87	0.16	0.7	0.34	0.7	0.79	0.28	0.88	0.64	0.8	0.97	0.82	0.91	0.35	0.32	0.56	0.3	0.45	0.74	0.06	0.11	0.32	0.18	0.02	0.85	0.03	0.09	0.2	0.64	0.6	0.95
OTU555	0	0.74	0.96	0.65	0.96	0.44	0.5	0.44	0.26	0.41	0.95	0.52	0.19	0.09	0.02	0.97	0.67	0.19	0	0.9	0.52	0.51	0.38	0.25	0.63	0.17	0.36	0.1	0	0.52	0.02	0.98	0.53	0.82	0.11	0.46	0.4	0.47	0.61	0.26	0.92	0.76	0.43	0.5	0.16	0.62	0.73	0.12	0.77
OTU556	0.7	0.83	0.32	0.51	0.32	0.4	0.35	0.81	0.82	0.21	0.61	0.23	0.39	0.23	0	0.8	0.2	0.9	0.99	0.37	0.63	0.62	0.17	0.77	0.36	0.27	0.85	0.19	0.18	0.29	0.83	0.44	0.7	0.99	0.24	0.55	0.96	0.41	0.92	0.1	0.62	0.81	0.87	0.39	0.43	0.62	1	0.97	0.17
OTU559	0.32	0.24	0.49	0.17	0.93	0.27	0.6	0.98	0.45	1	0.07	0.15	0.99	0.84	0.44	0.07	0.14	0.49	0.49	0.19	0.53	0.8	0.06	0.08	0.21	0.5	0.11	0.63	0.71	0.04	0.29	0.3	0.1	0.46	0.34	0.71	0.88	0	0.3	0.62	0.37	0.27	0.6	0.54	0.44	0.55	0.21	0.01	0.12
OTU566	0.85	0.75	0.14	0.88	0.73	0.09	0.43	0.43	0.66	0.15	0.98	0.9	0.37	0.52	0.19	0.25	0.81	0.16	0.82	0.59	0.38	0.6	0.07	0.77	0.49	0.32	0.39	0.36	0.91	0.41	0.68	0.45	0.25	0.29	0.31	0.3	0.94	0.37	0.71	0.94	1	0.94	0.98	0.83	0.95	0.32	0.86	0.35	0.23
OTU572	0.46	0.58	0.26	0.6	0.85	0.8	0.9	0.69	0.43	0.33	0.54	0.28	0.31	0.99	0.89	0.2	0.61	0.21	0.15	0.75	0.9	0.97	0.67	0.14	0.72	0.01	0.95	0	0.18	0.68	0.48	0.91	0.41	0.04	0.51	0.37	0.46	0.18	0.13	0.23	0.37	0.02	0.46	0.52	0.52	0.34	0.04	0.79	0.64
OTU580	0.77	0.15	0.61	0.37	0.73	0.85	0.2	0.78	0.43	0.61	0.64	0.68	0.21	0.62	0.53	0.72	0.32	0.4	0.29	0.04	0.66	0.15	0.04	0.09	0.44	0.01	0.69	0.5	0.19	0.48	0.88	0.98	0.39	0.51	0.79	0.69	0.39	0.65	0.23	0.62	0.34	0.12	0.46	0.96	0.83	0.4	0.51	0.27	0.07
OTU581	0.03	0.91	0.61	0.38	0.42	0.17	0.66	0.12	0.58	0.19	0.54	0.67	0.26	0.39	0.33	0.34	0.59	0.68	0.7	0.22	0.58	0.42	0.18	0.62	0.77	0.15	0.37	0.49	0.94	0.55	0.88	0.44	0.3	0.4	0.88	0.93	0.21	0.37	0.03	0.12	0.66	0.4	0.85	0.61	0.67	0.48	0.58	0.82	0.22
OTU586	0.79	0.5	0.23	0.68	0.5	0.03	0.16	0.49	0.06	0.77	0.42	0.65	0.22	0.29	0.38	0.27	0.73	0.3	0.82	0.97	0.77	0.96	0.36	0.14	0.74	0.88	0.07	0.97	0.79	0.32	0.46	0.12	0.38	0.16	0.9	0.77	0.57	0.25	0.46	0.64	0.11	0.76	0.15	0.55	0.09	0.96	0.05	0.55	0.78
OTU589	0.18	0.48	0.85	0.54	0.9	0.74	0.93	0.04	0.47	0	0.64	0.76	0.07	0.87	0.06	0.08	1	0.81	0.47	0.84	0.91	0.34	0.03	0.11	0.12	0.51	0.14	0.97	0.56	0.65	0.03	0.65	0.08	0.6	0.04	0.37	0.04	0.56	0.15	0.76	0.17	0.13	0.86	0.84	0.34	0.41	0.5	0.37	0.19
OTU594	0.71	0.1	0.26	0.42	0.17	0.63	0.13	0.04	0.06	0.41	0.08	0.76	0.44	0.57	0.04	0.41	0.25	0.65	0.93	0.12	0.52	0.26	0.75	0.13	0.13	0.74	0.46	0.24	0.54	0.06	0.62	0.71	0.91	0.73	0.38	0.74	0.01	0.09	0.58	0.7	0.46	0.67	0.11	0.56	0.32	0.43	0.54	0.35	0.32
OTU596	0.89	0.99	0.9	0.1	0.14	0.01	0.86	0.51	0.67	0.08	0.93	0.92	0.71	0.66	0.41	0.73	0.17	0.68	0.25	0.72	0.13	0.84	0.75	0.21	0.49	0.8	0.65	0.44	0.5	0.24	0.07	0.33	0.72	0.28	0.36	0.42	0.17	0.21	0.69	0.92	0.17	0.3	0.37	0.95	0.74	0.63	0.6	0.98	0.83
OTU606	0.15	0.84	0.79	0.08	0.98	0.76	0.5	0.69	0.87	0.79	0.27	0.05	0.93	0.75	0.19	0.5	0.44	0.34	0.02	0.51	0.71	0.5	0.76	0.49	0.7	0.05	0.35	0.21	0.89	0.23	0.79	0.09	0.55	0.14	0.49	0.61	0.1	0.6	0.58	0.95	0.89	0.01	0.01	0.96	0.99	0.13	0.25	0.15	0.44
OTU607	0.81	0.89	0.5	0.38	0.65	0.23	1	0.75	0.44	0.07	0.2	0.78	1	0.07	0.95	0.25	0.53	0.22	0.54	0.33	0.68	0.57	0.19	0.29	0.01	0.29	0.14	0.37	0.84	0.94	0.47	1	0.16	0.65	0.58	0.8	0.73	0.08	0.26	0.89	0.33	0.8	0.18	0.97	0.52	0.45	0.23	0.9	0.89
OTU608	0.69	0.72	0.48	0.02	0.72	0.31	0.79	0.8	0.81	0.24	0.43	0.59	0.82	0.22	0.54	0.32	0.36	0.06	0.83	0.46	0.25	0.14	0.55	0.92	0.9	0.14	0.28	0.74	0.45	0.7	0.02	0.05	0.15	0.66	0.08	0.29	0.11	0.03	0.21	0.33	0.05	0.06	0.09	0.54	0.74	0.21	0.01	0.32	0.26
OTU610	0.73	0.29	0.42	0.19	0.3	0.51	0.28	0.58	0.45	0.44	1	0.67	0.58	0.9	0.89	0.21	0.72	0.56	0.94	0.94	0.29	0.3	0.25	0.52	0.09	0.77	0.53	0.53	0.05	0.64	0.3	0.53	0.29	0.95	0.81	0.66	0.66	0.2	0.68	0.25	1	0.22	0.67	0.35	1	0.66	0.36	0.47	0.35
OTU612	0.74	0.06	0.82	0.57	0.37	0.53	0.79	0.89	0.54	0.73	0.96	0.12	0.04	0.48	0.2	0.62	0.5	0.92	0.54	0.09	0.57	0.21	0.32	0.57	0.27	0.59	0.37	0.99	0.78	0.94	0.08	0.22	0.62	0.38	0.62	0.72	0.46	0.5	0.93	0.48	0.64	0.77	0	0.48	0.92	0.33	0.28	0.07	0.78
OTU616	0.36	0.42	0.57	0.48	0.46	0.31	0.23	0.57	0.09	0.02	0.63	0.58	0.9	0.12	0.2	0.8	0.86	0.61	0.06	0.14	0.04	0.5	0	0.28	0.62	0.17	0.33	0.67	0.25	0.12	0.91	0.68	0.22	0.13	0.21	0.02	0.09	0.14	0.96	0.62	0.25	0.28	0.76	0.1	0.75	0.75	0.79	0.14	0.3
OTU617	0.87	0.63	0.26	0.9	0.85	0.55	0.52	0.78	0.59	0.82	0.21	0.54	0.3	0.32	0.84	0.75	0.77	0.98	0.72	0.84	0.6	0.17	0.56	0.6	0.44	0.79	0.92	0.2	0.63	0.58	0	0.26	0.72	0.03	0.54	0.11	0.86	0.1	0.51	0.65	0.46	0.71	0.72	1	0.24	0.07	0.73	0	0.89
OTU618	0.35	0.89	0.82	0.02	0.91	0.64	0.53	0.92	0.36	0.65	0.44	0.61	0.58	0.14	0.14	0.43	0.59	0.83	0.58	0.31	0.21	0	0	0.44	0.9	0.04	0.39	0.36	0	0.21	0.61	0.08	0.48	0.36	0.51	0.02	0.54	0.5	0.03	0.84	0	0.48	0.72	0.03	0.31	0.58	0.05	0.08	0.31
OTU619	0.72	0.66	0.34	0.63	0.56	0.35	0.9	0.36	0.28	0.48	0.41	0.01	0.69	0.22	0.08	0.35	0.18	0.2	0.62	0.71	0.96	0.44	0.59	0.91	0.1	0.23	0.1	0.04	0	0.22	0.32	0.89	0.39	0.57	0.33	0.04	0.06	0.76	0.96	0.05	0.46	0.36	0.62	0.57	0.05	0.95	0.25	0.61	0.19
OTU624	0.87	0.19	0.55	0.62	0.17	0.31	0.12	0.26	0.84	0.02	0.3	0.53	0.21	0.14	0.61	0.63	0.21	0.83	0.06	0.12	0.6	0.24	0	0.76	0.08	0.13	0.56	0.34	0.13	0.3	0.61	0.75	0.34	0.64	0.51	0.01	0.81	0.31	0.5	0.99	0.8	0.53	0.65	0.27	0.89	0.05	0.38	0.09	0.27
OTU626	0.22	0.97	0.2	0.6	0.99	0.52	0.18	0.46	0.21	0.37	0.71	0.87	0.18	0.72	0.6	0.85	0.1	0.36	0.07	0.26	0.48	0.2	0.93	0.87	1	0.39	0.45	0.02	0.14	0.59	0.61	0.48	0.65	0.02	0.99	0.82	0.64	0.13	0.28	0.84	0.97	0.87	0.98	0.33	0.1	0.02	1	0.6	0.66
OTU629	0.4	0.85	0.52	0.7	0.1	0.74	0.97	0.53	0.21	0.46	0.95	0.56	0.45	0.03	0.45	0.22	0.48	0.84	0.17	0.69	0.33	0.78	0.51	0.09	0.45	0.85	0.39	0.49	0.7	0.35	0.49	0.89	0.4	0.44	0	0.65	0.7	0.97	0.58	0.99	0.35	0.49	0.3	0.77	0.25	0.75	0.1	0.61	0.21
OTU641	0.6	0.26	0.01	0.49	0.69	0.46	0.86	0.52	0.45	0.6	0.73	0.91	0.2	0.3	0.1	0.12	0.55	0.83	0.83	0.33	0.28	0.48	0.08	0.45	0.48	0.18	0.46	0.82	0.22	0.95	0.49	0.52	0.81	0.87	0.21	0.41	0.21	0.68	0.07	0.15	0.49	0.12	0.49	0.65	0.79	0.56	0.73	0.34	0.5
OTU643	0.59	0.53	0.18	0.21	0.98	0.73	0.89	0.81	0.76	0.91	0.09	0.16	0.13	0.61	0.15	0.99	0.36	0.81	0.39	0.3	0.9	0.66	0.17	0.67	0.22	0.03	0.14	0.32	0.56	0.37	0.38	0.54	0.55	0.01	0.52	0.36	0.75	0.79	0.15	0.54	0.08	0.82	0.03	0.82	0.46	0.73	0.72	0.49	0.82
OTU648	0.45	0.29	0.36	0.04	0.27	0.53	0.29	0.24	0.72	0.55	0.54	0.25	0.9	0.88	0.07	0.64	0.58	0.5	0.86	0.05	0.98	0.02	0.49	0.22	0.12	0.32	0.14	0.35	0.46	0.92	0.75	0.18	0.73	0.05	0.96	0.57	0.05	0.12	0.08	0.68	0.31	0.43	0.43	0.64	0.07	0.27	0.78	0.74	0.39
OTU649	0.31	0.62	0.75	0.34	0.99	0.26	0.06	0.62	0.21	0.7	0.33	0.37	0.76	0.22	0.93	0.04	0.01	0.2	0.28	0.56	0.45	0.51	0.43	0.89	0.19	0.37	0.03	0.85	0.74	0.56	0.26	0.61	0.58	0.94	0.57	0.44	0.19	0.59	0.82	0.77	0.88	0.79	0.05	0.67	0.1	0.48	0.62	0.06	0.66
OTU650	0.54	0.96	0.82	0.54	0.65	0.16	0.74	0.38	0.27	0.81	0.52	0.11	0.8	0.05	0.09	0.59	0.01	0.18	0.93	0.96	0.34	0.49	0.98	0.98	0.3	0.01	0.34	0.07	0.06	0.25	0.83	0.91	0.73	0.15	0.14	0.03	0.99	0.27	0.2	0.45	0.83	0.27	0.83	0.96	0.47	0.19	0.79	0.64	0.98
OTU653	0.14	0.7	0.53	0.44	0.85	0.18	0.29	0.65	0.63	0.5	0.5	0.59	0.75	0.06	0.68	0.61	0.42	0.61	0.1	0.41	0.18	0.87	0.96	0.7	0.32	1	0.97	0.8	0.01	0.23	0	0.67	0.98	0.62	0.71	1	0.61	0.77	0.04	0.35	0.95	0.36	0.32	0.51	0.17	0.75	0.23	0.52	0.34
OTU654	0.32	0.55	0.27	0.19	0.56	0.79	0.92	0.21	0.32	0.52	0.35	0.94	0.82	0.52	0.2	0.12	0.99	0.44	0.64	0.56	0.47	0.26	0.67	0.31	0.5	0.38	0.32	0.32	0.55	0.95	0.66	0.56	0.72	0.92	0.92	0.81	0.4	0.91	0.33	0.79	0.66	0.89	0.87	0.4	0.68	0.12	0.48	0.11	0.65
OTU655	0.06	0.77	0.89	0.2	0.26	0.82	0.79	0.62	0.31	0.64	0.2	0.83	0.44	0.56	0.25	0.01	0.41	0.53	0.04	0.63	0.34	0.15	0.81	0.62	0.1	0.33	0.95	0.87	0.51	0.05	0.73	0.07	0.36	0.45	0.78	0.44	0.21	0.31	0.17	0.08	0.33	0.91	0.72	0.26	0.28	0.03	0.44	0.88	0.42
OTU656	0.73	0.42	0.31	0.55	0.5	0.14	0.86	0.9	0.28	0.58	0.05	0.54	0.84	0.49	0.78	0.19	0.69	0.09	0.78	0.95	0.02	0.01	0.05	0.66	0.16	0.41	0.74	0.1	0.32	0.94	1	1	0.98	0.63	0.91	0.79	0.08	0.75	0.95	0.61	0.63	0.69	0.51	0.37	0.01	0.41	0.69	0	0.25
OTU659	0.86	0.42	0.14	0.82	0.03	0.16	0.12	0.35	0.01	0.36	0.98	0.26	0.83	0.11	0.38	0.85	0.93	0.88	0.28	0.63	0.13	0.69	0.24	0.36	0.3	0.55	0.76	0.87	0.41	0.82	0.48	0.85	0.5	0.83	0.4	0.53	0.97	0.79	0.37	0.54	0.01	0.73	0.54	0.06	0.86	0.14	0.87	0.14	0.02
[truncated: 87 more columns]

## Sheet: IBD-CDI-SparCC_correlation
	OTU4	OTU11	OTU14	OTU16	OTU18	OTU19	OTU20	OTU21	OTU22	OTU23	OTU25	OTU26	OTU27	OTU28	OTU30	OTU54	OTU59	OTU63	OTU64	OTU70	OTU71	OTU74	OTU81	OTU88	OTU95	OTU105	OTU106	OTU107	OTU119	OTU121	OTU122	OTU127	OTU128	OTU130	OTU131	OTU132	OTU133	OTU171	OTU172	OTU173	OTU175	OTU176	OTU181	OTU184	OTU187	OTU189	OTU190	OTU192	OTU194
OTU4	1	0.0570805	0.0120919	0.0276463	-0.0218393	0.0376856	-0.0596765	-0.0986242	-0.0484833	-0.0265904	0.0445202	-0.0272223	0.0759342	0.0190153	-0.0364296	0.0954403	-0.0356724	-0.0122332	0.071028	0.0211054	0.0172965	-0.101	-0.0717219	-0.060365	-0.0725367	-0.0417712	0.009915	-0.0750812	0.0679501	0.0036606	-0.0161431	0.0605748	-0.0897998	0.00665366	-0.037414	0.170789	0.130113	-0.00919872	0.00662913	0.0808011	0.0638214	0.0188502	-0.0926174	-0.076278	-0.0263748	0.0452841	-0.0842076	-0.11405	0.0026271
OTU11	0.0570805	1	0.0906304	-0.0772032	-0.00856724	-0.0232164	-0.0369186	-0.0713919	-0.0155558	0.0513606	0.0304143	0.00994837	-0.0182782	-0.0362428	-0.0515077	-0.0949512	0.122621	-0.0870734	0.0210441	-0.0108228	-0.0715593	0.0451136	0.087802	0.101332	-0.0505815	-0.058613	0.0425606	0.0335187	0.00456318	0.0709489	-0.00237558	0.0201867	-0.17058	-0.00848213	-0.0480935	-0.0104695	-0.062291	0.0499687	-0.0577493	-0.0502826	0.00519316	0.073955	-0.0335109	-0.0879539	-0.0447662	0.00735259	0.0597284	0.0527695	-0.101565
OTU14	0.0120919	0.0906304	1	-0.101087	-0.0862361	0.0149113	0.0357425	-0.0742988	0.0459812	0.000573594	-0.0736256	-0.000388066	-0.00344267	0.112699	0.0154849	0.0235641	0.0180973	0.0271804	0.00189799	-0.0400107	0.0169763	0.0352271	-0.0510812	-0.0408811	-0.0222713	-0.0440269	-0.0446594	-0.0422622	-0.0181521	0.0617649	0.0442178	0.0619763	0.0219548	0.075328	-0.0637763	-0.0292862	-0.0498024	0.0262276	0.0118658	-0.0477368	-0.0256466	-0.0100836	-0.0657324	0.0894079	-0.0989793	0.0567045	0.0460923	0.0151095	-0.000799504
OTU16	0.0276463	-0.0772032	-0.101087	1	0.103594	0.0599525	-0.0289145	-0.0574152	0.0131677	-0.00252638	-0.0689229	0.0135187	-0.0239843	-0.138494	0.0171763	-0.000914641	-0.007672	-0.163924	0.0191688	0.0424458	0.0340163	0.0217606	-0.0227166	-0.126813	-0.0653589	-0.0351375	-0.0641234	-0.0611666	0.0381176	-0.00430831	0.088535	-0.0115179	-0.0369871	0.0171033	-0.0249961	0.0608744	0.00981288	0.0243835	0.011581	-0.0175492	-0.0578666	-0.00211225	0.0575434	-0.0262093	-0.0873884	-0.0166648	-0.0537884	0.0549389	-0.0154063
OTU18	-0.0218393	-0.00856724	-0.0862361	0.103594	1	-0.0222239	0.0342832	-0.0107424	0.0795018	0.0289064	-0.0714144	0.0690643	0.0159366	-0.0436134	0.00744591	0.0304344	0.0501828	-0.00926497	0.00441884	-0.080576	-0.0470052	0.0601218	0.00802185	-0.0421708	-0.0633657	-0.0536046	-0.0407204	-0.0458867	-0.0248118	-0.00092314	0.00222091	-0.0559076	-0.0553148	-0.0254224	0.0297723	0.0975783	0.0413943	0.0476498	-0.0639347	-0.0711016	-0.0756313	0.0295551	-0.0213503	-0.0385628	-0.107725	-0.0577439	-0.043818	-0.0836602	0.0155131
OTU19	0.0376856	-0.0232164	0.0149113	0.0599525	-0.0222239	1	0.0295602	0.0539145	0.0246557	0.01557	-0.0338954	-0.0272532	-0.0595432	0.00611827	0.0294435	-0.0516523	-0.0565009	0.096816	-0.0710512	-0.115023	-0.0461272	0.0483229	0.0562472	-0.178041	0.0287606	-0.0823159	0.0427169	-0.105347	-0.0609004	-0.0120893	0.0804058	-0.0100535	0.000872198	0.00438162	-0.00956768	0.115917	-0.0559535	-0.0748754	-0.0318104	0.0545289	0.00915618	-0.0349298	-0.0103134	-0.00671373	0.0636908	-0.0487474	0.0727224	0.0403341	0.058037
OTU20	-0.0596765	-0.0369186	0.0357425	-0.0289145	0.0342832	0.0295602	1	0.0647278	0.0506578	-0.0282229	0.00604665	0.0852567	0.0636283	0.0148439	-0.00778141	-0.0015332	0.11768	0.0376988	0.00746759	0.027178	-0.0239253	0.0396964	0.0265715	0.00600555	-0.0922308	0.0491269	0.0277616	0.0352264	0.0469849	1.95224e-05	-0.0621037	0.0167669	0.00753504	-0.00521699	0.0282413	-0.0205295	0.00936944	-0.0258476	0.00418198	-0.128793	0.0458391	0.0507158	0.00416768	-0.0121249	0.0177584	-0.112874	-0.055174	0.056552	0.0477004
OTU21	-0.0986242	-0.0713919	-0.0742988	-0.0574152	-0.0107424	0.0539145	0.0647278	1	0.0149894	-0.0514097	0.0432441	-0.0333047	0.0515901	-0.0285121	-0.0409042	0.199796	-0.0227827	0.0587173	-0.0940829	0.085078	-0.0288233	-0.0358644	-0.0145096	0.102904	0.0563679	-0.0641751	-0.0502106	-0.0153287	0.0654847	0.0124729	0.0231587	-0.0228841	0.162766	0.0349078	-0.0610983	-0.0885368	0.0125953	-0.125273	-0.0581245	0.0107605	0.0589748	-0.0856979	-0.0241264	0.0336846	-0.104786	0.0384472	-0.0146908	-0.0220874	0.0508232
OTU22	-0.0484833	-0.0155558	0.0459812	0.0131677	0.0795018	0.0246557	0.0506578	0.0149894	1	0.0179265	-0.0476236	-0.0367989	-0.0126282	-0.0886175	0.0557614	0.0357105	-0.000938565	0.0190343	0.0253898	-0.0497315	0.00246445	0.0391051	0.0845869	0.00842137	-0.0664923	-0.0329532	0.0811209	0.142946	-0.0843318	-0.0148127	0.0998345	-0.0547677	-0.129642	0.0104857	0.0859503	0.0381901	0.0105683	0.0318	-0.00533342	0.0208652	-0.0356914	0.0823628	0.116485	0.0288456	0.0640549	0.0106977	-0.0244296	-0.0503957	-0.000578135
OTU23	-0.0265904	0.0513606	0.000573594	-0.00252638	0.0289064	0.01557	-0.0282229	-0.0514097	0.0179265	1	0.0854363	0.0229311	-0.0236957	-0.0346657	0.0650905	-0.105069	-0.136493	-0.0341393	0.0374541	-0.0120344	-0.0656054	0.00300438	0.0153539	-0.0961774	-0.0223315	-0.0343024	0.0569007	0.0488486	0.0458944	-0.106241	0.103265	-0.0196817	-0.0064338	-0.0137535	-0.0973442	0.0249849	-0.0641707	0.045376	-0.0815709	-0.0379284	0.0230246	-0.00442676	0.05908	0.10513	-0.037624	-0.0946223	0.167759	0.00498686	0.0679162
OTU25	0.0445202	0.0304143	-0.0736256	-0.0689229	-0.0714144	-0.0338954	0.00604665	0.0432441	-0.0476236	0.0854363	1	0.00638393	0.0114704	0.0366894	-0.0547631	0.0370509	0.0692616	-0.0729691	-0.0506324	-0.129978	-0.0603484	0.00948955	-0.044021	0.10405	0.07477	0.0303911	0.0346581	-0.0528859	0.101115	0.00890869	0.0051034	-0.0545428	-0.0629491	-0.0274692	-0.00991778	0.0157703	0.0428806	-0.00120512	0.0340645	-0.00866704	0.00206918	-0.0218339	0.0637169	-0.0691102	0.00329007	-0.0830009	-0.10828	-0.0451001	-0.0777088
OTU26	-0.0272223	0.00994837	-0.000388066	0.0135187	0.0690643	-0.0272532	0.0852567	-0.0333047	-0.0367989	0.0229311	0.00638393	1	0.0529277	-0.0417715	-0.0480056	-0.087006	-0.0203782	-0.0356206	-0.084068	-0.0702581	-0.06904	0.094105	0.00411643	0.071476	-0.0330526	-0.014188	-0.0438117	0.0175885	0.0679187	0.0818693	-0.0969163	-0.0677833	0.0967485	-0.0232369	-0.0620663	-0.0362278	-0.0181773	-0.058795	0.0121677	-0.0599588	0.0285511	0.0293283	-0.0344857	0.0189931	-0.0450561	-0.0691179	-0.0939333	-0.00562405	0.0248308
OTU27	0.0759342	-0.0182782	-0.00344267	-0.0239843	0.0159366	-0.0595432	0.0636283	0.0515901	-0.0126282	-0.0236957	0.0114704	0.0529277	1	0.159237	0.0174425	0.00691999	-0.00487595	0.0304498	0.0361109	-0.040435	0.0486057	-0.0822085	0.0797993	0.0760272	-0.0397354	-0.0288679	0.0256872	-0.000162295	0.00799993	0.0055207	0.00438373	0.00928865	-0.00448033	-0.0568808	0.0370483	0.0442586	-0.00209402	-0.0578137	-0.091534	0.0447174	-0.0421592	-0.0823881	0.0135818	-0.0306299	0.00677498	-0.109644	-0.0454176	-0.0900484	-0.0180481
OTU28	0.0190153	-0.0362428	0.112699	-0.138494	-0.0436134	0.00611827	0.0148439	-0.0285121	-0.0886175	-0.0346657	0.0366894	-0.0417715	0.159237	1	-0.039433	0.048253	-0.0255699	-0.0355515	0.0569439	-0.0701889	-0.0403428	-0.0313828	-0.137278	0.0048069	0.102912	-0.150693	-0.0406521	-0.0317588	0.0155735	0.119672	0.120774	0.00099504	-0.0110895	0.0302913	-0.0257728	-0.0287938	0.0340274	-0.0550049	0.0393148	-0.0155967	-0.0225057	-0.0163212	-0.0264546	0.0312371	-0.0217091	0.0208917	-0.0109376	0.0410949	0.0169342
OTU30	-0.0364296	-0.0515077	0.0154849	0.0171763	0.00744591	0.0294435	-0.00778141	-0.0409042	0.0557614	0.0650905	-0.0547631	-0.0480056	0.0174425	-0.039433	1	0.0693612	0.0442302	-0.0682068	-0.14892	-0.00691445	-0.0462266	-0.0765294	-0.0179545	-0.053112	0.0210193	0.0653038	-0.00266315	0.00331722	0.0151926	0.00133805	-0.0452254	-0.017523	-0.0791588	-0.0438769	-0.0963964	0.0775618	-0.012014	0.0217627	-0.0168307	-0.0333253	0.00445012	-0.139439	0.0700318	0.0321123	-0.0673791	0.0159644	0.00284808	-0.0551546	0.0625444
OTU54	0.0954403	-0.0949512	0.0235641	-0.000914641	0.0304344	-0.0516523	-0.0015332	0.199796	0.0357105	-0.105069	0.0370509	-0.087006	0.00691999	0.048253	0.0693612	1	-0.0478127	0.0329352	-0.0468826	0.00553899	0.0369826	-0.0515962	0.0718564	-0.0686474	-0.066706	0.0625252	0.0318043	-0.0660578	-0.0257249	-0.0175707	-0.00632949	0.141754	-0.00486298	-0.0294192	0.047073	0.0205631	0.052576	-0.0560391	-0.0167612	-0.00698675	0.0231353	-0.0602197	-0.0230902	-0.0188577	-0.0240818	-0.0390428	0.0630188	0.0258881	0.0226095
OTU59	-0.0356724	0.122621	0.0180973	-0.007672	0.0501828	-0.0565009	0.11768	-0.0227827	-0.000938565	-0.136493	0.0692616	-0.0203782	-0.00487595	-0.0255699	0.0442302	-0.0478127	1	0.0201251	0.0280493	0.0503147	-0.023049	0.00284003	0.0408247	0.0959794	-0.097713	0.0668481	0.0657959	0.166883	0.0272071	0.0878514	-0.0463079	-0.0448895	-0.0694539	-0.0200955	0.0863021	-0.0353446	0.0454761	-0.0143807	-0.063364	-0.0325181	0.0419275	-0.0145035	-0.0922909	-0.0775538	-0.0804864	-0.0151763	-0.015333	-0.0353462	0.133344
OTU63	-0.0122332	-0.0870734	0.0271804	-0.163924	-0.00926497	0.096816	0.0376988	0.0587173	0.0190343	-0.0341393	-0.0729691	-0.0356206	0.0304498	-0.0355515	-0.0682068	0.0329352	0.0201251	1	-0.0434845	-0.00765013	-0.0224181	-0.0278581	0.00066719	0.0872694	-0.0271797	-0.0405019	-0.0943277	0.063204	0.148091	-0.0457664	0.0662076	-0.0304609	0.0324232	-0.151647	0.0952786	-0.0327183	-0.0018675	0.0483838	0.0355678	-0.0085089	0.00858897	-0.0929784	0.0565153	0.155318	0.00204423	-0.0234665	-0.0945076	0.00393873	0.0379595
OTU64	0.071028	0.0210441	0.00189799	0.0191688	0.00441884	-0.0710512	0.00746759	-0.0940829	0.0253898	0.0374541	-0.0506324	-0.084068	0.0361109	0.0569439	-0.14892	-0.0468826	0.0280493	-0.0434845	1	0.0156204	-0.0494507	0.0388448	-0.0560505	0.0912169	0.0535374	-0.0885208	-0.0302016	-0.0560813	-0.0878955	0.189074	0.00202782	-0.0335741	-0.0248063	0.084821	-0.10097	0.0632552	0.188164	0.0172316	0.0235473	-0.0669023	-0.023389	0.0179307	0.0522804	-0.157445	-0.0191354	0.0132797	0.0244642	-0.0655093	-0.019996
OTU70	0.0211054	-0.0108228	-0.0400107	0.0424458	-0.080576	-0.115023	0.027178	0.085078	-0.0497315	-0.0120344	-0.129978	-0.0702581	-0.040435	-0.0701889	-0.00691445	0.00553899	0.0503147	-0.00765013	0.0156204	1	0.0541784	-0.0816117	0.0714483	0.027655	-0.214398	-0.0294931	-0.0304159	-0.0186358	-0.0219425	0.0614871	-0.0381552	0.0158988	0.0291535	-0.0937161	0.0187095	-0.0233495	0.0119249	-0.0695982	-0.0192051	0.0225984	-0.128852	-0.00929366	0.0636493	0.0758619	-0.19643	0.0343173	0.0649845	-0.0579083	-0.155089
OTU71	0.0172965	-0.0715593	0.0169763	0.0340163	-0.0470052	-0.0461272	-0.0239253	-0.0288233	0.00246445	-0.0656054	-0.0603484	-0.06904	0.0486057	-0.0403428	-0.0462266	0.0369826	-0.023049	-0.0224181	-0.0494507	0.0541784	1	-0.0557457	0.0218118	0.114596	-0.0880143	-0.0636537	-0.0316621	0.0314303	-0.00110152	-0.0368427	-0.0770058	0.0395401	0.00342734	-0.0917239	-0.0238669	0.0800829	-0.0222245	-0.00581613	-0.114154	0.0130292	-0.123929	0.026504	0.0183501	0.0735315	0.0434146	-0.0351537	-0.0301438	-0.0363999	-0.0348671
OTU74	-0.101	0.0451136	0.0352271	0.0217606	0.0601218	0.0483229	0.0396964	-0.0358644	0.0391051	0.00300438	0.00948955	0.094105	-0.0822085	-0.0313828	-0.0765294	-0.0515962	0.00284003	-0.0278581	0.0388448	-0.0816117	-0.0557457	1	0.0159788	0.037947	-0.00547043	-0.0729813	0.0863998	-0.0161697	-0.0383158	0.0509819	-0.051381	-0.151426	0.0988507	0.0412518	-0.13328	-0.112739	-0.0080923	-0.0137111	-0.151049	-0.0756436	-0.0467878	-0.0130322	0.033167	0.0323957	-0.021378	0.115717	0.0342989	0.0259446	0.0747941
OTU81	-0.0717219	0.087802	-0.0510812	-0.0227166	0.00802185	0.0562472	0.0265715	-0.0145096	0.0845869	0.0153539	-0.044021	0.00411643	0.0797993	-0.137278	-0.0179545	0.0718564	0.0408247	0.00066719	-0.0560505	0.0714483	0.0218118	0.0159788	1	0.0198948	-0.0900361	0.0242688	-0.000648544	0.121737	-0.0747351	-0.10877	-0.107454	0.0325333	-0.0133075	-0.0668971	0.0741957	-0.0240678	-0.0432728	0.0532544	-0.0122846	0.000559541	0.0144001	-0.0204969	-0.0305211	-0.0499124	0.0618614	-0.0828478	-0.0248741	0.0104997	0.0171376
OTU88	-0.060365	0.101332	-0.0408811	-0.126813	-0.0421708	-0.178041	0.00600555	0.102904	0.00842137	-0.0961774	0.10405	0.071476	0.0760272	0.0048069	-0.053112	-0.0686474	0.0959794	0.0872694	0.0912169	0.027655	0.114596	0.037947	0.0198948	1	0.0867995	0.0848102	0.0143388	0.0885839	0.000619635	0.105864	-0.0215398	-0.00597757	-0.14061	-0.0996604	0.10494	-0.0771926	-0.0666483	-0.0499145	0.139539	-0.0775641	-0.139827	0.0196525	-0.061401	-0.267485	-0.0533757	0.0222268	-0.201076	0.0305069	-0.0426289
OTU95	-0.0725367	-0.0505815	-0.0222713	-0.0653589	-0.0633657	0.0287606	-0.0922308	0.0563679	-0.0664923	-0.0223315	0.07477	-0.0330526	-0.0397354	0.102912	0.0210193	-0.066706	-0.097713	-0.0271797	0.0535374	-0.214398	-0.0880143	-0.00547043	-0.0900361	0.0867995	1	0.0701611	-0.0719292	0.0616328	0.0185566	-0.0282575	-0.0348931	-0.0715079	-0.0570019	0.0486558	0.0213086	-0.0825683	0.0377164	-0.00368181	0.0564896	-9.20664e-05	0.0319152	0.0307339	-0.0411629	-0.0400736	0.148757	0.0799909	0.0457361	-0.0721653	0.0200114
OTU105	-0.0417712	-0.058613	-0.0440269	-0.0351375	-0.0536046	-0.0823159	0.0491269	-0.0641751	-0.0329532	-0.0343024	0.0303911	-0.014188	-0.0288679	-0.150693	0.0653038	0.0625252	0.0668481	-0.0405019	-0.0885208	-0.0294931	-0.0636537	-0.0729813	0.0242688	0.0848102	0.0701611	1	-0.0183919	0.154833	0.0228182	-0.13931	-0.0253867	-0.0506331	-0.0818371	-0.0891928	-0.0106402	-0.0518545	-0.155094	0.0463992	0.00269232	0.0945818	0.101568	0.0302973	-0.0302952	-0.0734898	0.0434682	-0.144717	-0.00682595	-0.0532685	0.0769224
OTU106	0.009915	0.0425606	-0.0446594	-0.0641234	-0.0407204	0.0427169	0.0277616	-0.0502106	0.0811209	0.0569007	0.0346581	-0.0438117	0.0256872	-0.0406521	-0.00266315	0.0318043	0.0657959	-0.0943277	-0.0302016	-0.0304159	-0.0316621	0.0863998	-0.000648544	0.0143388	-0.0719292	-0.0183919	1	0.132264	-0.0873499	-0.0397006	-0.060811	-0.013542	-0.102867	0.0635018	-0.00658823	-0.099683	0.0137217	-0.0204174	-0.0431789	0.00350769	-0.00706638	-0.00758202	-0.0320494	-0.0255319	-0.0271071	0.0511918	0.099938	-0.0609579	0.104917
OTU107	-0.0750812	0.0335187	-0.0422622	-0.0611666	-0.0458867	-0.105347	0.0352264	-0.0153287	0.142946	0.0488486	-0.0528859	0.0175885	-0.000162295	-0.0317588	0.00331722	-0.0660578	0.166883	0.063204	-0.0560813	-0.0186358	0.0314303	-0.0161697	0.121737	0.0885839	0.0616328	0.154833	0.132264	1	-0.0449593	-0.0470644	0.156128	-0.140231	-0.0221742	-0.08128	-0.0279904	-0.21476	-0.10903	0.0431324	-0.064674	0.0360154	0.00387778	0.0547856	-0.0146185	-0.0230522	-0.0237184	-0.00549392	0.136724	-0.0368162	0.224855
OTU119	0.0679501	0.00456318	-0.0181521	0.0381176	-0.0248118	-0.0609004	0.0469849	0.0654847	-0.0843318	0.0458944	0.101115	0.0679187	0.00799993	0.0155735	0.0151926	-0.0257249	0.0272071	0.148091	-0.0878955	-0.0219425	-0.00110152	-0.0383158	-0.0747351	0.000619635	0.0185566	0.0228182	-0.0873499	-0.0449593	1	0.0820518	0.0582788	0.035736	-0.0538086	-0.0243166	-0.0934726	-0.0876214	-0.0369245	0.033895	-0.0376227	0.0574949	0.0316494	-0.00954699	-0.0643561	-0.0980446	0.0367134	0.0674809	-0.0157322	-0.0341591	0.0240522
OTU121	0.0036606	0.0709489	0.0617649	-0.00430831	-0.00092314	-0.0120893	1.95224e-05	0.0124729	-0.0148127	-0.106241	0.00890869	0.0818693	0.0055207	0.119672	0.00133805	-0.0175707	0.0878514	-0.0457664	0.189074	0.0614871	-0.0368427	0.0509819	-0.10877	0.105864	-0.0282575	-0.13931	-0.0397006	-0.0470644	0.0820518	1	0.0389092	-0.099734	0.0213797	0.0491619	-0.0388943	-0.118652	0.153069	-0.0190775	-0.00529481	-0.0530442	-0.0183873	-0.0745858	-0.0387072	-0.221537	-0.0201454	0.122003	-0.072869	0.119488	-0.0427063
OTU122	-0.0161431	-0.00237558	0.0442178	0.088535	0.00222091	0.0804058	-0.0621037	0.0231587	0.0998345	0.103265	0.0051034	-0.0969163	0.00438373	0.120774	-0.0452254	-0.00632949	-0.0463079	0.0662076	0.00202782	-0.0381552	-0.0770058	-0.051381	-0.107454	-0.0215398	-0.0348931	-0.0253867	-0.060811	0.156128	0.0582788	0.0389092	1	-0.0101525	0.0509672	0.0857586	-0.0662603	0.0452154	-0.0280875	0.0917986	0.0741632	0.0844293	-0.0824004	0.0672934	0.0084996	0.135459	-0.029541	-0.0514853	-0.150625	-0.0737374	0.0737426
OTU127	0.0605748	0.0201867	0.0619763	-0.0115179	-0.0559076	-0.0100535	0.0167669	-0.0228841	-0.0547677	-0.0196817	-0.0545428	-0.0677833	0.00928865	0.00099504	-0.017523	0.141754	-0.0448895	-0.0304609	-0.0335741	0.0158988	0.0395401	-0.151426	0.0325333	-0.00597757	-0.0715079	-0.0506331	-0.013542	-0.140231	0.035736	-0.099734	-0.0101525	1	0.00421074	0.0242136	-0.0776312	0.0689006	0.0104175	-0.016497	-0.0359152	-0.0265387	-0.113997	0.0467134	0.107144	0.0617479	-0.00892227	-0.0632045	0.059074	0.00976622	-0.0278797
OTU128	-0.0897998	-0.17058	0.0219548	-0.0369871	-0.0553148	0.000872198	0.00753504	0.162766	-0.129642	-0.0064338	-0.0629491	0.0967485	-0.00448033	-0.0110895	-0.0791588	-0.00486298	-0.0694539	0.0324232	-0.0248063	0.0291535	0.00342734	0.0988507	-0.0133075	-0.14061	-0.0570019	-0.0818371	-0.102867	-0.0221742	-0.0538086	0.0213797	0.0509672	0.00421074	1	-0.0686198	-0.0867113	-0.0624012	-0.0465626	0.00962151	-0.0682369	0.0236806	0.0437592	-0.016434	0.0415818	0.173523	0.0114841	0.00581579	-0.0261321	-0.0673416	0.00309265
OTU130	0.00665366	-0.00848213	0.075328	0.0171033	-0.0254224	0.00438162	-0.00521699	0.0349078	0.0104857	-0.0137535	-0.0274692	-0.0232369	-0.0568808	0.0302913	-0.0438769	-0.0294192	-0.0200955	-0.151647	0.084821	-0.0937161	-0.0917239	0.0412518	-0.0668971	-0.0996604	0.0486558	-0.0891928	0.0635018	-0.08128	-0.0243166	0.0491619	0.0857586	0.0242136	-0.0686198	1	0.0112083	0.0884195	0.0148034	-0.0588403	-0.00621754	-0.0310488	0.052214	0.0831605	0.0807077	0.0341124	-0.0062479	-0.0163484	0.0745284	0.00420172	-0.0183378
OTU131	-0.037414	-0.0480935	-0.0637763	-0.0249961	0.0297723	-0.00956768	0.0282413	-0.0610983	0.0859503	-0.0973442	-0.00991778	-0.0620663	0.0370483	-0.0257728	-0.0963964	0.047073	0.0863021	0.0952786	-0.10097	0.0187095	-0.0238669	-0.13328	0.0741957	0.10494	0.0213086	-0.0106402	-0.00658823	-0.0279904	-0.0934726	-0.0388943	-0.0662603	-0.0776312	-0.0867113	0.0112083	1	0.186009	-0.0972253	0.070176	0.0373586	0.0610919	0.0543502	-0.0139744	-0.00526623	-0.0329293	-0.0161694	-0.0895472	-0.0802404	-0.0614236	-0.0632519
OTU132	0.170789	-0.0104695	-0.0292862	0.0608744	0.0975783	0.115917	-0.0205295	-0.0885368	0.0381901	0.0249849	0.0157703	-0.0362278	0.0442586	-0.0287938	0.0775618	0.0205631	-0.0353446	-0.0327183	0.0632552	-0.0233495	0.0800829	-0.112739	-0.0240678	-0.0771926	-0.0825683	-0.0518545	-0.099683	-0.21476	-0.0876214	-0.118652	0.0452154	0.0689006	-0.0624012	0.0884195	0.186009	1	0.0497127	0.0591835	0.0797298	0.0671653	-0.0521613	0.0150883	-0.0530061	-0.0202169	0.00782669	-0.0236847	-0.0681261	0.0140047	-0.0155735
OTU133	0.130113	-0.062291	-0.0498024	0.00981288	0.0413943	-0.0559535	0.00936944	0.0125953	0.0105683	-0.0641707	0.0428806	-0.0181773	-0.00209402	0.0340274	-0.012014	0.052576	0.0454761	-0.0018675	0.188164	0.0119249	-0.0222245	-0.0080923	-0.0432728	-0.0666483	0.0377164	-0.155094	0.0137217	-0.10903	-0.0369245	0.153069	-0.0280875	0.0104175	-0.0465626	0.0148034	-0.0972253	0.0497127	1	-0.0288502	0.1123	-0.0436388	-0.0433886	0.0281696	-0.00420469	-0.0251347	-0.107027	-0.0233762	0.0958558	0.0663304	-0.0370153
OTU171	-0.00919872	0.0499687	0.0262276	0.0243835	0.0476498	-0.0748754	-0.0258476	-0.125273	0.0318	0.045376	-0.00120512	-0.058795	-0.0578137	-0.0550049	0.0217627	-0.0560391	-0.0143807	0.0483838	0.0172316	-0.0695982	-0.00581613	-0.0137111	0.0532544	-0.0499145	-0.00368181	0.0463992	-0.0204174	0.0431324	0.033895	-0.0190775	0.0917986	-0.016497	0.00962151	-0.0588403	0.070176	0.0591835	-0.0288502	1	0.0242786	-0.0128838	0.0190858	0.0580648	0.025406	-0.0262527	-0.0529273	0.000904052	-0.0494585	-0.0393598	-0.0897233
OTU172	0.00662913	-0.0577493	0.0118658	0.011581	-0.0639347	-0.0318104	0.00418198	-0.0581245	-0.00533342	-0.0815709	0.0340645	0.0121677	-0.091534	0.0393148	-0.0168307	-0.0167612	-0.063364	0.0355678	0.0235473	-0.0192051	-0.114154	-0.151049	-0.0122846	0.139539	0.0564896	0.00269232	-0.0431789	-0.064674	-0.0376227	-0.00529481	0.0741632	-0.0359152	-0.0682369	-0.00621754	0.0373586	0.0797298	0.1123	0.0242786	1	0.0319427	0.0142905	0.0203176	3.54243e-05	0.0207553	-0.000620654	0.0935274	-0.0581683	0.0794238	-0.0352347
OTU173	0.0808011	-0.0502826	-0.0477368	-0.0175492	-0.0711016	0.0545289	-0.128793	0.0107605	0.0208652	-0.0379284	-0.00866704	-0.0599588	0.0447174	-0.0155967	-0.0333253	-0.00698675	-0.0325181	-0.0085089	-0.0669023	0.0225984	0.0130292	-0.0756436	0.000559541	-0.0775641	-9.20664e-05	0.0945818	0.00350769	0.0360154	0.0574949	-0.0530442	0.0844293	-0.0265387	0.0236806	-0.0310488	0.0610919	0.0671653	-0.0436388	-0.0128838	0.0319427	1	0.0136018	-0.0345988	0.0169669	0.0176911	0.0182105	-0.0428344	-0.000846569	-0.0758421	0.0350053
OTU175	0.0638214	0.00519316	-0.0256466	-0.0578666	-0.0756313	0.00915618	0.0458391	0.0589748	-0.0356914	0.0230246	0.00206918	0.0285511	-0.0421592	-0.0225057	0.00445012	0.0231353	0.0419275	0.00858897	-0.023389	-0.128852	-0.123929	-0.0467878	0.0144001	-0.139827	0.0319152	0.101568	-0.00706638	0.00387778	0.0316494	-0.0183873	-0.0824004	-0.113997	0.0437592	0.052214	0.0543502	-0.0521613	-0.0433886	0.0190858	0.0142905	0.0136018	1	-0.0288164	-0.0468338	-0.0339326	-0.0468926	-0.00988151	-0.0230704	-0.00834355	0.00589953
OTU176	0.0188502	0.073955	-0.0100836	-0.00211225	0.0295551	-0.0349298	0.0507158	-0.0856979	0.0823628	-0.00442676	-0.0218339	0.0293283	-0.0823881	-0.0163212	-0.139439	-0.0602197	-0.0145035	-0.0929784	0.0179307	-0.00929366	0.026504	-0.0130322	-0.0204969	0.0196525	0.0307339	0.0302973	-0.00758202	0.0547856	-0.00954699	-0.0745858	0.0672934	0.0467134	-0.016434	0.0831605	-0.0139744	0.0150883	0.0281696	0.0580648	0.0203176	-0.0345988	-0.0288164	1	-0.0813723	-0.0313291	-0.00753568	0.076614	0.0149038	-0.0803273	-0.0444927
OTU181	-0.0926174	-0.0335109	-0.0657324	0.0575434	-0.0213503	-0.0103134	0.00416768	-0.0241264	0.116485	0.05908	0.0637169	-0.0344857	0.0135818	-0.0264546	0.0700318	-0.0230902	-0.0922909	0.0565153	0.0522804	0.0636493	0.0183501	0.033167	-0.0305211	-0.061401	-0.0411629	-0.0302952	-0.0320494	-0.0146185	-0.0643561	-0.0387072	0.0084996	0.107144	0.0415818	0.0807077	-0.00526623	-0.0530061	-0.00420469	0.025406	3.54243e-05	0.0169669	-0.0468338	-0.0813723	1	-0.0108103	-0.0595408	-0.0105231	-0.0188598	0.0857315	0.0350722
OTU184	-0.076278	-0.0879539	0.0894079	-0.0262093	-0.0385628	-0.00671373	-0.0121249	0.0336846	0.0288456	0.10513	-0.0691102	0.0189931	-0.0306299	0.0312371	0.0321123	-0.0188577	-0.0775538	0.155318	-0.157445	0.0758619	0.0735315	0.0323957	-0.0499124	-0.267485	-0.0400736	-0.0734898	-0.0255319	-0.0230522	-0.0980446	-0.221537	0.135459	0.0617479	0.173523	0.0341124	-0.0329293	-0.0202169	-0.0251347	-0.0262527	0.0207553	0.0176911	-0.0339326	-0.0313291	-0.0108103	1	-0.0019208	-0.0734719	0.032179	0.0560979	0.0401135
OTU187	-0.0263748	-0.0447662	-0.0989793	-0.0873884	-0.107725	0.0636908	0.0177584	-0.104786	0.0640549	-0.037624	0.00329007	-0.0450561	0.00677498	-0.0217091	-0.0673791	-0.0240818	-0.0804864	0.00204423	-0.0191354	-0.19643	0.0434146	-0.021378	0.0618614	-0.0533757	0.148757	0.0434682	-0.0271071	-0.0237184	0.0367134	-0.0201454	-0.029541	-0.00892227	0.0114841	-0.0062479	-0.0161694	0.00782669	-0.107027	-0.0529273	-0.000620654	0.0182105	-0.0468926	-0.00753568	-0.0595408	-0.0019208	1	0.00288066	0.0955518	0.0322944	0.0235326
OTU189	0.0452841	0.00735259	0.0567045	-0.0166648	-0.0577439	-0.0487474	-0.112874	0.0384472	0.0106977	-0.0946223	-0.0830009	-0.0691179	-0.109644	0.0208917	0.0159644	-0.0390428	-0.0151763	-0.0234665	0.0132797	0.0343173	-0.0351537	0.115717	-0.0828478	0.0222268	0.0799909	-0.144717	0.0511918	-0.00549392	0.0674809	0.122003	-0.0514853	-0.0632045	0.00581579	-0.0163484	-0.0895472	-0.0236847	-0.0233762	0.000904052	0.0935274	-0.0428344	-0.00988151	0.076614	-0.0105231	-0.0734719	0.00288066	1	0.0246344	0.00184252	0.097715
OTU190	-0.0842076	0.0597284	0.0460923	-0.0537884	-0.043818	0.0727224	-0.055174	-0.0146908	-0.0244296	0.167759	-0.10828	-0.0939333	-0.0454176	-0.0109376	0.00284808	0.0630188	-0.015333	-0.0945076	0.0244642	0.0649845	-0.0301438	0.0342989	-0.0248741	-0.201076	0.0457361	-0.00682595	0.099938	0.136724	-0.0157322	-0.072869	-0.150625	0.059074	-0.0261321	0.0745284	-0.0802404	-0.0681261	0.0958558	-0.0494585	-0.0581683	-0.000846569	-0.0230704	0.0149038	-0.0188598	0.032179	0.0955518	0.0246344	1	-0.0453693	0.0754419
OTU192	-0.11405	0.0527695	0.0151095	0.0549389	-0.0836602	0.0403341	0.056552	-0.0220874	-0.0503957	0.00498686	-0.0451001	-0.00562405	-0.0900484	0.0410949	-0.0551546	0.0258881	-0.0353462	0.00393873	-0.0655093	-0.0579083	-0.0363999	0.0259446	0.0104997	0.0305069	-0.0721653	-0.0532685	-0.0609579	-0.0368162	-0.0341591	0.119488	-0.0737374	0.00976622	-0.0673416	0.00420172	-0.0614236	0.0140047	0.0663304	-0.0393598	0.0794238	-0.0758421	-0.00834355	-0.0803273	0.0857315	0.0560979	0.0322944	0.00184252	-0.0453693	1	-0.05423
OTU194	0.0026271	-0.101565	-0.000799504	-0.0154063	0.0155131	0.058037	0.0477004	0.0508232	-0.000578135	0.0679162	-0.0777088	0.0248308	-0.0180481	0.0169342	0.0625444	0.0226095	0.133344	0.0379595	-0.019996	-0.155089	-0.0348671	0.0747941	0.0171376	-0.0426289	0.0200114	0.0769224	0.104917	0.224855	0.0240522	-0.0427063	0.0737426	-0.0278797	0.00309265	-0.0183378	-0.0632519	-0.0155735	-0.0370153	-0.0897233	-0.0352347	0.0350053	0.00589953	-0.0444927	0.0350722	0.0401135	0.0235326	0.097715	0.0754419	-0.05423	1
OTU198	-0.0562107	-0.00801386	0.0583563	-0.0303366	-0.0786164	0.0257056	0.000195446	-0.0544044	0.000738346	-0.00868657	0.0576518	-0.0508579	-0.0839052	-0.0259523	-0.0973517	-0.061305	0.0397803	-0.0488792	-0.00722136	-0.111977	-0.0314838	0.0270143	-0.0143927	-0.0701121	0.0831508	0.0735585	0.170361	0.0820679	-0.0235769	0.07	-0.0162552	-0.0375654	-0.0427143	0.0598829	0.0509384	-0.00311386	-0.0118726	-0.054735	-0.0175733	-0.0848072	-0.0926793	-0.00205207	-0.0726743	0.0166021	0.0356554	0.0541618	0.0486563	-0.0361577	0.0936924
OTU202	0.118831	-0.0847889	0.0436884	-0.0460301	0.0390539	0.0644487	-0.0339609	0.0353408	0.07265	-0.102719	0.0206876	0.0726933	0.107458	0.0459103	0.0215906	-0.0808685	-0.0153646	0.0423525	0.00920339	0.0355394	-0.00657306	0.0607855	-0.0739777	-0.118722	0.0210708	-0.0889173	0.0196875	-0.0374621	-0.027726	0.0467409	0.0675593	-0.0033893	0.0543676	0.0623287	-0.0493826	0.0649533	-0.0728432	-0.0637079	0.0165654	-0.107473	0.0405735	0.0213934	0.100451	0.119059	0.0307672	0.0160127	-0.0293733	-0.000708271	0.0504968
OTU204	-0.0349187	-0.101948	-0.0240265	-0.00570566	-0.0788802	-0.0688541	-0.0585667	-0.0683355	-0.141027	0.0407182	0.0661264	-0.0354699	0.00841369	-0.00160508	0.0905022	0.0758896	0.00341533	-0.00655634	-0.0310858	-0.0563867	-0.049516	-0.00288028	-0.0150509	-0.0446885	0.120669	0.133916	0.155657	0.0147613	-0.0847024	-0.196724	0.0651176	0.028183	-0.0272946	0.0184353	0.0933202	0.0329615	-0.00647498	0.0295202	-0.0378779	0.0471053	0.0710068	0.047654	0.0555562	-0.0127354	-0.0306576	0.0198925	-0.0388035	-0.0610687	0.0144157
OTU206	-0.0332376	-0.0105209	-0.0563186	-0.0972984	0.00617261	-0.0412848	-0.0575058	-0.0441082	0.0699831	0.0692583	0.0374385	0.100703	-0.100336	0.0333698	0.0243765	-0.065008	0.107749	0.0449208	-0.0141996	0.0743236	-0.0711494	-0.0934428	-0.142896	-0.109185	-0.0131561	-0.0369382	0.18206	0.244858	0.0086833	0.00233146	0.158461	-0.139781	0.00594876	0.0258629	-0.0663771	-0.108522	0.0454325	0.0552703	0.0383761	-0.0522411	0.0216799	-0.0418	0.0271553	-0.0574069	0.0334819	0.0507926	0.0506807	-0.124719	-0.00957925
OTU208	0.00746883	-0.0886459	0.0887564	0.109532	0.0768867	-0.0188636	-0.0714199	-0.00166418	0.0261551	0.056091	0.011165	-0.036653	-0.00681198	-0.0604831	0.0345218	-0.128822	0.0100958	-0.0871542	-0.0211351	-0.0141176	0.0208197	-0.0359701	0.064915	-0.0325067	0.0667709	-0.10588	-0.0283478	-0.0261261	-0.0487186	-0.0920578	0.127573	-0.0689812	-0.00385496	0.062519	0.0358668	0.150356	-0.164092	0.137954	0.0372078	-0.170198	-0.0694395	0.0332363	0.0585071	0.129779	0.0280631	-0.00218445	-0.158296	0.0501928	-0.0316858
OTU210	-0.0611726	0.105219	-0.0134831	-0.0379291	0.0806364	0.0140376	-0.012114	-0.121043	0.110326	-0.0242974	-0.103021	-0.0774336	0.0295278	0.0274191	0.0319278	0.0351942	0.0248215	0.0090915	0.0664861	0.0705363	0.0133608	0.0657431	0.0715928	-0.0127514	-0.0255182	-0.0493648	-0.0135389	-0.0521954	0.0200356	0.0769915	-0.0745041	0.0834717	-0.150536	-0.0135218	-0.0382303	0.0685152	0.0228937	-0.0877473	-0.0690354	0.0302355	-0.0524786	-0.0517193	0.11239	-0.0234217	0.0238048	-0.0608999	0.0453567	0.0953638	-0.054497
OTU219	0.0447836	-0.0658576	0.046885	0.0466102	-0.0617521	-0.0913449	-0.0306603	0.0262631	-0.059215	-0.057905	-0.0313154	0.0915703	0.0990189	0.00401047	0.0842363	0.00558892	-0.0179393	-0.027153	-0.0254252	-0.0377034	0.103222	0.038527	-0.0527661	-0.0748362	-0.00366696	-0.0959667	0.037641	-0.0120999	0.0622959	-0.0468353	-0.0791162	0.0249852	0.0437556	0.0503647	0.0994339	-0.00257916	0.0716846	0.0366997	-0.039858	0.0464592	-0.0151915	-0.00561356	0.0436906	0.0299659	0.0562397	-0.0433384	-0.0957957	-0.0710728	-0.0223366
OTU236	-0.0611054	-0.0206992	-0.0249678	-0.0974937	0.000963637	-0.00632895	0.026261	0.155469	-0.0292236	-0.0384771	-0.0316289	-0.0372922	0.0104821	0.0119962	0.0295775	0.0517416	-0.00117315	-0.118675	0.0166128	-0.0750184	0.0649907	-0.0766605	0.0348106	0.205458	0.0285584	-0.0460939	0.0780069	0.035037	-0.0140529	-0.00130494	-0.0772443	0.106187	-0.0700965	-0.0028238	0.0917088	0.0447779	0.0786407	-0.0765288	-0.0919995	-0.0229847	-0.047993	-0.00611263	0.0704734	-0.148668	-0.076786	-0.090147	-0.0218873	0.0791426	-0.0772518
OTU240	0.10694	0.0126051	0.0534598	-0.0155587	0.0631492	-0.0723318	-0.0328778	-0.0364947	0.145276	-0.0104213	-0.002173	-0.0310848	-0.0139786	-0.000916731	-0.109692	-0.105281	-0.00972279	0.0259673	0.10341	0.0149318	-0.0894188	0.0140654	-0.0117962	0.0232819	0.0174507	-0.0682424	0.0944347	0.174183	-0.100242	0.0545401	0.0396582	-0.175233	-0.00407617	0.110303	-0.111821	0.00533242	0.0770613	-0.00614921	-0.0373993	-0.0177175	0.0868011	-0.0885155	-0.023731	0.0323967	-0.0104586	0.0687957	-0.0118696	-0.0270458	0.213431
OTU241	-0.0326174	-0.156906	0.0607785	-0.0416065	0.00535171	-0.0521859	0.0787574	-0.00623695	-0.0242605	-0.00655793	-0.0328999	-0.0696057	-0.0142787	-0.0448487	-0.0215446	-0.0561578	-0.109762	0.0681074	0.132615	0.0379557	-0.048484	0.0408316	-0.0258906	-0.00949532	-0.00261049	-0.095641	-0.0240797	0.0110018	-0.00634131	0.0748344	0.057171	-0.0392853	-0.0505016	0.0368204	0.0147184	0.0435953	0.0299928	-0.0918923	-0.00660803	0.0341523	-0.0980936	0.082507	-0.000475623	-0.0443118	0.0521068	0.072351	-0.05587	0.0114095	0.0987832
OTU242	0.0331218	-0.0295155	-0.0104127	0.12131	0.0783262	-0.0885637	-0.0105777	0.00843771	-0.0312734	0.0580537	-0.084349	0.0530705	-0.0111966	-0.00837248	-0.0156991	-0.000756524	-0.0187819	-0.0863729	0.0624422	-0.00380092	0.0610509	-0.0497735	-0.02203	-0.0707852	-0.0389121	-0.0885798	-0.138114	-0.100557	0.0133777	-0.0702402	0.0802228	0.0733143	-0.0974516	0.100302	-0.00791454	0.288298	0.142645	-0.0690686	-0.066965	-0.12128	0.0125704	0.0795795	-0.0232213	0.00364689	-0.0479841	-0.0409395	0.0753016	0.175858	-0.033736
OTU245	-0.0018149	0.0389573	-0.0723995	0.0423334	-0.0843506	-0.06539	-0.0395801	-0.0270484	-0.0191075	-0.0323044	0.0423037	0.0517957	-0.0758341	0.0462666	-0.0544062	-0.036045	-0.0389236	-0.0816266	0.0605403	0.0818901	0.0231326	0.00810484	0.076337	0.0248504	-0.0652799	-0.0384656	0.0846197	0.0916978	-0.134341	0.113481	0.123056	-0.0208501	0.089559	-0.0233545	0.00601714	0.0221091	0.0787257	-0.0109751	-0.0612881	-0.00139331	0.105917	-0.0706486	-0.00186989	-0.0412612	-0.114024	0.0121374	0.101443	0.150446	-0.0511938
OTU257	-0.127564	0.00641138	-0.0121533	-0.0120154	0.0304507	-0.0503504	-0.0551998	-0.036781	0.0642653	-0.00698963	0.0203898	-0.0137874	0.012919	0.00218693	-0.00218183	0.095942	-0.0101476	0.0240531	-0.00230183	0.0579687	-0.0421319	-0.0344035	0.0258833	0.0634173	0.0242015	-0.0644762	-0.0381804	-0.0426161	-0.00684516	0.0952247	0.0704759	0.00837876	0.0797125	-0.0352562	0.0121875	-0.102945	-0.0159071	-0.0311413	0.046528	-0.115648	-0.0469079	0.0202938	-0.0265843	0.0318137	-0.0739709	-0.0185655	-0.0551718	0.0523478	-0.107532
OTU263	0.0814295	-0.06617	-0.0321547	0.0085968	-0.00996287	0.0195161	0.0342575	0.0132322	0.00545469	0.00568678	0.0462621	-0.0367921	0.0298092	0.0415728	0.0695245	0.140074	0.0467776	0.00666333	0.00466778	0.0237887	-0.0284316	0.0638452	-0.0592515	-0.0900588	-0.0931906	-0.0880529	-0.0033352	-0.158127	0.0208699	0.124792	0.00929105	-0.0292226	0.068858	-0.112543	-0.0437224	-0.126046	-0.00303824	-0.00960909	-0.0185737	0.0614115	-0.0818509	-0.0420031	-0.0843078	0.0926279	-0.0190159	0.0754869	-0.00476757	-0.0199991	-0.0208881
OTU264	0.135025	0.0714908	0.02233	0.0704216	0.0175187	-0.00345661	0.0560573	0.0268202	-0.0650566	0.0879858	0.00875015	-0.0613544	-0.0251235	0.0585258	0.0514861	-0.0383839	-0.0959863	-0.0235357	-0.0869459	0.0654312	0.067273	-0.03819	-0.114065	-0.132806	-0.104488	0.00900974	-0.0262671	-0.0628567	0.120217	0.0827556	0.00101935	-0.0415571	-0.0373008	0.0257994	-0.0199875	0.00133825	-0.136532	-0.0189917	-0.00228777	0.0770363	0.000827488	0.0545098	-0.0848499	-0.163233	-0.0981143	0.137333	0.144291	-0.0591319	0.0815086
OTU265	-0.048482	-0.0200264	0.0262606	0.0618135	-0.0272229	-0.0901498	0.110088	0.0806	-0.0502304	-0.129785	-0.101814	-0.0269576	-0.0594446	-0.0254052	0.0724288	0.0564735	-0.080716	-0.0780981	0.0595749	0.0193122	0.0357853	0.0308562	-0.0160648	0.0442859	-0.070184	-0.00520191	-0.0402483	-0.0594646	0.0361262	0.0340474	-0.0505139	0.00100746	-0.0229272	0.0170382	-0.142077	-0.0306089	-0.0419495	-0.0408488	0.0872882	0.0206619	0.00677156	-0.0594097	0.00498088	-0.0125834	0.0796935	-0.0431568	0.046613	0.0333858	-0.0103556
OTU274	-0.0470816	0.0560405	-0.125211	0.10133	-0.0508438	0.018596	-0.00580444	-0.038778	-0.029715	0.0729542	-0.0235325	0.10646	-0.0583961	-0.0862572	0.0575993	0.0319293	-0.0363595	0.0290062	-0.0821069	0.0130274	0.0418987	0.0369043	0.109928	-0.0364375	0.0243663	-0.034564	0.0578028	-0.00610146	0.00289208	-0.0275837	-0.00437814	6.30736e-05	-0.00658005	-0.0523861	0.0236024	0.140388	-0.0264699	-0.0112464	-0.116182	-0.0248937	-0.02887	-0.128637	0.0371745	0.0283752	0.0813132	0.0151381	0.0419611	0.034061	-0.00234985
OTU275	-0.0755934	-0.0995744	-0.0456752	0.0612755	-0.112697	0.0191531	0.0285447	0.101647	-0.0272296	-0.00187791	0.0731408	0.0132064	-0.116323	0.0092336	-0.0550272	0.0763547	-0.203685	0.0505579	-0.102896	-0.0930286	-0.0182685	0.00279809	-0.0148837	0.0167309	-0.0446288	0.0828876	-0.00911332	0.00128047	-0.0125885	-0.148511	0.0798615	0.00890431	0.20136	0.0110274	0.0165311	-0.131429	-0.123748	-0.0621033	0.0206614	0.0319077	0.0767484	-0.0951707	-0.0248557	0.353578	0.0517842	0.0236111	-0.0160038	0.0157928	-0.0314157
OTU277	-0.0829429	-0.00230526	-0.0792248	-0.0685456	-0.0798935	-0.0897467	0.108797	-0.0900653	0.0105205	0.0109579	-0.0894876	0.0181284	-0.0326411	0.0721974	0.122679	0.0227859	-0.0152866	0.0301021	-0.125064	0.035559	0.0431079	-0.00651647	-0.119479	0.114963	0.032134	0.197119	-0.0286218	-0.118193	0.00120202	0.159876	-0.0435983	0.146639	-0.0649545	-0.0351347	0.0544234	-0.134814	-0.00381142	-0.0147582	0.00237339	0.0798677	-0.067466	-0.0781904	0.0419121	-0.0942611	0.0637749	0.0141995	0.0542003	0.0104879	-0.045654
OTU279	0.0160285	-0.0633038	-0.0345088	-0.0803964	-0.00447498	-0.0442677	0.0561933	0.0586269	0.0136681	-0.112548	-0.0342939	-0.0333728	-0.175377	-0.030403	0.0719788	0.0887123	0.0648545	-0.0327761	-0.052454	0.00917071	0.0789276	-0.0898967	0.0658345	0.0338347	0.039167	-0.0932236	-0.0253992	-0.0203646	0.0135274	0.0616748	-0.00952419	-0.0624229	0.0479422	0.124191	0.0159747	-0.0248582	0.00991972	0.0295898	0.0324437	0.0215206	0.026581	-0.0740014	-0.035848	0.0684132	-0.0582706	0.0436179	-0.0842654	-0.015801	-0.0494776
OTU281	0.146278	0.0239145	0.0404488	-0.0322298	-0.0647448	-0.0108251	0.012563	0.0426433	0.107217	-0.100007	-0.0504654	-0.0641459	0.059704	-0.0627565	-0.0572457	0.0874056	0.0732113	0.0656668	0.0735935	0.0290217	-0.0262556	-0.0639239	0.0726542	-0.0996173	0.0473123	-0.0309922	-0.0880973	0.0756254	0.0285137	-0.0101188	-0.0385819	-0.00106862	0.026819	0.0331815	0.0653108	0.138511	0.0266374	-0.0334273	-0.0723144	-0.0642073	0.0470835	-0.0613041	-0.00845438	0.00797706	-0.115426	-0.0686101	-0.0526887	-0.039837	0.0415943
OTU282	0.0689662	0.0800955	0.0281197	0.0142916	-0.0214454	0.136723	-0.0251077	0.0224825	-0.0297323	-0.0049353	0.134357	0.0211335	-0.0109953	-0.054376	-0.076025	-0.00893611	-0.0127015	-0.0471428	0.133442	0.00777583	-0.134922	-0.0377397	0.0708264	0.0317688	0.0557151	0.0454989	-0.0598264	-0.0180196	-0.0193917	-0.0264538	-0.0160019	-0.0343935	-0.112291	0.0148462	0.0305836	0.0229159	0.0311803	0.0239214	-0.0557537	0.0379281	0.0638835	0.00403663	-0.0431435	0.0317731	0.0330589	-0.0679415	-0.0198809	0.0107732	0.116231
OTU283	-0.158534	-0.0820887	-0.0622183	-0.0435395	0.0827601	-0.0186992	-0.0200741	0.00522096	0.0465553	0.0248237	-0.0260202	0.00552072	-0.0255769	0.0456465	-0.0091998	-0.0140023	0.0981503	0.0155484	0.0612091	-0.0159188	-0.0619299	0.00611378	-0.0996193	-0.0431993	-0.0765241	0.00751471	0.060972	-0.053486	-0.0573461	0.158419	0.0431672	-0.0770079	-0.0577179	0.00469232	-0.0739313	-0.0511194	0.027362	0.113683	-0.0807433	-0.0283605	-0.0462329	-0.103274	-0.0871462	0.0152837	0.0524091	-0.0460266	-0.00311136	0.1481	0.0232053
OTU284	-0.0758843	0.0262073	-0.0223776	-0.00337307	-0.0539098	-0.0878115	-0.0127197	-0.0947507	0.0762634	-0.0271565	0.00179778	0.0882174	0.0272035	-0.0612423	-0.00789641	-0.163116	0.0309467	0.0100911	0.0211559	0.0210051	0.0229295	-0.0113196	-0.0505525	-0.022706	0.00326081	-0.0794031	0.0786753	0.000138895	-0.131922	0.031433	0.0223584	0.0281834	-0.0487997	-0.0958431	0.00657872	-0.0483145	-0.0102643	-0.0151582	-0.0565765	-0.00492745	-0.0502659	0.0397326	0.00109916	0.0226973	0.0454178	-0.0373173	-0.00188191	-0.0289775	0.117338
OTU288	0.0772451	-0.0268712	-0.0533418	0.0737015	0.0789163	-0.0492027	-0.0403951	-0.0286681	-0.0239956	-0.0125048	0.0353992	0.000968508	0.0791505	0.0106933	-0.00542799	-0.00841736	-0.0224072	0.0222232	0.0186754	-0.0144083	-0.0658705	-0.0292461	0.00485374	-0.00994466	-0.121486	-0.0143353	0.0322699	0.023765	0.120463	0.116063	-0.045212	-0.00776687	0.0188934	-0.00671602	-0.0421634	0.0245178	0.110888	-0.0252084	-0.0628656	0.0453069	0.110321	-0.00606597	-0.114848	-0.0631083	-0.0775722	0.0935935	-0.0679476	0.0368842	-0.0357019
OTU289	0.0398713	0.0292991	-0.0928591	-0.0425109	-0.061713	-0.0021456	0.0591673	-0.00445718	-0.0335696	0.0620456	0.0565261	0.121785	-0.0473998	0.00175967	0.0499258	-0.0527322	0.0101461	-0.0628261	0.0275023	0.141363	-0.0874316	0.0515446	-0.0441359	0.0124294	-0.0146563	0.0155748	-0.0158715	0.0332755	-0.0758048	0.0659302	0.0414092	-0.0181088	0.0219666	0.0927119	-0.0571889	-0.0220602	0.208045	-0.114008	-0.109841	0.0840731	-0.00906361	-0.0160494	0.0427809	-0.0502705	-0.0252279	-0.05168	0.0432252	0.0677187	-0.0583934
OTU297	-0.00192738	-0.00915936	-0.0698158	0.0363194	-0.0484051	0.00651733	-0.0131336	0.0189211	0.0274534	0.0393878	0.0979094	0.0182205	-0.100446	0.100744	-0.053379	0.00936168	-0.0210302	-0.0832788	0.0746321	-0.0222897	0.0246522	0.0249098	0.00746341	0.0811904	0.0056341	0.0609925	0.0552605	0.0742148	0.00520408	0.0196176	-0.0103881	-0.0439168	-0.00738996	-0.0562629	-0.0235762	-0.045235	0.0610002	-0.0357197	-0.0109376	0.00941909	-0.0380653	0.205538	0.0360894	0.0252887	-0.0303461	-0.0328945	-0.0445181	0.0407568	-0.0433606
OTU300	0.0127421	-0.0314988	0.0495648	-0.00290193	0.0411115	-0.107768	-0.0604482	-0.0163534	0.0185091	0.0508302	-0.0254918	-0.0795393	-0.0471013	-0.0436104	-0.0873987	0.0208343	0.0204941	-0.0147138	0.154086	-0.0204666	-0.07233	0.00839221	-0.076432	0.052387	0.00546276	0.0142446	0.0362348	0.141435	-0.0805062	0.131974	0.0025701	-0.0636339	-0.0445816	0.100545	-0.150842	0.0098165	0.255329	-0.0465256	-0.0373974	0.0670386	-0.048193	0.00709361	-0.137444	-0.0399948	-0.0203253	-0.0564493	0.0800395	-0.00297479	0.173378
OTU304	0.0407613	-0.0263039	0.019255	-0.0436753	0.0813794	0.0119864	-0.043469	-0.0837173	0.0619594	-0.0276386	0.0594315	0.0632575	0.0016549	-0.0148391	-0.0892862	-0.088253	0.125819	-0.017367	-0.0285689	0.0138309	0.0231452	-0.00309145	-0.00417848	-0.00708401	-0.0172545	-0.0593058	-0.0168291	-0.0151925	-0.0962093	-0.0390641	-0.000987676	0.0300121	-0.020494	-0.0535332	-0.0608292	0.0200506	0.0657065	0.102872	0.0553781	-0.0133758	-0.0726099	-0.0453841	0.0309732	0.0320192	0.025392	0.0050574	-0.0547989	0.00634053	0.0385072
OTU315	0.0143675	-0.0981957	-0.111385	-0.0974344	-0.105578	-0.0665944	0.00318814	-0.020252	-0.165895	0.0113385	0.00216672	0.0104252	-0.0223523	-0.0557942	-0.0280257	-0.0544105	0.0615988	-0.00169336	-0.0061721	-0.0723056	-0.0525927	-0.0812005	-0.11907	-0.0672447	0.0537665	0.221143	0.0171382	0.0954243	0.0124846	0.0363548	0.0183289	-0.0751008	0.211591	0.00847576	-0.0741991	-0.0448848	-0.0497235	0.0871862	-0.079372	0.0522268	0.100422	-0.0828712	0.0739429	0.0598782	-0.0544151	-0.0222254	0.0546116	-0.109772	0.169585
OTU322	0.0517238	-0.12329	0.0122827	-0.0388145	0.107872	0.023838	-0.0504153	-0.0616025	-0.0193778	0.05249	0.0812202	-0.0571889	-0.00769829	0.0662152	0.00197603	-0.0264778	-0.0242358	0.0246436	-0.0242098	0.0722667	-0.0264484	0.00664665	0.00773147	0.0624041	0.128232	0.0946197	-0.0374199	-0.0371272	0.0858861	-0.0751395	-0.0441196	-0.0376348	-0.0340785	-0.00961725	0.120102	0.0151741	-0.0894948	-0.10387	-0.0102892	-0.042423	-0.0557414	0.0185735	0.0762375	-0.00230241	0.0886119	0.0152936	0.00457776	-0.0418468	-0.109707
OTU328	0.0586567	-0.00432512	0.0415123	0.045009	0.00611749	-0.0157536	-0.0176099	-0.10503	0.0249932	0.0710288	0.000234149	0.0320523	-0.041037	0.0384901	0.083108	-0.0145299	0.0317636	0.0577205	-0.0464353	0.0513981	-0.0293636	0.0934582	0.0172068	0.0411412	-0.0252855	0.0262281	-0.140859	0.0858616	-0.0648874	-0.040012	-0.00426488	-0.0664242	0.0306178	-0.0347854	-0.0257545	-0.0424105	-0.0888863	0.00315889	0.0128667	-0.0613862	0.0304262	-0.0498857	0.00686394	-0.0863555	-0.064088	-0.0501164	0.0189081	0.119986	-0.0685223
OTU330	-0.0124647	-0.0734167	0.0463388	-0.00766119	-0.071129	-0.0423139	-0.0147215	-0.142326	0.0267082	-0.0997019	0.0555079	-0.0410432	-0.0352442	0.0627945	-0.0693704	-0.164908	-0.0204756	0.00634147	0.0292422	-0.0335188	0.116482	0.0841162	0.0891892	-0.00694329	0.140666	0.084366	0.0114187	-0.0284868	-0.00316643	0.0507891	-0.0234965	0.0672281	0.0312661	-0.0137222	-0.0299218	-0.038248	-0.013218	-0.0272467	0.165346	0.0167173	0.00271437	-0.0626341	0.125845	-0.0247705	0.0737928	-0.0185192	0.0799817	-0.0543832	-0.0118264
OTU331	0.00618407	0.0591833	-0.0791402	0.0170087	-0.121905	0.0804467	0.0389965	-0.0174498	0.025243	-0.00653902	-0.0213387	-0.0581682	-0.0309926	-0.055511	0.0278529	-0.00776479	-0.0101968	-0.0301534	-0.114462	0.0620455	-0.0187649	-0.0250523	-0.0817105	0.0606101	-0.0240891	0.13695	0.00559711	0.0143888	-0.00841687	-0.0186558	0.0103054	-0.115894	-0.069098	0.0385221	0.0659587	0.0499089	-0.0686337	0.0105614	-0.0745485	0.0159204	-0.0578599	-0.0597431	0.000194196	-0.0124605	0.065624	0.0159472	-0.0527209	-0.0295661	0.0196753
OTU332	0.0362031	0.166984	0.0363817	-0.0420787	-0.0533277	-0.0664412	0.022008	0.0761546	-0.0133719	-0.0247847	-0.0333094	0.0534357	-0.074717	0.0343737	0.0602082	0.00317548	-0.0131741	-0.0705644	-0.146652	0.00194939	0.0334514	-0.110726	-0.0191947	-0.0168611	0.107337	0.064041	0.0508195	-0.0544366	0.102163	-0.0935684	-0.0721144	0.0069707	-0.0115692	0.0806638	0.00208743	0.108801	-0.0315696	-0.108369	0.0125721	0.0745223	0.0338938	0.0012183	-0.031702	0.0452435	-0.103766	0.0152301	0.00945919	-0.0329274	-0.00832475
OTU337	0.168557	-0.0341171	-0.026586	0.0555452	-0.0851614	0.0498258	0.0118391	0.0217699	-0.0313877	-0.0443725	0.0731224	-0.00816236	-0.0716108	0.00474244	0.0439101	-0.00888847	-0.0790548	0.0892273	-0.0261481	-0.0161879	-0.115589	-0.0225507	0.0168593	-0.00703075	0.0400669	-0.0544918	-0.0773249	-0.0120568	-0.0772158	-0.0065895	0.152773	-0.0685846	0.171022	-0.0273432	-0.127748	-0.046898	0.00131182	-0.0283714	-0.05399	-0.0207581	0.01059	-0.0342413	-0.0538332	0.184727	0.0273459	-0.0175359	0.0802082	0.0252488	0.0300862
OTU338	0.00535963	-0.0865957	-0.025034	-0.0248153	0.0119566	0.073665	-0.0803054	0.0351082	-0.0555449	-0.0514571	0.0243687	-0.00809179	-0.000766781	0.00332298	-0.0708203	0.0183628	-0.0670623	0.0167155	0.0485906	0.0403321	-0.0652166	0.0341965	-0.016755	-0.0228289	0.0528384	0.016003	-0.0739457	-0.0449607	0.00229258	0.121819	-0.052143	-0.0249426	0.0611071	0.0125895	-0.0423438	0.00142895	-0.0417501	0.128699	0.0316991	-0.0247121	-0.0246079	-0.0431063	-0.0348284	-0.145156	-0.0026348	0.0809164	-0.0434677	-0.107024	0.0135622
OTU339	-0.118701	0.0130094	-0.0745996	-0.0746677	-0.0311628	-0.0686398	-0.0667368	-0.00300979	-0.0354378	0.0368328	-0.109232	0.0248549	-0.0110437	-0.0501471	-0.0273989	0.00931657	-0.0354919	-0.0485256	0.030674	-0.0293531	-0.0106736	-0.0682293	0.0135026	-0.0282866	0.0366063	-0.00786896	-0.00337459	0.0902402	0.00165286	0.0144318	0.0699739	0.119717	0.0191937	-0.00343565	0.0175228	-0.04382	-0.0484678	0.0331228	-0.00851252	-0.119694	-0.0742075	0.044243	-0.0594138	-0.0353315	-0.00247772	0.000705626	-0.0170274	0.0363877	-0.0262587
OTU340	-0.0231594	-0.0153619	0.0722841	0.055804	0.0089583	0.0052104	-0.0660717	0.0444564	0.0447589	0.0191128	-0.0945288	-0.0533543	-0.000711024	-0.0344744	0.0762138	0.0384963	-0.04616	-0.0928631	-0.0391408	-0.00653832	0.052263	0.00313218	0.117962	0.0632774	0.00969436	0.0643587	-0.071579	-0.0477914	-0.136978	-0.0495828	-0.194745	0.0406767	0.0389152	0.0985317	0.0743831	-0.0189015	0.0038704	-0.150824	-0.0916609	0.0447839	-0.0505745	-0.0121494	-0.0723642	-0.0166955	0.0159076	-0.00496862	0.0766774	0.0136712	-0.0509033
OTU352	-0.0440499	-0.103535	-0.0686428	0.0785768	0.00313318	0.00597369	0.0171988	0.00419009	0.00557496	-0.0128358	0.0338497	-0.0489865	-0.0426614	-0.114797	-0.0935065	-0.0362553	0.0464253	0.00302102	0.0587074	0.0200376	-0.0530529	-0.0150689	-0.0622885	0.0513579	0.0909485	0.145738	0.0761	-0.117189	0.01296	0.0223937	-0.140758	0.0773949	0.0482279	0.0152068	-0.0864858	0.059106	0.0131974	-0.00162215	-0.0408809	-0.0166287	0.00697785	-0.000809536	0.0239843	-0.0911205	0.0701773	0.0912521	0.0476015	-0.05481	-0.0264882
OTU353	0.041906	-0.0752822	-0.0769971	0.0371417	-0.119795	0.024876	-0.0334392	0.0477985	-0.0963171	-0.0522304	0.0247638	-0.0430991	-0.0760867	0.109831	0.00553859	-0.0848845	-0.0758871	0.0569937	-0.0492022	-0.00520849	0.054272	-0.0761029	-0.0773491	-0.125587	0.00994177	-0.056765	0.000815638	-0.0571549	-0.0135078	-0.0802017	-0.0948667	0.178441	0.0500557	-0.0295763	0.0182751	0.112827	0.171307	0.0318845	-0.103114	-0.0855843	0.0449967	-0.0188216	0.0365965	0.106184	-0.0302264	-0.0166749	0.0517617	-0.0484475	-0.0198788
OTU358	0.0107457	-0.0191192	-0.0737841	0.0557169	0.0243212	0.0943017	0.0202327	0.0788446	0.0154102	0.00992288	0.0814707	0.0135138	0.00372317	-0.154415	-0.0293812	-0.0301548	-0.0274626	-0.00439205	0.00270623	0.0310877	0.000229961	0.0853215	0.292433	0.0118121	-0.140219	0.0302581	-0.0471598	-0.0506155	0.120568	-0.128485	-0.114465	0.125971	0.142917	-0.0704185	0.00414993	0.00349399	-0.080276	-0.0288175	0.065131	0.0520958	-0.00124169	-0.0282145	-0.0496266	-0.070377	0.0817913	-0.0414105	-0.0920661	0.0715251	-0.0255617
OTU359	-0.00323816	0.0077823	-0.0265843	0.0488546	-0.0553262	-0.00309607	-0.129608	0.00791251	0.0612575	0.00715004	0.0244936	-0.0912779	0.0276035	0.0688849	-0.0795925	-0.0447167	0.0112513	-0.00155039	-0.0748872	-0.0939833	0.088674	0.0132114	0.0889994	0.0270136	-0.00441705	0.0171536	-0.00716703	-0.0515777	0.013041	-0.0124977	-0.0247938	0.0153719	0.0160424	-0.0329192	0.195992	0.0208546	0.0393681	0.109774	0.0740203	0.0553498	0.0104191	-0.0819352	-0.0314439	-0.00660997	-0.0150805	0.0140112	0.0121531	0.0287966	-0.0627432
OTU360	-0.0316823	0.0274917	-0.0660451	0.0256721	0.0246642	0.0746245	0.0780173	0.0661903	0.0490379	-0.000884215	0.0751455	-0.0254908	-0.0196374	0.0311069	-0.128256	0.0453344	-0.0947794	0.0194834	-0.0459175	-0.00181399	0.00533288	0.00732036	0.114136	-0.0426016	-0.0453618	-0.0343662	0.0220794	0.0312843	0.00611983	-0.120554	-0.140961	0.00482718	0.0228625	-0.0824536	0.0852467	-0.0888691	-0.117609	-0.0655785	-0.0662116	0.0535661	0.0396617	-0.0241544	0.0197449	-0.0085324	-0.0393143	-0.104101	-0.0654854	-0.0396634	-0.0770213
OTU399	-0.127773	0.0477244	-0.0586685	0.03623	0.00280197	0.00436784	0.069892	0.030257	-0.0342525	0.00601283	0.0428196	-0.0117052	0.0291527	0.0619158	0.0204209	0.115372	0.027478	-0.122707	0.0424537	-0.119256	0.060807	0.0420016	-0.0850793	0.128414	-0.0504134	-0.0275347	-0.0676374	-0.0837891	-0.00199153	0.0297237	0.013666	0.0270413	0.0142271	-0.0272288	-0.0101034	-0.229151	0.0131205	-0.0668826	0.0222124	-0.0554865	-0.105694	0.0531785	-0.00620475	-0.0276639	-0.05616	-0.0393383	-0.104286	0.0314233	-0.0622491
OTU407	0.0244489	0.0951816	-0.0320564	0.0846782	0.1496	-0.025528	0.00618919	0.0133548	0.0107782	0.0295815	0.0550812	-0.0534661	-0.0143477	0.0275993	0.0729184	-0.0271848	0.0212073	-0.0795609	0.0230498	-0.0335788	-0.0264417	0.00998098	0.0249061	0.0720294	-0.0242186	0.0557575	-0.109014	-0.101295	0.0181364	0.0307107	-0.0573346	-0.00288969	-0.101153	-0.0362666	0.0157105	-0.026548	-0.0868834	-0.0196443	0.0466179	0.0411785	0.086808	-0.0830187	-0.025788	-0.247251	-0.0597426	-0.0853381	-0.125616	-0.0349347	-0.058836
OTU412	0.0200198	0.0491829	0.0686796	-0.0042369	0.0342694	-0.0467426	-0.0402931	0.026624	-0.0727911	-0.116303	-0.0626003	0.0810768	-0.0349727	-0.0659115	0.0259701	-0.00957913	-0.139972	0.0362229	-0.0914171	-0.0202388	0.0670171	-0.0297714	0.0151886	0.0304687	-0.0204587	-0.024603	0.070928	0.0597665	0.0468534	-0.0631804	-0.0474968	0.0371699	-0.0508524	-0.0701481	-0.144488	-0.0430475	-0.0126308	-0.105114	0.125797	0.0486656	0.0548912	-0.0486481	-0.0119723	0.00288367	0.00322113	0.00724491	-0.0825515	-0.00256726	-0.0624307
OTU417	0.0707276	0.0792679	-0.0389577	0.15413	0.0277374	0.083713	-0.0361459	-0.0438566	-0.0407026	0.0430379	0.03012	-0.0057252	0.00925628	-0.100306	-0.0556421	0.0420288	-0.00299169	-0.023713	0.0156748	-0.0556193	-0.00210323	-0.0219446	-0.013774	-0.0100126	-0.0401476	0.0802683	-0.124326	-0.04447	-0.00772962	-0.0400537	-0.116896	0.0656059	0.0286621	-0.0544692	-0.0540803	0.0458068	-0.0624654	-0.0560587	0.0831778	0.0175388	0.0537246	-0.00702208	0.0661813	-0.00708813	0.0756081	0.079805	-0.0038954	-0.0376206	-0.0454196
OTU438	0.0725528	0.0375642	-0.113353	-0.0388218	-0.0579586	-0.00713266	-0.0214285	-0.0438037	-0.0460049	-0.0264284	-0.129177	-6.72331e-06	0.17514	0.121493	0.0297664	0.0364631	-0.106982	-0.0328259	-0.105054	0.0756693	0.0244665	0.0728387	-0.00462426	-0.053028	-0.0836866	-0.0633687	-0.0108197	-0.0408327	-0.103878	-0.05117	-0.0732111	0.0305117	0.0503041	-0.0227069	-0.0339081	-0.0409974	-0.0305182	0.00480182	-0.0405478	-0.146878	-0.0538169	-0.0133928	-0.0398671	0.0751134	-0.0057975	-0.0290373	0.0525865	0.036817	-0.0169984
OTU444	0.0278809	0.107291	0.0302916	0.0227106	-0.0298784	-0.00385334	0.0342777	0.010588	-0.0692922	-0.00670319	-0.000645556	0.0206963	0.0159389	-0.110272	-0.0453081	0.0197022	0.0507913	-0.0144199	-0.0601991	-0.0575572	-0.0353678	-0.0874164	-0.0518923	0.00299336	-0.0365233	0.00684058	-0.0396038	0.00321985	-0.113594	0.0316203	0.0927053	-0.0270678	-0.0136301	0.0356902	0.0968368	-0.00729511	0.0630792	0.105855	0.00791692	-0.0157548	0.00982865	-0.0417542	-0.000729706	0.0522789	-0.0374975	-0.0576723	0.0488744	0.0577738	-0.0288306
OTU459	-0.00557886	-0.0593633	-0.0595661	-0.0265896	-0.0315532	0.00465675	0.0565269	0.00656752	-0.0495497	-0.0742507	-0.031184	-0.0124097	0.0371298	-0.0233153	-0.0240444	0.0719255	-0.0644145	-0.0659787	-0.0748893	0.0139593	0.0288063	0.0363705	0.0625995	-0.0502218	-0.00660897	0.0791423	0.123428	0.00769507	-0.00190383	-0.0111719	-0.0234407	-0.0129567	-0.102801	0.060699	-0.0326295	-0.0784164	0.0661724	-0.00688915	-0.129675	-0.0384409	-0.0551797	0.0154821	0.0557553	0.0306602	0.00286976	0.0389974	0.0174242	0.0534952	-0.0614052
OTU461	-0.0382725	0.116163	-0.115448	-0.0163476	0.0226389	-0.00719788	-0.115342	0.0119424	-0.141744	0.0148646	0.0372564	0.0404852	-0.00602634	0.0565568	0.0512613	0.0296348	-0.0411138	0.0233808	-0.00568036	0.0229943	-0.0701723	-0.0367077	-0.127816	0.0117365	0.0146425	0.0129295	0.024801	-0.0965609	0.103179	-0.0346939	0.0276015	0.00124802	0.037223	-0.0862154	-0.0354814	-0.0728484	0.0750763	-0.0411288	0.0720582	0.0872502	-0.017361	0.0187835	-0.0788828	0.000447007	-0.0645076	0.00387416	0.0288302	0.00933222	0.050755
OTU462	-0.0478038	0.079986	-0.0430865	0.000290012	-0.0194668	-0.0129651	0.0148737	0.0189751	0.0412651	-0.0157665	0.0870792	0.0178609	-0.0201779	0.0343317	-0.0386662	0.0692102	-0.0170324	0.00412143	0.0646028	0.0121346	0.0218715	-0.0544604	-0.0370535	0.120767	0.0306835	0.0106085	-0.0131613	-0.00411621	0.077076	0.0471341	-0.0175054	-0.0805542	-0.0643088	-0.0219639	0.0832962	0.0869841	-0.0414155	0.0388093	-0.0282794	-0.104285	-0.0155943	-0.0491788	0.0300376	-0.161033	0.0710985	-0.0305762	-0.0370158	-0.00414017	0.00804048
OTU470	0.0231677	-0.0448579	0.0120225	0.0403149	-0.0732595	0.050647	0.0917429	-0.0550074	0.0274061	0.15388	-0.118148	0.100813	-0.0981033	0.0097435	-0.184652	-0.0159475	-0.00419839	0.0605441	-0.00182874	-0.0935142	0.100496	0.00954271	-0.0279167	-0.085981	-0.00990124	0.115352	0.069979	0.134637	-0.0362114	0.0402191	-0.0475654	0.0205895	0.0469382	0.0455456	-0.0201966	-0.095361	-0.0621561	-0.0175305	0.0348797	0.0596822	0.0701619	0.0612064	0.00126448	0.0496532	-0.0200976	0.117995	0.0575852	-0.0449992	0.0523661
OTU482	-0.0376057	-0.0144771	-0.0160249	-0.0348948	0.104224	-0.17967	-0.074031	0.0014092	0.0304739	-0.033232	0.0186523	0.0324752	-0.0461656	-0.0496635	0.0526039	-0.0731005	0.0370703	0.0360775	-0.126456	0.0390091	-0.0970853	-0.0337556	-0.00639526	0.0686434	-0.134792	-0.0268742	0.069151	0.0452866	0.113761	0.0394499	0.0565417	-0.0526283	-0.115924	-0.0500192	0.0154505	-0.0856509	0.000568815	0.0222958	0.0169275	0.0677277	0.00150172	-0.0116334	-0.0240156	0.00311452	-0.0859575	-0.00283473	-0.114005	0.000856839	-0.106249
OTU483	0.00978697	-0.105088	0.0278482	-0.0160959	0.0456202	0.0591742	-0.0623684	-0.00616959	-0.0732803	-0.00157243	0.0174836	-0.116406	-0.0438699	-0.0866249	0.0972325	-0.0207371	-0.105861	0.0152217	0.0357428	0.0752161	-0.0568662	-0.049314	-0.00594363	0.0989309	0.052733	-0.0213534	0.0516328	0.0555719	-0.110003	-0.0805505	-0.0185676	-0.0230614	-0.0208757	-0.0540945	0.0474708	0.0417241	-0.0090079	0.0318121	0.0562311	-0.0141707	-0.0407382	-0.0346235	0.0252292	-0.0139402	-0.0250669	0.0258103	-0.0319263	0.0679809	0.0752199
OTU491	-0.0778442	-0.0296138	0.0665599	-0.0470772	-0.0455725	-0.0319694	0.01136	-0.14459	0.0604623	-0.0492989	0.0369075	-0.0446057	-0.0240819	-0.0853827	0.0441739	-0.0140264	0.0797238	-0.0101489	0.0760589	-0.0697465	-0.0598979	0.0270321	-0.00229387	0.144879	0.0503207	0.118399	-0.0450873	0.146261	0.0116338	-0.0748796	-0.0677537	0.168244	-7.72133e-05	-0.0931841	0.0853564	0.0301081	-0.101895	0.0677153	0.0876279	0.0372312	0.0207935	0.0259874	-0.0841999	-0.000999924	-0.0296816	0.0509676	-0.0232126	-0.0579621	-0.0974793
OTU494	0.0618655	-0.00916347	-0.0281513	-0.0440707	-0.0259519	-0.0296879	0.0567829	-0.0970958	-0.0268991	0.0735001	0.000304343	-0.0030455	0.0237046	-0.0880107	-0.0851365	-0.0776419	0.0393768	-0.0972522	0.0554952	0.00876148	-0.0331186	0.0386184	0.0777481	-0.0823945	-0.097447	-0.0506297	-0.0342054	-0.0749121	-0.0315506	0.0621487	-0.0652048	0.0455523	0.0123527	-0.00187045	-0.0246422	0.0519212	-0.0705814	0.0396871	-0.0145567	0.0424976	0.0307985	0.0398773	0.0641343	-0.0141628	0.11793	-0.0212968	0.0400054	0.114407	-0.0836148
OTU496	-0.0434935	-0.0202108	0.00846267	-0.073954	0.0447073	0.0227914	-0.104437	-0.0281893	0.0026849	0.00280306	0.0118671	-0.0892449	0.0897332	-0.0252767	-0.123575	0.00259332	0.0463655	-0.0394995	0.0665978	-0.0482186	-0.0795581	-0.0858608	0.0910746	0.0983879	0.0783841	0.115255	0.0188421	0.124177	-0.0234531	-0.0182662	-0.0987189	0.0337355	-0.100873	-0.00260758	0.0591484	-0.0145493	-0.0737238	0.0588625	-0.0597225	-0.0593209	-0.0587818	0.0466201	-0.0348436	-0.201533	0.00963423	-0.0669895	0.0915679	-0.0973424	-0.0465658
OTU497	-0.0579978	0.0113184	0.0203859	-0.0641485	-0.0681285	0.0643321	-0.0253194	-0.0935236	-0.0702102	0.105407	-0.0841492	-0.0973326	-0.0209117	0.00932095	0.0600248	-0.0077007	-0.074943	0.0982036	0.0493447	-0.0586412	-0.0628793	-0.0329611	0.0747589	-0.0292293	-0.0333387	-0.0327839	0.0988245	0.109522	0.0237082	-0.0799484	-0.0737459	0.017902	0.0444041	-0.00538443	-0.0153164	0.0360134	-0.0718746	-0.109781	0.0264394	-0.0559785	0.117316	-0.0740209	0.00843594	-0.047467	-0.0457145	0.017329	0.085536	-0.0583095	0.0373782
OTU534	0.0491034	0.105183	0.00818553	0.06529	0.0547595	-0.0311111	-0.0319911	0.0100478	0.0616828	0.00483422	-0.0870277	-0.0655898	-0.0654062	-0.00399997	-0.0649882	0.103605	-0.0674196	0.000356931	0.0122035	-0.0195342	0.0678946	-0.0303948	0.112125	0.0725012	0.00681151	-0.0134713	0.0533512	-0.0503255	0.0355495	0.0315114	-0.0572237	-0.0340635	-0.0308295	0.0139257	0.0126108	-0.0302447	-0.0536826	0.00265478	0.027857	0.0151204	0.00496409	0.0735746	-0.00250877	-0.0243069	-0.0493891	-0.0247389	-0.018123	0.0620019	0.0126481
OTU536	-0.0794561	0.00172819	0.0606971	-0.027064	0.11019	0.0458232	0.0922939	-0.0278242	-0.050182	-0.0876608	-0.0611808	0.0537895	0.0639181	-0.0552493	0.0659816	0.0108843	-0.0206785	0.0964913	0.0355201	0.0232915	0.0676259	0.00265515	0.00541577	0.0537327	-0.142068	0.0870635	0.00623989	-0.0664945	-0.0236558	0.01389	0.00228436	0.0508044	-0.0496856	0.00616047	-0.0147274	-0.060529	-0.0796884	0.0177381	-0.0900746	-0.0541568	0.00883042	0.0737493	0.049709	0.0534746	-0.0680861	0.00759123	-0.10372	0.0390751	0.113428
OTU547	-0.0465476	0.0220313	-0.0284306	-0.0649436	0.0158537	-0.00265586	-0.00503758	0.0456382	-0.0197157	-0.0529166	-0.012924	-0.0745775	-0.0689113	-0.0127427	0.0892026	0.0113759	0.0341553	-0.0182236	-0.0178895	0.0777009	-0.101382	-0.0144795	-0.0495767	0.0908936	-0.138896	0.0257457	-0.0204726	-0.0860279	-0.0981542	0.0201555	-0.0509476	0.0209262	-0.165512	-0.0376828	-0.0259897	-0.0369734	-0.0470407	-0.0617066	0.0461021	-0.0661442	-0.0613194	0.0183517	-0.00707583	-0.0378393	-0.0517519	-0.0078045	-0.0269158	-0.0967922	-0.00354554
OTU555	-0.0146179	0.0297291	0.0548139	-0.0346409	-0.0495649	-0.0829017	-0.0222656	-0.0195433	-0.0443523	0.0203704	-0.0416852	0.0287267	-0.09049	-0.0761609	0.0388125	0.0331521	0.0235828	-0.0152336	-0.0689214	-0.0127005	-0.042102	-0.109426	0.0227818	-0.0641229	0.00432752	0.00437588	-0.0236242	0.00833251	-0.0757006	0.0134344	-0.12308	0.0945846	0.0579952	0.0572844	-0.0392229	-0.0586269	-0.0111689	0.00194236	-0.0172821	-0.0426667	0.0958008	-0.0444711	-0.055262	0.0322597	0.0638028	0.0570805	-0.00949044	-0.0279452	-0.0575292
OTU559	0.0124222	0.0899814	0.00610179	0.0812467	-0.00670323	-0.0216798	0.0141263	-0.092554	-0.0414729	-0.114954	0.054761	-0.0458738	-0.0206704	-0.0257408	0.0137078	0.00853444	0.0867214	0.0501426	-0.0814409	-0.0241666	-0.05032	-0.00376891	0.063256	0.00361814	-0.0302095	-0.0678677	0.0300852	0.13454	0.0490645	-0.0666298	-0.0405765	-0.00317105	-0.0923371	0.0263261	0.0261636	-0.0779044	-0.105574	-0.0285377	-0.12402	-0.0294608	-0.0558372	-0.0639669	-0.0120366	-0.0596523	-0.0181623	-0.0753844	0.0575729	-0.142601	-0.00688836
OTU564	0.00972153	0.0322973	0.105211	-0.0934047	0.0838965	-0.0616591	-0.111815	0.0340729	0.0272512	0.123793	0.0136094	-0.0119527	0.0255157	0.0283983	0.0147912	-0.0699417	0.0239384	-0.0483293	-6.92781e-05	-0.0642396	-0.0150151	-0.00676272	-0.0700609	0.104279	0.0236282	0.0254887	-0.0101353	-0.00592764	-0.00526632	0.0440746	-0.0755109	0.0425267	-0.0706067	-0.0153598	0.010684	0.0920522	-0.0152801	0.114712	-0.0819307	0.0747609	-0.00944677	0.0110325	-0.0623703	0.0559519	0.070201	-0.00323752	-0.0646631	0.049774	-0.0114939
OTU565	-0.107354	-0.100055	-0.0225056	0.0855939	-0.00510175	0.0602141	0.00887415	-0.0725133	0.00378703	-0.0306488	-0.0693854	0.0661812	-0.135447	-0.0478909	0.0398409	0.00173305	-0.0602767	0.0370934	-0.130509	0.0268802	0.0894453	-0.073928	0.0460899	-0.0214274	-0.115289	0.0782512	-0.0123697	-0.0411032	-0.0212816	0.0861315	0.00936968	-0.0354979	-0.0235919	-0.0389152	0.0638421	0.0603237	-0.0292172	-0.124101	0.130435	0.0778191	0.0895735	-0.0568958	-0.0280497	0.0449716	-0.0593271	-0.0361866	0.0290426	0.0892733	-0.100441
OTU566	-0.0995469	0.00203573	-0.0381508	-0.0136336	0.0857539	0.108186	-0.00219829	-0.00425372	-0.0112918	0.0309412	-0.0452916	0.072733	0.0306876	-0.0616378	0.0163721	-0.0773982	-0.113616	-0.0521217	0.010741	-0.055954	-0.00304507	0.0429409	0.0193799	0.0337693	-0.00570935	0.0366076	-0.0200527	0.00124974	-0.0288723	0.0557803	-0.0623292	-0.0985279	0.0311272	0.0651014	-0.0143657	-0.0997906	-0.00927015	0.00316502	-0.0724839	0.042205	-0.046357	0.0595285	-0.00692956	-0.101002	0.0365298	0.0476982	-0.00123511	0.0604796	0.0464851
OTU572	0.0371111	-0.145752	0.00255157	-0.0278322	-0.0183111	-0.00239682	-0.0188627	0.0147814	0.0581772	-0.167074	-0.00823012	0.0421579	0.0633749	-0.0270416	-0.00871395	0.0686268	0.0143401	0.162943	-0.0953668	0.165462	-0.0413603	0.0492569	0.0963013	-0.148684	-0.0719495	-0.00167241	0.137372	-0.147361	-0.0459171	-0.111952	-0.172219	0.16113	0.153571	-0.123942	0.120933	0.159456	-0.0708354	0.0706255	-0.0870085	-0.00812339	0.0114036	-0.0307919	0.0487609	0.26579	0.0122955	-0.0289515	-0.0430059	-0.0300985	-0.0177522
OTU580	0.00357594	0.0137638	0.032121	-0.0326787	-0.0282165	0.00020101	-0.0054606	-0.0507619	-0.0305941	0.0354551	-0.0133212	0.067542	0.0700436	0.0528522	0.0491351	0.0051639	-0.0394571	0.119148	-0.0107777	0.0216368	0.0395428	-0.04237	0.0416214	-0.12	0.0637818	-0.0980139	0.0646212	0.284331	-0.0554481	-0.0546432	0.154846	0.00570927	0.00450989	0.0275623	-0.100505	-0.196714	0.0467973	0.0765124	-0.00891337	0.105688	0.0163494	0.0528203	0.0539294	-0.00444791	-0.0082636	0.0016894	0.0114684	-0.0918137	0.0555414
OTU581	0.148657	0.0390327	0.0286358	0.0180699	0.0492004	-0.0270587	0.0030204	0.0693816	-0.0253842	0.0326371	0.110152	0.00652819	0.0585158	0.079175	0.161788	-0.0510345	-0.141141	0.0669593	-0.0386656	0.0235224	0.0064271	-0.0810292	-0.0946935	0.0524434	0.0476049	0.0144357	-0.0260966	0.0218598	-0.0846262	-0.193537	0.217903	-0.0228835	-0.0511465	0.0512057	0.143979	0.334551	-0.0749807	0.0244917	0.0235078	-0.00769146	0.00336898	0.022632	-0.0525458	0.0103658	0.0056323	-0.102264	-0.118612	-0.0112982	0.00207105
OTU586	0.00981189	0.136352	0.0364084	0.10112	0.149587	-0.0014056	0.00179244	-0.0219605	-0.032856	-0.00529465	-0.0679844	-0.116026	-0.0320719	0.0332527	-0.0238071	-0.0681801	0.0169801	-0.124596	0.0359107	-0.0367199	-0.0126553	-0.00524512	0.0271651	-0.00133959	-0.00864999	0.0164451	0.0465586	0.0590221	0.0286463	-0.118798	-0.0197823	0.0414678	-0.0276929	-0.0792931	0.0968601	-0.0765116	-0.0284279	0.0636778	-0.111653	0.0250542	-0.0763295	0.033336	-0.0484729	0.0455522	-0.00319433	0.0106006	0.0214483	0.00292604	0.0159078
OTU589	-0.0648276	0.102335	-0.0645326	0.0188592	-0.00654183	-0.0801612	-0.0727224	-0.0264981	0.0012119	0.000422243	-0.1171	-0.0198069	-0.0183356	-0.0403487	0.0436858	-0.0272883	-0.0129256	0.00726207	0.117611	-0.0434233	0.0587001	0.0431563	-0.029691	0.0740963	-0.0374557	0.0614921	0.0702727	0.0580347	-0.0184423	0.0199215	0.0437734	-0.0818548	0.0696124	0.0109554	-0.0850188	-0.0447055	-0.060087	-0.0835252	-0.0129062	0.077455	-0.0178976	0.0763984	-0.0516744	-0.0968922	-0.00557375	-0.037933	0.00760751	0.00681541	0.0453209
OTU594	-0.0893721	0.074689	-0.0529982	-0.0636338	0.0704339	0.00540372	0.00599193	0.0219866	0.111204	-0.040979	-0.0222347	0.00968421	-0.0907009	-0.00946194	0.0591339	0.0531627	0.0428174	0.00993317	-0.121723	0.0884816	-0.0825772	0.0590228	0.155971	0.0856562	0.072335	0.0466336	0.00689412	0.103853	-0.0695571	-0.0911575	-0.0250528	0.0114943	-0.106521	-0.0740577	-0.0187815	-0.0503027	0.132232	-0.0563255	-0.0386376	-0.0177607	-0.0889328	-0.0810648	0.0371946	-0.0528874	-0.00825012	0.0044106	0.0313433	-0.0405593	-0.100525
OTU596	0.0307558	-0.0223359	-0.0618661	0.0462332	0.0373813	0.0812733	0.0235282	0.0310586	-0.0851281	-0.0603208	0.00668865	-0.00513411	-0.000476164	-0.0579188	-0.0389116	0.0485105	-0.0348396	-0.00392981	-0.0768738	-0.0441835	0.0141463	-0.0815662	0.0505195	0.0268148	0.059167	-0.0230567	-0.0682887	-0.0162745	-0.00995184	-0.018875	-0.0435899	0.0405718	0.0165813	-0.0563493	0.0351036	0.0170725	-0.0606607	-0.119687	-0.0500931	0.0293319	-0.0556263	-0.0368725	-0.0309263	-0.0141014	-0.000756542	0.0949062	-0.00610731	-0.0413107	-0.0469401
OTU606	-0.0518093	-0.0399676	-0.0107976	-0.0332466	-0.0718444	0.0067208	-0.0333652	0.0474237	-0.0683858	-0.0108066	-0.0252383	-0.0924097	0.0135655	-0.0411359	0.0794758	-0.0418153	0.0541543	0.0674088	-0.0378835	0.0819368	0.0252365	-0.0619424	-0.0449407	0.0439222	0.0346164	0.0410516	-0.0228821	0.0286882	0.114825	-0.077515	-0.0691045	0.0196839	0.0545526	-0.0664039	-0.0150233	-0.0165128	-0.102199	-0.000487745	-0.0160872	-0.00534954	-0.0100272	-0.0214615	0.0435576	0.0281345	-0.0329839	-0.0416269	-0.0865637	-0.0508013	0.0350028
OTU607	0.0990402	0.0272165	-0.0414732	-0.0562615	-0.00346649	-0.0632053	-0.0345835	-0.0333474	0.0647947	-0.0717007	-0.023854	-0.0424278	0.0141102	-0.0582529	0.0451417	-0.00519807	0.0179352	0.00168011	-0.063337	-0.0201698	0.0346221	-0.070615	-0.0099308	-0.0124198	-0.149695	0.0322686	0.011134	-0.0519034	-0.0285522	-0.0312867	-0.00779842	0.0393725	0.077752	0.0618047	0.05224	0.0846897	-0.0578467	-0.0388889	0.0717742	0.0157465	0.0454997	-0.00106547	0.0331889	0.00628322	0.0241172	0.016204	-0.0539707	-0.00233111	-0.0911911
OTU608	0.00314335	0.0291715	-0.0447956	0.00629645	-0.0670944	-0.0209322	-0.0147964	-0.050276	-0.0180305	-0.075622	-0.0562878	0.086038	0.0558472	0.0778178	0.0103489	0.0149504	-0.0664063	-0.0732979	-0.120903	0.0184155	-0.0269336	-0.0298798	-0.0841154	0.0103156	0.0198894	-0.0158944	-0.0495158	0.0603242	-0.00821481	0.0594706	-0.0698115	-0.123268	-0.0336626	0.0429516	-0.0511515	-0.103885	0.112974	-0.0553829	0.0563744	-0.00813909	0.0984273	-0.0542552	-0.0109928	-0.0551645	-0.0643366	0.0700717	0.057834	-0.0320729	0.00909811
OTU610	-0.0461442	0.0650385	0.0278697	-0.0517389	-0.0699295	0.100544	-0.0397905	-0.0193722	-0.0128138	-0.125552	0.0245696	0.00846561	0.013146	0.103196	-0.0592757	0.0275725	-0.049543	-0.0517211	0.0100858	-0.126411	-0.0181742	0.0301824	-0.11586	-0.00731273	0.0561786	0.0160207	-0.0402156	-0.15568	-0.0864029	0.0562501	0.0142677	0.0899341	-0.0507467	-0.0733045	-0.0392416	-0.0191264	0.103095	-0.0667053	0.124393	-7.86112e-05	0.0107213	0.0451868	0.0157656	0.0765255	-0.0244839	0.0737967	0.00873744	0.0399209	-0.100613
OTU612	-0.0430378	0.0546765	-0.0447586	0.0551426	0.0993078	0.0679124	0.064722	-0.0878023	-0.0917583	-0.0816104	-0.0478387	0.020773	-0.0312956	0.00368234	-0.115976	0.00280999	-0.0413376	-0.00865173	-0.00217685	0.00954405	0.0106822	-0.0674795	-0.0526096	0.0576534	0.0369694	-0.0474783	0.0141212	0.00605572	-0.00545342	-0.0115104	0.0304321	0.0599068	-0.0609819	0.0301396	-0.046385	-0.0418528	-0.0821122	-0.0723815	0.140021	0.000877634	0.0165063	0.107104	-0.0250343	-0.047559	-0.0275541	0.010122	-0.0422429	0.0023665	-0.0221201
OTU615	-0.0851259	-0.111102	-0.0449687	-0.104293	-0.149715	-0.0731686	-0.0613871	-0.000480932	-0.00851792	0.0160658	0.00876927	-0.103133	-0.0718967	-0.0667237	0.0377566	-0.0127786	-0.0573114	-0.169634	0.0690212	0.0215308	-0.0625971	0.00916202	-0.00477823	0.0152683	0.00662291	0.0534863	-0.00479178	-0.0479938	-0.0638484	0.0719246	0.0152736	-0.017404	0.0315898	-0.0667238	-0.0947721	-0.0897956	-0.0421795	-0.0433916	-0.04129	0.0632669	-0.0361772	0.0360012	-0.00550427	-0.0291017	0.101937	0.0704108	0.106941	0.109713	-0.0428701
OTU616	-0.068971	-0.112073	-0.00722705	0.0507521	-0.0290687	0.139314	0.0189256	0.0526514	-0.109481	-0.00302127	-0.112434	-0.00769378	0.0169007	0.00609334	0.0160869	0.13992	0.0605459	-0.0379345	-0.0705367	0.0139802	0.0260928	0.0364585	0.0123013	0.0222884	0.105216	-0.0074634	0.0238578	0.107548	-0.0165958	-0.0815498	-0.0399079	0.0284246	0.0398967	-0.0132585	-0.00524485	-0.052763	-0.0720316	-0.0603644	0.020256	-0.00384474	0.0669087	-0.018826	-0.0510946	-0.0188812	0.00480822	0.0116504	-0.0452062	-0.129583	-0.0483185
OTU617	0.0959597	-0.0303216	0.0581496	0.0466702	-0.00205452	-0.00697422	-0.0933691	-0.102131	-0.049205	0.0743783	-0.0934986	0.0853148	0.055925	0.0711245	0.0649782	-0.0765009	0.0832939	-0.0938401	-0.00759844	-0.0178296	-0.0885559	0.0452818	0.00994476	-0.0181339	-0.0226685	0.0022646	0.041364	0.0221284	0.0284875	0.0196863	0.00211264	0.0612193	0.0308851	-0.00739181	0.045577	-0.0457506	-0.0236045	0.0487189	0.0585402	-0.018934	0.0530341	0.0623398	-0.0850314	-0.00095839	0.122422	-0.0925378	0.1456	-0.0443836	0.0649901
OTU618	-0.0367476	0.0217163	-0.0589259	-0.0160118	0.0517057	-0.0410679	-0.0831356	-0.000974914	0.0501976	-0.0401578	-0.0921604	-0.0460536	-0.101789	0.005825	-0.0391985	0.00460378	-0.0525582	-0.0569786	0.045879	0.011659	0.0174375	0.053115	-0.0387763	-0.0255238	0.0436696	-0.0481789	-0.0779167	-0.0314953	0.00459729	0.0578556	0.0784769	0.0760518	-0.109494	0.0476585	-0.0452999	0.0115761	0.0630228	0.0642582	0.0358314	-0.050013	-0.108519	-0.00620446	-0.0686331	0.00747473	0.117936	0.0983847	-0.051893	-0.0565654	-0.056435
OTU619	-0.0842046	-0.029812	0.0421815	0.00845158	-0.0275648	0.0298255	0.0804197	-0.0121699	-0.0198614	0.0305834	-0.109148	0.145765	0.0838344	0.0262428	-0.0284053	-0.0350161	0.0078033	-0.0092506	-0.0274192	-0.0714747	-0.0144385	-0.0588956	-0.0476196	-0.0117782	-0.0541571	-0.08136	-0.0619502	-0.101335	0.0104835	-0.0310166	0.0591149	-0.00329722	0.0635822	-0.00230882	0.0102672	-0.0461264	0.0746617	0.0730275	-0.0578108	-0.0807861	-0.0150697	-0.00647684	0.01692	0.232629	-0.0334906	-0.0757185	0.0181944	0.0077617	-0.0873114
OTU624	0.0095406	0.0706193	0.14079	-0.0555925	0.0658561	0.0893078	-0.0678862	-0.10515	0.0454858	0.0527816	-0.0559421	-0.0480397	-0.0708496	0.00243956	-0.0939031	-0.0115618	0.267826	-0.0548703	0.0159722	0.00225501	-0.0588454	0.0320216	-0.0419447	-0.0120564	0.105229	-0.119902	0.00281267	-0.0140973	-0.146657	0.112826	0.0679574	0.0468709	-0.0279123	-0.103561	0.120608	0.116115	-0.0596112	0.149962	-0.093999	-0.021749	-0.0572138	-0.0154408	-0.0184021	0.131148	0.0045622	-0.0870769	-0.0101576	0.125787	0.0428613
OTU626	-0.062478	0.00135625	-0.0204063	-0.0765991	-0.0506166	-0.0279548	0.0287411	-0.0384444	0.00575056	-0.0692159	0.0412742	0.0302634	0.0928036	0.0258637	0.00997691	-0.046701	0.0938288	-0.052092	-0.0133317	0.0243873	0.0451227	-0.0853849	0.035456	-0.0292119	-0.0137087	0.0246152	-0.081359	0.0245334	0.0599686	0.0293015	-0.00378045	-0.0567509	-0.10019	-0.0599727	0.0575562	-0.0397952	0.000289089	-0.028678	0.000538022	-0.0871571	0.122809	-0.0418754	-0.0157979	0.0153964	0.0143046	-0.0687909	0.0197211	0.0099579	-0.0635866
OTU629	0.023289	0.0164259	-0.0606388	0.0328723	-0.0736007	-0.0107718	0.0103398	-0.0158192	-0.0215107	0.0447962	-0.0237844	0.0381966	0.0759935	-0.0181986	-0.0767285	-0.103846	-0.0121878	0.0347261	0.0947805	-0.037153	-0.0773704	-0.0626666	-0.0943529	0.0361557	-0.0237993	0.0193813	-0.0387448	0.0211552	-0.0159422	0.119913	-0.0318186	-0.0862722	0.00401742	-0.0465293	-0.0225651	-0.0386312	-0.0368203	-0.0506114	-0.0101207	0.0197156	-0.0286491	-0.0304106	0.0663869	-0.0271977	-0.0131061	-0.121824	-0.0341848	0.0836407	0.0946266
OTU641	-0.0674554	0.0476322	0.00612528	-0.00232129	0.0657403	0.0805611	-0.000626074	-0.139198	0.0606274	0.0296025	-0.118897	0.0771983	-0.039003	0.0602903	-0.0591171	-0.0361999	-0.105641	0.00988939	-0.0535101	-0.0582631	0.047743	-0.0520654	0.00116187	-0.051975	0.0140017	-0.0307692	-0.0239974	-0.138636	-0.09448	-0.0252228	0.107123	-0.0484781	-0.0191922	0.0614298	0.164346	0.147767	-0.0511294	0.169067	0.0382919	-0.114396	-0.115118	0.0591799	0.0564716	0.133993	0.0410185	-0.0646876	-0.0479795	0.0651813	-0.117104
OTU643	0.0244772	-0.060311	-0.0924878	-0.0321327	-0.0177189	-0.0449166	-0.0472207	0.0255056	0.0122447	-0.0310114	0.0266181	-0.0735027	0.0389116	0.0562811	-0.0398299	-0.090287	-0.0881966	-0.0498719	0.0208038	0.136746	0.0531304	0.00237294	0.0881115	0.0227682	0.0230739	-0.0159257	-0.0282714	0.111967	-0.08595	0.0202373	0.0113058	0.00467095	0.00330016	0.0394484	-0.0261047	-0.0940877	-0.0488923	-0.0303578	-0.0862692	0.0126882	-0.0724294	0.0596105	0.0609033	-0.140056	-0.0766494	0.0355136	-0.0496836	-0.010759	-0.0352501
OTU648	0.0363564	0.0677745	0.0161055	-0.000486207	-0.0211453	0.0152257	-0.0571585	-0.0487685	-0.00540258	-0.067996	0.0124463	-0.0537674	0.00314297	-0.0720238	0.0297921	-0.00135552	0.0677914	-0.0191324	-0.0413923	-0.0519281	-0.0469423	0.030191	-0.0239019	-0.0158242	-0.017809	0.155685	-0.146305	0.0846701	0.108951	-0.00862998	-0.0155474	0.00426901	0.0227532	-0.0711726	-0.0286312	0.0960902	-0.0610672	-0.0454547	0.0345698	0.0153843	0.143218	-0.0258029	0.0492096	0.0165291	-0.0562867	-0.0248922	0.023318	-0.00126107	-0.0249251
OTU650	0.0362252	0.00660498	0.0478598	0.0343935	0.0400028	0.00423247	0.0177394	-0.0178512	-0.081545	0.038529	-0.0725936	0.0384876	-0.0527841	-0.0207911	-0.050539	-0.0657742	-0.0292552	-0.0572123	0.0695354	0.0552808	0.0102147	0.053021	-0.0443981	-0.0170979	0.0897881	-0.0624063	0.0515483	-0.0958435	0.0258093	-0.0234708	-0.0735067	0.00473296	0.123442	0.0579803	-0.033607	0.0312672	0.062567	-0.0143328	-0.0122221	-0.053869	-0.0521556	-0.0929343	0.0222065	0.104375	-0.016946	0.00845013	-0.00664519	-0.0252419	-0.0138951
OTU653	-0.00437936	0.0395088	-0.0274517	0.035738	-0.00474153	0.0622532	0.0184243	0.0465183	0.0132704	0.00349621	-0.0183127	-0.0289615	0.0354187	-0.0929749	-0.0475373	0.0130405	0.028083	0.0302512	-0.000632304	0.0191178	-0.0204118	-0.0454776	0.0746324	0.0556075	-0.0242799	-0.104502	-0.112922	-0.100698	0.0237321	-0.0307454	0.00919409	0.0648841	0.0176428	-0.0139221	-0.0975816	-0.012689	-0.00219102	-0.0631344	-0.0551521	0.0565768	0.060901	-0.12028	-0.00511194	0.124155	0.0866211	0.00643042	0.0103953	0.0124542	-0.0961323
OTU654	0.0293014	-0.054404	0.00733576	-0.0658464	-0.0574922	0.113957	0.0200454	0.000473948	0.102989	-0.00921098	-0.037313	0.0430849	-0.0315853	-0.0556597	-0.00658823	0.0150474	-0.097967	0.0409756	0.134163	-0.043523	-0.022518	0.00842434	-0.0133623	0.0276615	0.00835414	-0.0819636	0.00567981	-0.120524	0.0730003	0.00513479	0.0549815	-0.0875463	0.0436297	-0.0254521	-0.0380631	-0.0775833	0.0347964	-0.0325711	0.00617746	-0.027513	-0.0517106	-0.00204997	0.0925302	-0.0249013	0.0913387	0.0142986	-0.0128377	0.0476699	0.0560983
OTU655	0.00811082	0.076966	-0.0020146	-0.00187369	0.0970452	0.0263023	-0.0474169	-0.0159775	0.0427501	-0.0923187	0.126405	0.0079787	-0.0382044	-0.00765443	-0.0634529	-0.0276281	0.000114322	-0.056995	-0.00793108	-0.0438584	-0.0622077	0.0237802	-0.076677	0.050164	-0.0299036	0.0555906	0.0689965	-0.0732691	-0.0351298	-0.0310551	0.0339137	-0.00396184	0.00232199	0.0263389	-0.0489343	0.0175593	-0.0775582	-8.22984e-05	-0.0193615	-0.119652	-0.062226	-0.0282271	0.0696173	-0.0742144	-0.00159961	-0.00895619	-0.0570837	-0.045905	-0.108812
OTU656	-0.0951243	0.0351905	-0.00817278	-0.0414873	0.0925634	0.00438807	-0.0656515	0.0721732	0.00878152	-0.00809601	0.020176	0.0797252	-0.014962	0.0303328	0.0295257	0.0861617	-0.0647207	0.0543523	-0.0399287	-0.00710325	-0.0296182	-0.0504205	0.0423764	0.0385075	0.0136344	-0.0848646	-0.0858914	-0.0880952	0.0151898	0.0358188	-0.131126	0.100464	-0.00746655	-0.0578212	0.00763493	-0.0748157	-0.0183281	0.0654076	0.00553267	-0.0059154	0.0452341	-0.011158	0.0115626	0.0174218	-0.00383604	0.0895982	-0.0237873	-0.0944319	-0.0740194
OTU659	0.076868	0.0544001	0.0816896	-0.0892683	-0.0538953	0.0173146	0.0811027	0.0327861	-0.0501253	0.0378462	0.00410756	-0.0190403	0.0949041	0.0826389	0.048603	0.0461815	-0.000913525	-0.0211853	-0.00280945	-0.0538062	0.0920536	0.0471275	-0.0191685	0.0154445	-0.0301549	-0.100843	-0.00427807	-0.00263822	-0.0148771	0.0753105	0.0462681	0.0244517	0.00583954	0.0901233	-0.0455147	-0.07903	0.0266944	-0.0619976	0.0357612	-0.0582895	0.00539028	-0.0406944	-0.0283685	0.0131115	-0.0831856	0.0475291	-0.058239	-0.0599148	-0.0743408
[truncated: 97 more columns]

## Sheet: IBD-CDI-SparCC_pvalue
	OTU4	OTU11	OTU14	OTU16	OTU18	OTU19	OTU20	OTU21	OTU22	OTU23	OTU25	OTU26	OTU27	OTU28	OTU30	OTU54	OTU59	OTU63	OTU64	OTU70	OTU71	OTU74	OTU81	OTU88	OTU95	OTU105	OTU106	OTU107	OTU119	OTU121	OTU122	OTU127	OTU128	OTU130	OTU131	OTU132	OTU133	OTU171	OTU172	OTU173	OTU175	OTU176	OTU181	OTU184	OTU187	OTU189	OTU190	OTU192	OTU194
OTU4	1	0.36	0.82	0.51	0.69	0.63	0.35	0.08	0.53	0.64	0.47	0.69	0.21	0.76	0.58	0.06	0.62	0.86	0.39	0.7	0.7	0.06	0.33	0.37	0.19	0.55	0.93	0.34	0.26	0.94	0.79	0.43	0.23	0.9	0.56	0.02	0.06	0.88	0.9	0.13	0.32	0.77	0.11	0.32	0.67	0.43	0.23	0.05	0.98
OTU11	0.36	1	0.11	0.18	0.89	0.59	0.54	0.25	0.78	0.32	0.66	0.88	0.8	0.49	0.43	0.09	0.01	0.1	0.74	0.9	0.31	0.4	0.14	0.05	0.36	0.23	0.39	0.59	0.91	0.24	0.94	0.64	0	0.86	0.41	0.93	0.23	0.42	0.32	0.38	0.94	0.19	0.54	0.15	0.43	0.92	0.24	0.36	0.08
OTU14	0.82	0.11	1	0.05	0.14	0.78	0.49	0.19	0.41	0.98	0.15	0.98	0.98	0.05	0.84	0.7	0.77	0.6	0.98	0.45	0.87	0.53	0.4	0.55	0.69	0.5	0.42	0.41	0.7	0.34	0.5	0.3	0.72	0.2	0.31	0.56	0.35	0.62	0.83	0.32	0.6	0.81	0.33	0.1	0.08	0.28	0.47	0.82	0.98
OTU16	0.51	0.18	0.05	1	0.04	0.26	0.61	0.29	0.83	0.97	0.25	0.77	0.64	0	0.75	0.99	0.93	0	0.72	0.49	0.57	0.72	0.73	0.02	0.27	0.55	0.27	0.32	0.47	0.96	0.13	0.79	0.57	0.79	0.66	0.36	0.84	0.75	0.85	0.78	0.36	0.94	0.39	0.66	0.1	0.79	0.35	0.29	0.81
OTU18	0.69	0.89	0.14	0.04	1	0.75	0.61	0.87	0.23	0.69	0.22	0.26	0.75	0.45	0.94	0.63	0.3	0.89	0.96	0.15	0.4	0.23	0.88	0.42	0.25	0.35	0.44	0.43	0.65	0.96	0.96	0.29	0.25	0.56	0.56	0.06	0.51	0.29	0.26	0.17	0.16	0.65	0.73	0.51	0.06	0.33	0.46	0.1	0.76
OTU19	0.63	0.59	0.78	0.26	0.75	1	0.47	0.34	0.58	0.77	0.49	0.67	0.24	0.89	0.59	0.42	0.32	0.12	0.22	0.04	0.39	0.32	0.4	0	0.65	0.22	0.48	0.05	0.29	0.85	0.16	0.9	0.99	0.94	0.89	0.02	0.31	0.27	0.55	0.37	0.89	0.58	0.83	0.93	0.3	0.37	0.22	0.56	0.25
OTU20	0.35	0.54	0.49	0.61	0.61	0.47	1	0.24	0.38	0.6	0.91	0.1	0.29	0.83	0.9	0.99	0.03	0.48	0.85	0.55	0.82	0.44	0.74	0.95	0.11	0.46	0.54	0.55	0.46	1	0.27	0.78	0.88	0.95	0.61	0.7	0.91	0.68	0.97	0.05	0.32	0.44	0.95	0.84	0.76	0.01	0.37	0.35	0.37
OTU21	0.08	0.25	0.19	0.29	0.87	0.34	0.24	1	0.78	0.36	0.45	0.52	0.27	0.58	0.49	0	0.65	0.26	0.1	0.07	0.66	0.54	0.79	0.06	0.33	0.24	0.35	0.81	0.29	0.85	0.62	0.73	0	0.57	0.29	0.15	0.87	0.01	0.34	0.89	0.24	0.12	0.66	0.55	0.08	0.52	0.77	0.66	0.32
OTU22	0.53	0.78	0.41	0.83	0.23	0.58	0.38	0.78	1	0.75	0.53	0.47	0.81	0.1	0.33	0.52	0.98	0.74	0.62	0.32	0.96	0.48	0.16	0.87	0.15	0.6	0.16	0.01	0.16	0.83	0.08	0.37	0.03	0.89	0.12	0.46	0.85	0.59	0.97	0.72	0.45	0.13	0.05	0.56	0.28	0.84	0.69	0.44	0.99
OTU23	0.64	0.32	0.98	0.97	0.69	0.77	0.6	0.36	0.75	1	0.14	0.67	0.7	0.53	0.21	0.09	0.03	0.65	0.55	0.8	0.33	0.95	0.87	0.17	0.73	0.55	0.33	0.49	0.47	0.04	0.1	0.81	0.91	0.84	0.16	0.69	0.2	0.43	0.2	0.5	0.77	0.94	0.33	0.08	0.51	0.05	0	0.91	0.3
OTU25	0.47	0.66	0.15	0.25	0.22	0.49	0.91	0.45	0.53	0.14	1	0.87	0.87	0.54	0.31	0.56	0.21	0.23	0.33	0.01	0.26	0.88	0.35	0.07	0.18	0.59	0.63	0.47	0.07	0.92	0.92	0.32	0.19	0.59	0.91	0.73	0.41	0.98	0.56	0.88	0.96	0.63	0.21	0.19	0.95	0.14	0.07	0.43	0.12
OTU26	0.69	0.88	0.98	0.77	0.26	0.67	0.1	0.52	0.47	0.67	0.87	1	0.37	0.47	0.39	0.18	0.68	0.52	0.13	0.23	0.21	0.11	0.93	0.2	0.57	0.74	0.46	0.77	0.21	0.16	0.1	0.25	0.07	0.7	0.39	0.62	0.69	0.26	0.84	0.3	0.62	0.57	0.63	0.72	0.51	0.2	0.08	0.93	0.72
OTU27	0.21	0.8	0.98	0.64	0.75	0.24	0.29	0.27	0.81	0.7	0.87	0.37	1	0	0.75	0.94	0.95	0.44	0.49	0.47	0.43	0.13	0.15	0.11	0.55	0.56	0.67	0.99	0.91	0.91	0.95	0.83	0.88	0.29	0.49	0.49	0.98	0.33	0.15	0.48	0.56	0.14	0.83	0.55	0.9	0.02	0.45	0.07	0.73
OTU28	0.76	0.49	0.05	0	0.45	0.89	0.83	0.58	0.1	0.53	0.54	0.47	0	1	0.54	0.33	0.68	0.54	0.37	0.19	0.58	0.64	0.01	0.9	0.07	0.01	0.51	0.66	0.73	0.01	0.02	0.98	0.88	0.56	0.59	0.5	0.59	0.29	0.5	0.73	0.7	0.75	0.56	0.54	0.76	0.65	0.8	0.53	0.73
OTU30	0.58	0.43	0.84	0.75	0.94	0.59	0.9	0.49	0.33	0.21	0.31	0.39	0.75	0.54	1	0.18	0.46	0.24	0.01	0.96	0.47	0.17	0.77	0.35	0.79	0.28	0.98	0.93	0.86	0.97	0.38	0.81	0.18	0.4	0.04	0.22	0.81	0.75	0.75	0.52	0.96	0.02	0.22	0.6	0.2	0.81	0.96	0.34	0.29
OTU54	0.06	0.09	0.7	0.99	0.63	0.42	0.99	0	0.52	0.09	0.56	0.18	0.94	0.33	0.18	1	0.38	0.52	0.36	0.93	0.44	0.36	0.23	0.3	0.29	0.33	0.54	0.24	0.63	0.72	0.88	0.02	0.97	0.6	0.49	0.62	0.41	0.33	0.77	0.92	0.74	0.27	0.67	0.7	0.7	0.52	0.29	0.71	0.74
OTU59	0.62	0.01	0.77	0.93	0.3	0.32	0.03	0.65	0.98	0.03	0.21	0.68	0.95	0.68	0.46	0.38	1	0.82	0.73	0.41	0.71	0.98	0.55	0.24	0.15	0.38	0.43	0.04	0.66	0.37	0.59	0.42	0.29	0.68	0.16	0.7	0.44	0.88	0.23	0.58	0.51	0.82	0.16	0.35	0.21	0.76	0.79	0.57	0.04
OTU63	0.86	0.1	0.6	0	0.89	0.12	0.48	0.26	0.74	0.65	0.23	0.52	0.44	0.54	0.24	0.52	0.82	1	0.49	0.88	0.68	0.63	0.99	0.16	0.75	0.59	0.12	0.37	0	0.45	0.38	0.66	0.64	0	0.14	0.62	0.96	0.41	0.51	0.88	0.9	0.11	0.33	0.02	0.99	0.64	0.14	0.96	0.52
OTU64	0.39	0.74	0.98	0.72	0.96	0.22	0.85	0.1	0.62	0.55	0.33	0.13	0.49	0.37	0.01	0.36	0.73	0.49	1	0.8	0.38	0.48	0.55	0.34	0.49	0.32	0.76	0.57	0.23	0.05	0.99	0.57	0.72	0.12	0.15	0.48	0.01	0.83	0.73	0.24	0.71	0.77	0.49	0.17	0.82	0.87	0.76	0.25	0.8
OTU70	0.7	0.9	0.45	0.49	0.15	0.04	0.55	0.07	0.32	0.8	0.01	0.23	0.47	0.19	0.96	0.93	0.41	0.88	0.8	1	0.33	0.15	0.2	0.62	0	0.65	0.62	0.68	0.63	0.29	0.51	0.75	0.66	0.13	0.73	0.76	0.8	0.23	0.83	0.7	0.02	0.9	0.2	0.19	0	0.58	0.25	0.3	0
OTU71	0.7	0.31	0.87	0.57	0.4	0.39	0.82	0.66	0.96	0.33	0.26	0.21	0.43	0.58	0.47	0.44	0.71	0.68	0.38	0.33	1	0.34	0.71	0.04	0.13	0.37	0.53	0.63	1	0.67	0.18	0.37	0.93	0.15	0.72	0.16	0.74	0.95	0.05	0.84	0.05	0.58	0.7	0.15	0.43	0.55	0.56	0.51	0.6
OTU74	0.06	0.4	0.53	0.72	0.23	0.32	0.44	0.54	0.48	0.95	0.88	0.11	0.13	0.64	0.17	0.36	0.98	0.63	0.48	0.15	0.34	1	0.72	0.61	0.93	0.2	0.22	0.79	0.54	0.39	0.48	0	0.08	0.45	0.03	0.05	0.87	0.92	0.03	0.13	0.42	0.78	0.56	0.61	0.66	0.04	0.59	0.69	0.14
OTU81	0.33	0.14	0.4	0.73	0.88	0.4	0.74	0.79	0.16	0.87	0.35	0.93	0.15	0.01	0.77	0.23	0.55	0.99	0.55	0.2	0.71	0.72	1	0.81	0.21	0.75	1	0.19	0.22	0.31	0.22	0.6	0.82	0.18	0.28	0.73	0.6	0.46	0.81	1	0.76	0.7	0.62	0.63	0.24	0.17	0.79	0.87	0.81
OTU88	0.37	0.05	0.55	0.02	0.42	0	0.95	0.06	0.87	0.17	0.07	0.2	0.11	0.9	0.35	0.3	0.24	0.16	0.34	0.62	0.04	0.61	0.81	1	0.21	0.4	0.88	0.49	0.99	0.43	0.8	0.98	0.18	0.11	0.13	0.6	0.55	0.51	0.01	0.16	0.04	0.72	0.37	0.05	0.4	0.72	0.03	0.61	0.51
OTU95	0.19	0.36	0.69	0.27	0.25	0.65	0.11	0.33	0.15	0.73	0.18	0.57	0.55	0.07	0.79	0.29	0.15	0.75	0.49	0	0.13	0.93	0.21	0.21	1	0.3	0.26	0.43	0.81	0.6	0.68	0.25	0.34	0.47	0.75	0.26	0.58	0.94	0.24	1	0.62	0.51	0.49	0.54	0.02	0.22	0.49	0.15	0.77
OTU105	0.55	0.23	0.5	0.55	0.35	0.22	0.46	0.24	0.6	0.55	0.59	0.74	0.56	0.01	0.28	0.33	0.38	0.59	0.32	0.65	0.37	0.2	0.75	0.4	0.3	1	0.83	0.13	0.74	0.26	0.77	0.55	0.34	0.13	0.89	0.49	0.09	0.57	0.99	0.05	0.11	0.62	0.62	0.52	0.4	0	0.95	0.41	0.22
OTU106	0.93	0.39	0.42	0.27	0.44	0.48	0.54	0.35	0.16	0.33	0.63	0.46	0.67	0.51	0.98	0.54	0.43	0.12	0.76	0.62	0.53	0.22	1	0.88	0.26	0.83	1	0.2	0.17	0.68	0.56	0.84	0.23	0.31	0.89	0.38	0.88	0.76	0.38	0.95	0.92	0.92	0.59	0.77	0.69	0.32	0.21	0.39	0.11
OTU107	0.34	0.59	0.41	0.32	0.43	0.05	0.55	0.81	0.01	0.49	0.47	0.77	0.99	0.66	0.93	0.24	0.04	0.37	0.57	0.68	0.63	0.79	0.19	0.49	0.43	0.13	0.2	1	0.61	0.74	0.16	0.09	0.85	0.17	0.71	0.07	0.23	0.65	0.2	0.52	0.96	0.33	0.79	0.8	0.7	0.88	0.26	0.54	0
OTU119	0.26	0.91	0.7	0.47	0.65	0.29	0.46	0.29	0.16	0.47	0.07	0.21	0.91	0.73	0.86	0.63	0.66	0	0.23	0.63	1	0.54	0.22	0.99	0.81	0.74	0.17	0.61	1	0.27	0.46	0.57	0.47	0.65	0.15	0.24	0.58	0.55	0.47	0.37	0.56	0.91	0.24	0.18	0.62	0.21	0.74	0.53	0.64
OTU121	0.94	0.24	0.34	0.96	0.96	0.85	1	0.85	0.83	0.04	0.92	0.16	0.91	0.01	0.97	0.72	0.37	0.45	0.05	0.29	0.67	0.39	0.31	0.43	0.6	0.26	0.68	0.74	0.27	1	0.78	0.28	0.91	0.44	0.56	0.36	0.1	0.86	0.92	0.3	0.71	0.19	0.56	0.11	0.68	0.04	0.65	0.13	0.58
OTU122	0.79	0.94	0.5	0.13	0.96	0.16	0.27	0.62	0.08	0.1	0.92	0.1	0.95	0.02	0.38	0.88	0.59	0.38	0.99	0.51	0.18	0.48	0.22	0.8	0.68	0.77	0.56	0.16	0.46	0.78	1	0.88	0.6	0.16	0.32	0.72	0.73	0.27	0.17	0.15	0.19	0.27	0.87	0.25	0.66	0.32	0.13	0.24	0.29
OTU127	0.43	0.64	0.3	0.79	0.29	0.9	0.78	0.73	0.37	0.81	0.32	0.25	0.83	0.98	0.81	0.02	0.42	0.66	0.57	0.75	0.37	0	0.6	0.98	0.25	0.55	0.84	0.09	0.57	0.28	0.88	1	0.99	0.7	0.16	0.47	0.82	0.85	0.5	0.64	0.03	0.37	0.06	0.49	0.92	0.36	0.42	0.91	0.71
OTU128	0.23	0	0.72	0.57	0.25	0.99	0.88	0	0.03	0.91	0.19	0.07	0.88	0.88	0.18	0.97	0.29	0.64	0.72	0.66	0.93	0.08	0.82	0.18	0.34	0.34	0.23	0.85	0.47	0.91	0.6	0.99	1	0.24	0.19	0.56	0.57	0.92	0.22	0.6	0.4	0.78	0.5	0.06	0.86	0.88	0.73	0.31	0.96
OTU130	0.9	0.86	0.2	0.79	0.56	0.94	0.95	0.57	0.89	0.84	0.59	0.7	0.29	0.56	0.4	0.6	0.68	0	0.12	0.13	0.15	0.45	0.18	0.11	0.47	0.13	0.31	0.17	0.65	0.44	0.16	0.7	0.24	1	0.82	0.15	0.8	0.36	0.86	0.6	0.42	0.1	0.21	0.53	0.91	0.8	0.24	0.94	0.77
OTU131	0.56	0.41	0.31	0.66	0.56	0.89	0.61	0.29	0.12	0.16	0.91	0.39	0.49	0.59	0.04	0.49	0.16	0.14	0.15	0.73	0.72	0.03	0.28	0.13	0.75	0.89	0.89	0.71	0.15	0.56	0.32	0.16	0.19	0.82	1	0.03	0.17	0.24	0.6	0.26	0.45	0.88	0.94	0.63	0.77	0.16	0.24	0.4	0.3
OTU132	0.02	0.93	0.56	0.36	0.06	0.02	0.7	0.15	0.46	0.69	0.73	0.62	0.49	0.5	0.22	0.62	0.7	0.62	0.48	0.76	0.16	0.05	0.73	0.6	0.26	0.49	0.38	0.07	0.24	0.36	0.72	0.47	0.56	0.15	0.03	1	0.6	0.43	0.16	0.17	0.5	0.81	0.47	0.89	0.8	0.66	0.49	0.82	0.8
OTU133	0.06	0.23	0.35	0.84	0.51	0.31	0.91	0.87	0.85	0.2	0.41	0.69	0.98	0.59	0.81	0.41	0.44	0.96	0.01	0.8	0.74	0.87	0.6	0.55	0.58	0.09	0.88	0.23	0.58	0.1	0.73	0.82	0.57	0.8	0.17	0.6	1	0.71	0.05	0.5	0.51	0.59	0.9	0.78	0.04	0.67	0.23	0.3	0.63
OTU171	0.88	0.42	0.62	0.75	0.29	0.27	0.68	0.01	0.59	0.43	0.98	0.26	0.33	0.29	0.75	0.33	0.88	0.41	0.83	0.23	0.95	0.92	0.46	0.51	0.94	0.57	0.76	0.65	0.55	0.86	0.27	0.85	0.92	0.36	0.24	0.43	0.71	1	0.68	0.86	0.69	0.33	0.68	0.73	0.33	0.99	0.56	0.5	0.13
OTU172	0.9	0.32	0.83	0.85	0.26	0.55	0.97	0.34	0.97	0.2	0.56	0.84	0.15	0.5	0.75	0.77	0.23	0.51	0.73	0.83	0.05	0.03	0.81	0.01	0.24	0.99	0.38	0.2	0.47	0.92	0.17	0.5	0.22	0.86	0.6	0.16	0.05	0.68	1	0.66	0.82	0.67	1	0.78	0.99	0.09	0.32	0.14	0.54
OTU173	0.13	0.38	0.32	0.78	0.17	0.37	0.05	0.89	0.72	0.5	0.88	0.3	0.48	0.73	0.52	0.92	0.58	0.88	0.24	0.7	0.84	0.13	1	0.16	1	0.05	0.95	0.52	0.37	0.3	0.15	0.64	0.6	0.6	0.26	0.17	0.5	0.86	0.66	1	0.8	0.51	0.72	0.68	0.8	0.48	0.98	0.15	0.49
OTU175	0.32	0.94	0.6	0.36	0.16	0.89	0.32	0.24	0.45	0.77	0.96	0.62	0.56	0.7	0.96	0.74	0.51	0.9	0.71	0.02	0.05	0.42	0.76	0.04	0.62	0.11	0.92	0.96	0.56	0.71	0.19	0.03	0.4	0.42	0.45	0.5	0.51	0.69	0.82	0.8	1	0.58	0.36	0.59	0.45	0.85	0.73	0.85	0.93
OTU176	0.77	0.19	0.81	0.94	0.65	0.58	0.44	0.12	0.13	0.94	0.63	0.57	0.14	0.75	0.02	0.27	0.82	0.11	0.77	0.9	0.58	0.78	0.7	0.72	0.51	0.62	0.92	0.33	0.91	0.19	0.27	0.37	0.78	0.1	0.88	0.81	0.59	0.33	0.67	0.51	0.58	1	0.13	0.55	0.9	0.17	0.78	0.18	0.45
OTU181	0.11	0.54	0.33	0.39	0.73	0.83	0.95	0.66	0.05	0.33	0.21	0.63	0.83	0.56	0.22	0.67	0.16	0.33	0.49	0.2	0.7	0.56	0.62	0.37	0.49	0.62	0.59	0.79	0.24	0.56	0.87	0.06	0.5	0.21	0.94	0.47	0.9	0.68	1	0.72	0.36	0.13	1	0.81	0.25	0.88	0.78	0.12	0.58
OTU184	0.32	0.15	0.1	0.66	0.51	0.93	0.84	0.55	0.56	0.08	0.19	0.72	0.55	0.54	0.6	0.7	0.35	0.02	0.17	0.19	0.15	0.61	0.63	0.05	0.54	0.52	0.77	0.8	0.18	0.11	0.25	0.49	0.06	0.53	0.63	0.89	0.78	0.73	0.78	0.68	0.59	0.55	0.81	1	0.97	0.17	0.76	0.38	0.61
OTU187	0.67	0.43	0.08	0.1	0.06	0.3	0.76	0.08	0.28	0.51	0.95	0.51	0.9	0.76	0.2	0.7	0.21	0.99	0.82	0	0.43	0.66	0.24	0.4	0.02	0.4	0.69	0.7	0.62	0.68	0.66	0.92	0.86	0.91	0.77	0.8	0.04	0.33	0.99	0.8	0.45	0.9	0.25	0.97	1	0.98	0.08	0.51	0.68
OTU189	0.43	0.92	0.28	0.79	0.33	0.37	0.01	0.52	0.84	0.05	0.14	0.2	0.02	0.65	0.81	0.52	0.76	0.64	0.87	0.58	0.55	0.04	0.17	0.72	0.22	0	0.32	0.88	0.21	0.04	0.32	0.36	0.88	0.8	0.16	0.66	0.67	0.99	0.09	0.48	0.85	0.17	0.88	0.17	0.98	1	0.66	0.98	0.07
OTU190	0.23	0.24	0.47	0.35	0.46	0.22	0.37	0.77	0.69	0	0.07	0.08	0.45	0.8	0.96	0.29	0.79	0.14	0.76	0.25	0.56	0.59	0.79	0.03	0.49	0.95	0.21	0.26	0.74	0.65	0.13	0.42	0.73	0.24	0.24	0.49	0.23	0.56	0.32	0.98	0.73	0.78	0.78	0.76	0.08	0.66	1	0.45	0.28
OTU192	0.05	0.36	0.82	0.29	0.1	0.56	0.35	0.66	0.44	0.91	0.43	0.93	0.07	0.53	0.34	0.71	0.57	0.96	0.25	0.3	0.51	0.69	0.87	0.61	0.15	0.41	0.39	0.54	0.53	0.13	0.24	0.91	0.31	0.94	0.4	0.82	0.3	0.5	0.14	0.15	0.85	0.18	0.12	0.38	0.51	0.98	0.45	1	0.42
OTU194	0.98	0.08	0.98	0.81	0.76	0.25	0.37	0.32	0.99	0.3	0.12	0.72	0.73	0.73	0.29	0.74	0.04	0.52	0.8	0	0.6	0.14	0.81	0.51	0.77	0.22	0.11	0	0.64	0.58	0.29	0.71	0.96	0.77	0.3	0.8	0.63	0.13	0.54	0.49	0.93	0.45	0.58	0.61	0.68	0.07	0.28	0.42	1
OTU198	0.42	0.82	0.36	0.61	0.13	0.65	1	0.29	0.99	0.9	0.36	0.32	0.11	0.68	0.07	0.27	0.57	0.47	0.93	0.05	0.44	0.56	0.77	0.31	0.19	0.27	0.07	0.32	0.67	0.34	0.84	0.62	0.52	0.39	0.47	0.97	0.88	0.33	0.74	0.13	0.14	0.98	0.28	0.8	0.6	0.3	0.58	0.5	0.09
OTU202	0.03	0.12	0.42	0.46	0.48	0.28	0.58	0.61	0.2	0.06	0.69	0.18	0.07	0.32	0.67	0.15	0.77	0.44	0.97	0.51	0.87	0.32	0.25	0.21	0.75	0.22	0.76	0.59	0.66	0.53	0.37	0.96	0.47	0.3	0.46	0.3	0.28	0.39	0.73	0.05	0.49	0.71	0.11	0.13	0.53	0.83	0.7	0.97	0.49
OTU204	0.67	0.06	0.69	0.95	0.16	0.19	0.3	0.33	0.02	0.52	0.25	0.55	0.86	0.99	0.16	0.14	0.96	0.89	0.67	0.43	0.32	0.98	0.86	0.66	0.04	0.1	0.08	0.94	0.2	0.06	0.45	0.65	0.63	0.79	0.17	0.66	0.94	0.7	0.51	0.49	0.24	0.44	0.37	0.9	0.48	0.76	0.64	0.45	0.77
OTU206	0.67	0.86	0.34	0.06	0.94	0.47	0.38	0.47	0.21	0.15	0.49	0.09	0.04	0.58	0.66	0.27	0.14	0.49	0.89	0.21	0.26	0.1	0.11	0.26	0.82	0.65	0.05	0.03	0.96	1	0.06	0.03	0.97	0.68	0.39	0.2	0.65	0.47	0.45	0.37	0.81	0.43	0.65	0.66	0.57	0.43	0.61	0.17	0.91
OTU208	0.88	0.08	0.13	0.08	0.17	0.75	0.16	0.97	0.61	0.33	0.89	0.51	0.89	0.37	0.54	0.01	0.87	0.1	0.8	0.8	0.66	0.52	0.28	0.7	0.25	0.16	0.69	0.77	0.38	0.27	0.08	0.22	0.97	0.35	0.6	0.11	0.05	0.03	0.53	0	0.27	0.51	0.35	0.12	0.69	0.98	0.03	0.35	0.7
OTU210	0.31	0.05	0.77	0.5	0.14	0.84	0.79	0.03	0.06	0.65	0.07	0.15	0.66	0.6	0.65	0.49	0.67	0.89	0.27	0.31	0.87	0.17	0.26	0.86	0.7	0.4	0.74	0.26	0.74	0.17	0.24	0.13	0.01	0.85	0.43	0.24	0.71	0.13	0.16	0.55	0.35	0.4	0.09	0.63	0.64	0.26	0.41	0.07	0.45
OTU219	0.43	0.25	0.36	0.53	0.32	0.15	0.56	0.61	0.25	0.35	0.57	0.12	0.06	0.95	0.15	0.93	0.76	0.61	0.66	0.5	0.04	0.5	0.29	0.15	0.97	0.11	0.49	0.83	0.28	0.4	0.15	0.64	0.53	0.33	0.07	0.98	0.23	0.59	0.47	0.45	0.78	0.92	0.44	0.58	0.31	0.44	0.1	0.19	0.69
OTU236	0.25	0.77	0.61	0.11	0.99	0.91	0.66	0	0.7	0.54	0.53	0.5	0.89	0.88	0.62	0.44	0.98	0.03	0.77	0.15	0.3	0.2	0.58	0	0.67	0.39	0.23	0.62	0.77	0.98	0.21	0.1	0.34	0.96	0.1	0.48	0.22	0.24	0.09	0.66	0.45	0.96	0.19	0.05	0.13	0.1	0.81	0.16	0.25
OTU240	0.13	0.85	0.4	0.84	0.27	0.19	0.59	0.54	0.01	0.84	0.98	0.59	0.84	0.96	0.1	0.1	0.91	0.78	0.11	0.83	0.19	0.83	0.85	0.77	0.76	0.33	0.16	0.02	0.06	0.59	0.64	0.01	0.94	0.11	0.1	0.97	0.23	0.87	0.46	0.81	0.14	0.11	0.64	0.71	0.88	0.23	0.85	0.59	0
OTU241	0.65	0.03	0.28	0.52	0.89	0.42	0.16	0.92	0.69	0.95	0.62	0.21	0.8	0.48	0.71	0.3	0.06	0.18	0.04	0.46	0.45	0.44	0.65	0.88	0.99	0.07	0.61	0.91	0.91	0.3	0.34	0.52	0.51	0.5	0.76	0.47	0.7	0.15	0.92	0.54	0.08	0.21	0.98	0.56	0.4	0.2	0.3	0.76	0.07
OTU242	0.67	0.61	0.84	0.03	0.16	0.14	0.87	0.85	0.63	0.31	0.13	0.39	0.83	0.83	0.69	0.98	0.83	0.31	0.41	0.94	0.26	0.38	0.77	0.49	0.54	0.36	0.12	0.41	0.84	0.58	0.49	0.25	0.32	0.09	0.94	0	0.1	0.43	0.3	0.04	0.86	0.15	0.81	0.99	0.37	0.47	0.4	0.01	0.65
OTU245	1	0.48	0.24	0.51	0.1	0.26	0.5	0.7	0.72	0.68	0.47	0.31	0.25	0.47	0.38	0.54	0.65	0.19	0.53	0.2	0.73	0.87	0.35	0.88	0.28	0.72	0.4	0.43	0.08	0.47	0.31	0.85	0.39	0.64	0.97	0.85	0.4	0.95	0.25	0.99	0.14	0.23	0.99	0.77	0.02	0.8	0.35	0.06	0.55
OTU257	0.04	0.94	0.86	0.84	0.66	0.42	0.33	0.51	0.31	0.9	0.66	0.79	0.79	0.99	0.97	0.06	0.83	0.68	1	0.19	0.42	0.57	0.69	0.45	0.69	0.35	0.56	0.59	0.9	0.31	0.34	0.9	0.3	0.49	0.81	0.13	0.82	0.63	0.38	0.06	0.35	0.74	0.72	0.71	0.19	0.75	0.5	0.37	0.16
OTU263	0.22	0.25	0.53	0.89	0.88	0.74	0.58	0.8	0.91	0.88	0.46	0.48	0.53	0.49	0.24	0.02	0.62	0.91	0.98	0.66	0.54	0.2	0.54	0.45	0.17	0.4	0.95	0.19	0.79	0.31	0.89	0.77	0.51	0.06	0.49	0.27	0.99	0.92	0.7	0.23	0.19	0.43	0.2	0.45	0.79	0.12	0.94	0.81	0.78
OTU264	0.07	0.2	0.72	0.21	0.79	0.93	0.37	0.66	0.2	0.19	0.9	0.35	0.58	0.22	0.46	0.57	0.32	0.74	0.5	0.19	0.22	0.59	0.28	0.31	0.22	0.94	0.84	0.67	0.16	0.54	0.97	0.65	0.82	0.65	0.79	0.98	0.23	0.83	0.93	0.17	1	0.34	0.33	0.29	0.07	0.02	0.3	0.42	0.29
OTU265	0.38	0.69	0.68	0.26	0.56	0.13	0.06	0.18	0.33	0.03	0.07	0.64	0.24	0.67	0.16	0.28	0.33	0.15	0.38	0.75	0.56	0.65	0.74	0.58	0.29	0.95	0.5	0.5	0.6	0.67	0.47	1	0.79	0.79	0.02	0.77	0.57	0.54	0.11	0.69	0.92	0.33	0.96	0.85	0.21	0.47	0.54	0.53	0.92
OTU274	0.43	0.3	0.03	0.12	0.29	0.77	0.91	0.43	0.58	0.22	0.7	0.05	0.27	0.19	0.3	0.58	0.54	0.6	0.21	0.78	0.48	0.56	0.05	0.59	0.74	0.54	0.33	0.94	0.96	0.69	0.94	1	0.91	0.39	0.73	0	0.64	0.86	0.04	0.6	0.6	0.03	0.52	0.62	0.15	0.81	0.43	0.58	0.97
OTU275	0.33	0.06	0.34	0.24	0.07	0.78	0.67	0.1	0.66	0.98	0.18	0.85	0.03	0.89	0.22	0.21	0.02	0.47	0.28	0.09	0.73	0.94	0.89	0.84	0.52	0.44	0.92	0.99	0.86	0.16	0.45	0.88	0.03	0.86	0.85	0.22	0.16	0.34	0.77	0.6	0.25	0.09	0.68	0	0.38	0.57	0.92	0.71	0.55
OTU277	0.28	0.98	0.14	0.27	0.22	0.16	0.1	0.06	0.9	0.86	0.12	0.79	0.58	0.28	0.04	0.67	0.88	0.65	0.21	0.6	0.47	0.89	0.27	0.5	0.64	0.1	0.81	0.42	0.99	0.3	0.73	0.11	0.61	0.59	0.56	0.37	0.99	0.79	0.98	0.22	0.3	0.18	0.58	0.53	0.2	0.77	0.62	0.84	0.51
OTU279	0.79	0.24	0.47	0.19	0.97	0.45	0.28	0.38	0.77	0.08	0.51	0.54	0	0.64	0.22	0.08	0.25	0.61	0.43	0.9	0.21	0.06	0.27	0.56	0.45	0.13	0.66	0.7	0.77	0.29	0.94	0.27	0.46	0.03	0.78	0.65	0.81	0.58	0.66	0.61	0.66	0.21	0.48	0.29	0.31	0.52	0.07	0.91	0.33
OTU281	0	0.67	0.54	0.58	0.21	0.83	0.86	0.39	0.07	0.08	0.4	0.35	0.28	0.28	0.31	0.21	0.24	0.21	0.25	0.49	0.71	0.31	0.23	0.25	0.38	0.7	0.12	0.29	0.64	0.89	0.55	0.99	0.66	0.57	0.23	0.04	0.77	0.5	0.22	0.24	0.39	0.3	0.88	0.95	0.07	0.2	0.38	0.53	0.45
OTU282	0.24	0.18	0.64	0.82	0.77	0.03	0.68	0.72	0.6	0.95	0.01	0.67	0.86	0.25	0.18	0.79	0.89	0.41	0.01	0.85	0.01	0.54	0.28	0.64	0.24	0.34	0.38	0.71	0.73	0.63	0.81	0.56	0.07	0.81	0.57	0.69	0.53	0.68	0.34	0.37	0.26	0.98	0.43	0.57	0.6	0.21	0.63	0.8	0.02
OTU283	0.01	0.1	0.27	0.41	0.14	0.73	0.76	0.93	0.39	0.56	0.7	0.92	0.64	0.38	0.87	0.82	0.09	0.82	0.42	0.72	0.25	0.94	0.12	0.52	0.11	0.88	0.3	0.49	0.29	0.06	0.47	0.23	0.37	0.94	0.25	0.45	0.63	0.11	0.12	0.62	0.49	0.04	0.12	0.81	0.37	0.54	0.98	0.01	0.69
OTU284	0.17	0.65	0.7	0.95	0.3	0.16	0.82	0.07	0.19	0.59	0.98	0.12	0.61	0.32	0.89	0.01	0.69	0.84	0.69	0.78	0.64	0.84	0.39	0.69	0.97	0.17	0.1	1	0	0.53	0.74	0.59	0.36	0.09	0.85	0.34	0.8	0.8	0.31	0.93	0.41	0.48	0.99	0.74	0.49	0.49	0.98	0.61	0.06
OTU288	0.19	0.64	0.31	0.21	0.17	0.42	0.46	0.61	0.71	0.78	0.57	1	0.18	0.82	0.93	0.91	0.7	0.75	0.74	0.78	0.28	0.59	0.93	0.86	0.05	0.82	0.6	0.67	0	0.07	0.45	0.92	0.73	0.89	0.43	0.65	0.03	0.65	0.25	0.47	0.03	0.88	0.03	0.25	0.17	0.08	0.25	0.61	0.57
OTU289	0.52	0.61	0.09	0.41	0.27	0.97	0.3	0.92	0.61	0.3	0.37	0.02	0.41	0.97	0.39	0.25	0.92	0.35	0.7	0.02	0.1	0.37	0.45	0.96	0.86	0.79	0.83	0.74	0.22	0.4	0.53	0.79	0.76	0.1	0.43	0.83	0	0.06	0.04	0.2	0.93	0.75	0.4	0.51	0.62	0.33	0.47	0.24	0.34
OTU297	0.96	0.87	0.24	0.52	0.44	0.93	0.8	0.73	0.6	0.47	0.12	0.77	0.07	0.03	0.43	0.86	0.64	0.18	0.15	0.71	0.67	0.62	0.9	0.18	0.92	0.27	0.24	0.25	0.9	0.7	0.9	0.41	0.92	0.23	0.76	0.45	0.3	0.44	0.85	0.95	0.5	0	0.56	0.62	0.56	0.58	0.45	0.44	0.49
OTU300	0.84	0.58	0.31	0.98	0.46	0.08	0.27	0.7	0.69	0.39	0.73	0.23	0.36	0.45	0.11	0.72	0.79	0.83	0.09	0.64	0.27	0.89	0.38	0.6	0.93	0.82	0.73	0.24	0.26	0.25	1	0.36	0.6	0.06	0.05	0.88	0	0.49	0.53	0.29	0.43	0.9	0.02	0.79	0.8	0.39	0.38	0.96	0
OTU304	0.48	0.62	0.79	0.42	0.12	0.81	0.56	0.14	0.27	0.79	0.22	0.28	0.97	0.85	0.1	0.08	0.02	0.76	0.63	0.8	0.7	0.94	0.97	0.88	0.71	0.29	0.78	0.88	0.08	0.48	0.98	0.69	0.74	0.37	0.25	0.77	0.22	0.1	0.34	0.82	0.22	0.37	0.51	0.55	0.66	0.93	0.38	0.96	0.5
OTU315	0.82	0.12	0.04	0.09	0.06	0.24	0.95	0.69	0	0.84	0.93	0.87	0.65	0.24	0.72	0.27	0.38	0.98	0.97	0.26	0.38	0.23	0.18	0.56	0.43	0.04	0.81	0.46	0.9	0.83	0.84	0.32	0.03	0.83	0.21	0.68	0.58	0.26	0.18	0.35	0.16	0.15	0.21	0.64	0.32	0.71	0.59	0.06	0.02
OTU322	0.42	0.02	0.86	0.47	0.03	0.59	0.34	0.26	0.66	0.33	0.12	0.27	0.89	0.23	0.98	0.59	0.68	0.66	0.7	0.28	0.55	0.92	0.88	0.29	0.01	0.12	0.52	0.56	0.14	0.19	0.42	0.52	0.53	0.87	0.05	0.84	0.17	0.1	0.89	0.45	0.38	0.81	0.12	0.98	0.08	0.76	0.94	0.42	0.08
OTU328	0.29	0.92	0.49	0.45	0.93	0.7	0.74	0.02	0.63	0.23	1	0.59	0.47	0.49	0.13	0.75	0.62	0.28	0.45	0.36	0.63	0.11	0.77	0.5	0.68	0.61	0.01	0.14	0.25	0.44	0.95	0.25	0.6	0.6	0.62	0.46	0.11	0.97	0.85	0.26	0.56	0.37	0.86	0.16	0.29	0.38	0.79	0.05	0.22
OTU330	0.76	0.23	0.43	0.89	0.21	0.43	0.81	0	0.63	0.08	0.35	0.45	0.51	0.3	0.22	0	0.7	0.93	0.58	0.5	0.01	0.15	0.08	0.88	0.01	0.19	0.86	0.58	0.93	0.42	0.73	0.22	0.59	0.84	0.61	0.48	0.76	0.6	0.01	0.79	0.97	0.26	0.01	0.63	0.23	0.72	0.17	0.3	0.82
OTU331	0.94	0.27	0.13	0.83	0.06	0.16	0.49	0.75	0.63	0.94	0.68	0.33	0.63	0.32	0.56	0.9	0.88	0.6	0.09	0.34	0.8	0.69	0.2	0.44	0.66	0.03	0.92	0.8	0.93	0.75	0.84	0.04	0.27	0.57	0.27	0.48	0.34	0.85	0.19	0.74	0.26	0.25	1	0.89	0.27	0.82	0.47	0.65	0.77
OTU332	0.51	0	0.57	0.44	0.27	0.19	0.7	0.16	0.77	0.69	0.52	0.28	0.21	0.52	0.25	0.95	0.84	0.21	0.02	0.96	0.56	0.03	0.75	0.81	0.06	0.28	0.4	0.36	0.06	0.13	0.18	0.84	0.85	0.23	0.99	0.06	0.66	0.05	0.79	0.18	0.66	0.95	0.62	0.53	0.11	0.81	0.87	0.56	0.89
OTU337	0	0.62	0.73	0.33	0.05	0.39	0.82	0.69	0.55	0.44	0.19	0.89	0.23	0.91	0.48	0.92	0.19	0.15	0.7	0.8	0.05	0.74	0.8	0.92	0.57	0.44	0.31	0.86	0.22	0.94	0.08	0.38	0.01	0.59	0.03	0.53	0.98	0.69	0.36	0.78	0.86	0.58	0.34	0.02	0.63	0.68	0.3	0.69	0.62
OTU338	0.97	0.07	0.64	0.62	0.88	0.15	0.16	0.49	0.29	0.42	0.7	0.9	0.98	0.96	0.24	0.73	0.31	0.78	0.39	0.4	0.29	0.55	0.71	0.59	0.35	0.72	0.15	0.39	0.97	0.03	0.39	0.7	0.32	0.92	0.46	1	0.37	0.04	0.56	0.71	0.64	0.48	0.57	0.01	0.96	0.2	0.39	0.09	0.79
OTU339	0.07	0.83	0.17	0.22	0.6	0.25	0.27	0.93	0.53	0.59	0.02	0.64	0.87	0.37	0.72	0.9	0.57	0.42	0.61	0.62	0.88	0.22	0.79	0.62	0.47	0.88	0.97	0.16	0.97	0.79	0.2	0.02	0.78	0.97	0.74	0.51	0.39	0.61	0.91	0.05	0.28	0.45	0.28	0.47	0.98	0.97	0.82	0.48	0.6
OTU340	0.7	0.81	0.22	0.29	0.86	0.84	0.16	0.57	0.41	0.73	0.05	0.29	0.97	0.54	0.17	0.53	0.41	0.12	0.58	0.95	0.36	0.98	0.07	0.38	0.87	0.26	0.28	0.53	0.01	0.39	0	0.52	0.52	0.08	0.27	0.72	0.96	0.01	0.13	0.43	0.4	0.87	0.23	0.78	0.69	0.92	0.16	0.76	0.37
OTU352	0.54	0.07	0.22	0.16	0.95	0.96	0.76	0.88	0.92	0.87	0.55	0.36	0.44	0.05	0.14	0.51	0.46	0.94	0.35	0.73	0.37	0.79	0.3	0.5	0.18	0.08	0.26	0.16	0.84	0.84	0.05	0.31	0.47	0.85	0.13	0.38	0.89	1	0.49	0.7	0.94	1	0.6	0.27	0.24	0.15	0.54	0.34	0.77
OTU353	0.58	0.13	0.24	0.51	0.03	0.65	0.54	0.33	0.07	0.36	0.59	0.5	0.19	0.06	0.92	0.11	0.26	0.38	0.45	0.87	0.32	0.23	0.29	0.12	0.86	0.44	0.99	0.58	0.9	0.33	0.18	0.03	0.51	0.6	0.84	0.19	0.03	0.7	0.06	0.16	0.43	0.82	0.57	0.35	0.58	0.79	0.54	0.37	0.78
OTU358	0.87	0.75	0.18	0.37	0.63	0.13	0.64	0.18	0.81	0.87	0.2	0.82	0.93	0.01	0.62	0.53	0.72	0.91	0.99	0.63	1	0.08	0	0.86	0.06	0.74	0.54	0.53	0.05	0.2	0.12	0.04	0.1	0.18	0.95	0.97	0.22	0.58	0.17	0.43	1	0.61	0.3	0.42	0.16	0.5	0.3	0.27	0.72
OTU359	0.94	0.88	0.65	0.4	0.36	0.97	0	0.89	0.2	0.93	0.76	0.12	0.67	0.2	0.16	0.41	0.73	0.97	0.19	0.13	0.09	0.77	0.18	0.63	0.94	0.7	0.87	0.41	0.83	0.89	0.69	0.84	0.79	0.47	0	0.75	0.46	0.04	0.12	0.36	0.84	0.12	0.6	0.83	0.69	0.83	0.82	0.59	0.2
OTU360	0.67	0.65	0.31	0.65	0.64	0.2	0.14	0.22	0.36	1	0.18	0.7	0.77	0.6	0.01	0.48	0.14	0.8	0.44	0.96	0.93	0.91	0.07	0.54	0.42	0.65	0.72	0.66	0.93	0.12	0.05	0.93	0.78	0.14	0.13	0.16	0.1	0.35	0.24	0.29	0.49	0.72	0.77	0.91	0.6	0.05	0.32	0.47	0.2
OTU399	0.05	0.29	0.26	0.49	0.96	0.91	0.22	0.56	0.63	0.86	0.45	0.84	0.63	0.31	0.77	0.02	0.66	0.02	0.55	0.06	0.29	0.46	0.19	0.07	0.44	0.62	0.28	0.23	1	0.7	0.83	0.58	0.88	0.66	0.86	0.01	0.87	0.2	0.74	0.32	0.04	0.39	0.84	0.75	0.31	0.38	0.11	0.61	0.26
OTU407	0.73	0.1	0.64	0.14	0.02	0.64	0.92	0.84	0.8	0.63	0.37	0.39	0.75	0.72	0.18	0.68	0.76	0.27	0.77	0.58	0.71	0.84	0.7	0.48	0.68	0.6	0.17	0.4	0.78	0.84	0.47	0.99	0.23	0.52	0.82	0.83	0.35	0.82	0.43	0.41	0.15	0.17	0.69	0.02	0.2	0.14	0.2	0.59	0.31
OTU412	0.77	0.36	0.2	0.92	0.56	0.33	0.4	0.71	0.26	0.05	0.28	0.13	0.6	0.28	0.65	0.89	0.02	0.52	0.13	0.76	0.31	0.68	0.87	0.61	0.69	0.63	0.26	0.37	0.39	0.27	0.45	0.51	0.31	0.24	0	0.44	0.82	0	0.07	0.42	0.33	0.41	0.82	0.96	0.94	0.94	0.15	0.99	0.32
OTU417	0.15	0.15	0.6	0.02	0.64	0.1	0.59	0.46	0.52	0.39	0.64	0.88	0.88	0.11	0.39	0.55	0.97	0.65	0.82	0.34	0.99	0.73	0.8	0.88	0.52	0.18	0.04	0.47	0.89	0.54	0.05	0.19	0.58	0.33	0.36	0.47	0.21	0.36	0.12	0.71	0.37	0.9	0.22	0.9	0.17	0.12	0.93	0.46	0.43
OTU438	0.2	0.62	0.09	0.46	0.34	0.87	0.75	0.44	0.39	0.64	0.03	1	0	0.01	0.62	0.49	0.1	0.56	0.1	0.12	0.71	0.17	0.91	0.47	0.17	0.3	0.83	0.6	0.1	0.37	0.28	0.64	0.39	0.66	0.5	0.58	0.72	0.92	0.47	0.02	0.41	0.82	0.5	0.31	0.92	0.61	0.41	0.59	0.81
OTU444	0.57	0.01	0.59	0.63	0.69	0.89	0.51	0.82	0.18	0.91	0.99	0.71	0.77	0.07	0.44	0.7	0.38	0.83	0.27	0.23	0.61	0.12	0.45	0.92	0.53	0.93	0.54	0.94	0.03	0.52	0.1	0.59	0.84	0.51	0.08	0.88	0.26	0.09	0.92	0.75	0.86	0.43	1	0.38	0.51	0.32	0.36	0.25	0.66
OTU459	0.92	0.28	0.36	0.62	0.65	0.99	0.35	0.94	0.39	0.19	0.61	0.76	0.49	0.62	0.71	0.29	0.29	0.33	0.2	0.78	0.64	0.51	0.23	0.41	0.91	0.19	0.03	0.91	0.99	0.9	0.63	0.9	0.05	0.27	0.54	0.15	0.3	0.91	0.01	0.55	0.28	0.73	0.34	0.54	0.99	0.51	0.74	0.27	0.31
OTU461	0.51	0.03	0.03	0.72	0.67	0.94	0.04	0.81	0.01	0.78	0.4	0.42	0.86	0.28	0.3	0.51	0.49	0.68	0.94	0.74	0.25	0.51	0.01	0.84	0.86	0.76	0.7	0.08	0.05	0.61	0.64	0.99	0.43	0.11	0.68	0.26	0.12	0.5	0.19	0.14	0.74	0.74	0.17	0.99	0.31	0.94	0.65	0.82	0.4
OTU462	0.41	0.17	0.45	1	0.79	0.72	0.79	0.79	0.38	0.83	0.13	0.7	0.76	0.49	0.52	0.22	0.78	0.95	0.19	0.77	0.68	0.35	0.51	0.02	0.62	0.87	0.86	0.96	0.18	0.34	0.78	0.13	0.28	0.63	0.13	0.16	0.49	0.56	0.64	0.03	0.79	0.44	0.67	0	0.22	0.6	0.53	0.9	0.9
OTU470	0.68	0.36	0.79	0.45	0.15	0.5	0.09	0.36	0.73	0	0.01	0.07	0.09	0.84	0	0.76	0.95	0.33	0.97	0.08	0.07	0.93	0.76	0.24	0.89	0.14	0.22	0.03	0.54	0.59	0.55	0.78	0.55	0.41	0.7	0.15	0.38	0.67	0.45	0.29	0.24	0.28	0.99	0.48	0.71	0.01	0.41	0.61	0.4
OTU482	0.45	0.8	0.73	0.56	0.07	0	0.14	0.99	0.55	0.52	0.79	0.62	0.4	0.39	0.27	0.23	0.58	0.51	0.09	0.56	0.04	0.68	0.92	0.33	0.03	0.7	0.13	0.47	0.04	0.55	0.37	0.42	0.07	0.45	0.85	0.17	1	0.66	0.8	0.23	1	0.86	0.72	0.97	0.2	0.97	0.07	0.99	0.07
OTU483	0.86	0.08	0.6	0.73	0.48	0.28	0.23	0.94	0.18	0.97	0.81	0.04	0.37	0.11	0.12	0.69	0.04	0.83	0.58	0.15	0.44	0.38	0.91	0.12	0.5	0.72	0.35	0.44	0.05	0.2	0.71	0.75	0.81	0.37	0.43	0.43	0.89	0.64	0.28	0.83	0.53	0.55	0.7	0.82	0.71	0.67	0.66	0.21	0.18
OTU491	0.21	0.57	0.32	0.46	0.49	0.58	0.87	0.01	0.27	0.42	0.45	0.45	0.63	0.11	0.5	0.82	0.19	0.88	0.23	0.22	0.32	0.62	0.98	0.08	0.49	0.08	0.5	0.07	0.87	0.33	0.36	0.01	1	0.07	0.17	0.62	0.15	0.32	0.17	0.52	0.74	0.7	0.16	0.98	0.55	0.4	0.68	0.31	0.09
OTU494	0.24	0.9	0.62	0.51	0.58	0.66	0.32	0.09	0.64	0.28	1	0.94	0.65	0.12	0.12	0.2	0.45	0.09	0.27	0.91	0.47	0.5	0.21	0.15	0.11	0.37	0.65	0.21	0.63	0.2	0.33	0.41	0.79	0.98	0.77	0.41	0.16	0.55	0.73	0.53	0.56	0.31	0.19	0.76	0.02	0.68	0.47	0.04	0.15
OTU496	0.46	0.75	0.86	0.2	0.48	0.63	0.09	0.65	0.98	0.96	0.82	0.15	0.1	0.71	0.01	0.95	0.47	0.51	0.27	0.41	0.15	0.17	0.19	0.19	0.23	0.06	0.66	0.11	0.76	0.79	0.23	0.56	0.11	0.93	0.35	0.8	0.2	0.35	0.3	0.24	0.37	0.4	0.61	0	0.84	0.22	0.25	0.13	0.48
OTU497	0.32	0.8	0.71	0.26	0.27	0.33	0.63	0.13	0.25	0.07	0.05	0.13	0.72	0.87	0.17	0.87	0.24	0.06	0.42	0.28	0.2	0.58	0.28	0.64	0.55	0.58	0.14	0.1	0.66	0.29	0.25	0.73	0.45	0.94	0.79	0.54	0.27	0.04	0.65	0.33	0.03	0.19	0.9	0.49	0.35	0.77	0.17	0.36	0.56
OTU534	0.43	0.1	0.85	0.26	0.34	0.57	0.65	0.83	0.26	0.94	0.14	0.26	0.24	0.93	0.19	0.05	0.22	1	0.92	0.71	0.24	0.58	0.03	0.19	0.94	0.85	0.38	0.38	0.62	0.62	0.24	0.62	0.5	0.78	0.84	0.62	0.26	0.98	0.63	0.74	0.9	0.26	0.99	0.72	0.36	0.69	0.72	0.37	0.83
OTU536	0.17	0.97	0.28	0.65	0.06	0.47	0.11	0.63	0.42	0.1	0.25	0.32	0.29	0.25	0.21	0.82	0.76	0.1	0.56	0.61	0.18	0.97	0.88	0.34	0	0.17	0.91	0.27	0.7	0.83	0.97	0.38	0.38	0.92	0.7	0.3	0.16	0.84	0.18	0.32	0.84	0.15	0.39	0.35	0.25	0.91	0.09	0.46	0.02
OTU547	0.43	0.71	0.6	0.27	0.76	0.94	0.98	0.45	0.71	0.37	0.81	0.1	0.25	0.79	0.14	0.83	0.54	0.72	0.71	0.22	0.06	0.84	0.44	0.11	0.02	0.7	0.76	0.17	0.08	0.67	0.39	0.66	0	0.5	0.63	0.48	0.45	0.22	0.33	0.24	0.23	0.67	0.95	0.48	0.33	0.92	0.68	0.06	0.95
OTU555	0.82	0.63	0.4	0.5	0.28	0.16	0.68	0.73	0.33	0.64	0.45	0.62	0.07	0.1	0.53	0.49	0.67	0.87	0.2	0.86	0.51	0.02	0.7	0.25	0.92	0.93	0.6	0.88	0.19	0.76	0.01	0.1	0.18	0.27	0.53	0.3	0.88	0.95	0.76	0.4	0.08	0.42	0.34	0.62	0.25	0.37	0.77	0.63	0.31
OTU559	0.88	0.04	0.94	0.13	0.91	0.71	0.82	0.08	0.39	0.04	0.36	0.53	0.69	0.63	0.8	0.9	0.12	0.36	0.21	0.67	0.35	0.94	0.32	0.96	0.58	0.25	0.61	0.05	0.38	0.36	0.5	0.95	0.13	0.58	0.63	0.17	0.07	0.66	0.02	0.6	0.28	0.25	0.85	0.32	0.77	0.2	0.46	0.02	0.89
OTU564	0.89	0.61	0.04	0.08	0.16	0.27	0.05	0.54	0.68	0.04	0.87	0.83	0.61	0.67	0.81	0.15	0.68	0.44	1	0.28	0.82	0.89	0.2	0.05	0.7	0.75	0.88	0.87	0.95	0.38	0.19	0.53	0.14	0.82	0.87	0.11	0.76	0.03	0.11	0.1	0.87	0.87	0.3	0.3	0.22	0.96	0.34	0.35	0.76
OTU565	0.05	0.08	0.7	0.19	0.94	0.3	0.81	0.18	0.95	0.55	0.17	0.19	0.01	0.37	0.42	0.97	0.24	0.52	0.03	0.58	0.14	0.18	0.49	0.7	0.03	0.2	0.79	0.41	0.75	0.14	0.89	0.51	0.64	0.47	0.2	0.3	0.59	0.01	0.03	0.21	0.11	0.33	0.73	0.4	0.29	0.57	0.63	0.12	0.08
OTU566	0.11	0.97	0.5	0.85	0.14	0.05	0.95	0.97	0.83	0.65	0.48	0.2	0.58	0.26	0.71	0.1	0.07	0.4	0.88	0.33	0.96	0.49	0.72	0.63	0.95	0.58	0.73	0.97	0.69	0.36	0.29	0.08	0.62	0.15	0.81	0.04	0.87	0.97	0.13	0.55	0.5	0.35	0.91	0.02	0.56	0.38	0.98	0.31	0.43
OTU572	0.64	0.01	0.98	0.62	0.77	0.98	0.76	0.73	0.24	0	0.87	0.43	0.27	0.71	0.89	0.26	0.86	0	0.42	0	0.48	0.4	0.32	0.35	0.29	0.99	0.27	0.39	0.56	0.43	0.2	0.07	0.14	0.01	0.18	0.26	0.51	0.39	0.12	0.89	0.86	0.65	0.51	0.03	0.84	0.65	0.71	0.75	0.85
OTU580	0.9	0.8	0.54	0.54	0.57	1	0.9	0.51	0.62	0.54	0.83	0.24	0.14	0.22	0.31	0.92	0.57	0.04	0.87	0.69	0.49	0.38	0.63	0.23	0.33	0.29	0.48	0.02	0.39	0.66	0.08	0.93	0.97	0.59	0.12	0.01	0.54	0.35	0.89	0.08	0.74	0.4	0.48	0.97	0.84	0.98	0.91	0.16	0.4
OTU581	0.01	0.48	0.64	0.82	0.41	0.7	0.95	0.23	0.64	0.68	0.06	0.84	0.24	0.17	0	0.34	0.03	0.22	0.67	0.78	0.87	0.17	0.18	0.6	0.52	0.84	0.77	0.79	0.17	0.09	0.04	0.73	0.55	0.4	0.05	0	0.33	0.78	0.72	0.89	0.96	0.63	0.45	0.95	0.88	0.11	0.2	0.87	0.99
OTU586	0.84	0	0.5	0.11	0	0.98	0.99	0.73	0.62	0.93	0.21	0.04	0.59	0.56	0.71	0.19	0.68	0.04	0.5	0.59	0.77	0.92	0.57	0.98	0.88	0.78	0.36	0.27	0.66	0.08	0.75	0.46	0.66	0.12	0.06	0.15	0.63	0.29	0.05	0.62	0.13	0.48	0.44	0.47	0.96	0.88	0.71	0.96	0.72
OTU589	0.23	0.13	0.26	0.75	0.91	0.13	0.17	0.69	0.98	0.99	0.03	0.78	0.82	0.47	0.37	0.69	0.82	0.92	0.02	0.46	0.33	0.35	0.59	0.1	0.46	0.22	0.22	0.38	0.7	0.69	0.37	0.16	0.24	0.82	0.15	0.41	0.32	0.2	0.85	0.19	0.74	0.17	0.3	0.09	0.94	0.43	0.89	0.92	0.39
OTU594	0.1	0.21	0.43	0.25	0.2	0.92	0.9	0.69	0.05	0.48	0.68	0.88	0.09	0.83	0.37	0.31	0.64	0.93	0.08	0.15	0.14	0.4	0.02	0.21	0.24	0.47	0.9	0.16	0.3	0.2	0.7	0.83	0.13	0.18	0.72	0.54	0.07	0.4	0.5	0.76	0.11	0.19	0.56	0.59	0.9	0.95	0.67	0.47	0.1
OTU596	0.62	0.65	0.27	0.53	0.62	0.09	0.72	0.64	0.21	0.39	0.93	0.93	0.99	0.31	0.5	0.23	0.56	0.94	0.22	0.37	0.75	0.13	0.31	0.56	0.39	0.72	0.26	0.7	0.9	0.75	0.57	0.52	0.83	0.3	0.53	0.75	0.26	0.06	0.38	0.63	0.34	0.49	0.63	0.88	1	0.08	0.96	0.51	0.43
OTU606	0.35	0.53	0.82	0.58	0.29	0.93	0.54	0.4	0.28	0.83	0.67	0.1	0.9	0.39	0.16	0.5	0.34	0.28	0.58	0.1	0.62	0.32	0.45	0.48	0.62	0.58	0.63	0.77	0.09	0.17	0.26	0.75	0.42	0.18	0.78	0.79	0.17	0.99	0.79	0.96	0.83	0.74	0.47	0.67	0.56	0.39	0.11	0.4	0.46
OTU607	0.04	0.61	0.45	0.32	0.99	0.34	0.54	0.56	0.25	0.21	0.7	0.39	0.81	0.31	0.35	0.92	0.79	0.97	0.24	0.68	0.55	0.17	0.84	0.84	0	0.57	0.82	0.32	0.5	0.62	0.87	0.44	0.14	0.27	0.32	0.15	0.39	0.43	0.25	0.72	0.46	0.99	0.62	0.9	0.63	0.78	0.47	0.97	0.1
OTU608	0.97	0.61	0.47	0.94	0.36	0.71	0.83	0.41	0.78	0.23	0.41	0.16	0.36	0.15	0.86	0.81	0.24	0.19	0.03	0.8	0.7	0.51	0.18	0.82	0.84	0.79	0.44	0.25	0.86	0.33	0.21	0.01	0.58	0.45	0.42	0.06	0.07	0.3	0.31	0.89	0.08	0.45	0.81	0.38	0.24	0.21	0.32	0.52	0.87
OTU610	0.35	0.21	0.61	0.31	0.28	0.04	0.5	0.73	0.82	0.01	0.75	0.84	0.85	0.07	0.24	0.73	0.41	0.37	0.84	0.03	0.72	0.57	0.06	0.86	0.43	0.79	0.43	0.02	0.15	0.38	0.89	0.11	0.47	0.24	0.52	0.76	0.06	0.3	0.03	1	0.8	0.48	0.79	0.18	0.63	0.22	0.94	0.45	0.09
OTU612	0.51	0.4	0.39	0.26	0.08	0.28	0.23	0.13	0.06	0.16	0.42	0.79	0.53	0.96	0.05	0.98	0.56	0.88	0.92	0.79	0.84	0.29	0.37	0.28	0.46	0.34	0.81	0.93	0.95	0.85	0.65	0.3	0.34	0.56	0.34	0.51	0.2	0.21	0	0.99	0.76	0.05	0.68	0.47	0.63	0.84	0.42	0.96	0.74
OTU615	0.12	0.08	0.51	0.04	0	0.17	0.3	1	0.84	0.78	0.9	0.06	0.2	0.28	0.52	0.8	0.4	0	0.23	0.75	0.21	0.93	0.96	0.81	0.89	0.34	0.93	0.45	0.28	0.17	0.73	0.78	0.57	0.18	0.1	0.1	0.46	0.56	0.37	0.29	0.62	0.53	0.95	0.67	0.05	0.23	0.06	0.09	0.42
OTU616	0.26	0.11	0.91	0.38	0.65	0.01	0.79	0.38	0.07	0.94	0.06	0.91	0.75	0.84	0.75	0.03	0.39	0.53	0.26	0.81	0.6	0.4	0.87	0.7	0.09	0.91	0.72	0.07	0.78	0.17	0.51	0.66	0.54	0.75	0.95	0.37	0.23	0.38	0.67	0.96	0.14	0.72	0.31	0.74	0.94	0.88	0.4	0.03	0.34
OTU617	0.06	0.51	0.35	0.38	0.98	0.88	0.09	0.12	0.53	0.21	0.09	0.13	0.28	0.23	0.22	0.21	0.12	0.13	0.87	0.78	0.13	0.4	0.82	0.81	0.69	0.98	0.43	0.63	0.59	0.66	0.96	0.34	0.55	0.86	0.5	0.44	0.67	0.37	0.33	0.85	0.33	0.23	0.1	0.99	0.05	0.07	0.02	0.44	0.3
OTU618	0.45	0.6	0.38	0.78	0.36	0.56	0.17	0.99	0.39	0.44	0.11	0.45	0.08	0.89	0.47	0.89	0.35	0.28	0.41	0.82	0.72	0.39	0.43	0.67	0.43	0.41	0.12	0.58	0.94	0.28	0.19	0.2	0.07	0.42	0.4	0.87	0.24	0.2	0.46	0.38	0.07	0.96	0.12	0.92	0.03	0.11	0.3	0.38	0.29
OTU619	0.16	0.58	0.48	0.88	0.57	0.58	0.13	0.85	0.77	0.52	0.04	0.01	0.12	0.69	0.58	0.54	0.92	0.9	0.69	0.19	0.74	0.34	0.55	0.89	0.45	0.28	0.35	0.18	0.89	0.75	0.34	0.95	0.52	0.99	0.9	0.52	0.25	0.25	0.29	0.13	0.79	0.92	0.74	0	0.52	0.15	0.89	0.93	0.16
OTU624	0.91	0.23	0.05	0.28	0.21	0.16	0.21	0.09	0.4	0.42	0.31	0.43	0.29	0.97	0.1	0.81	0	0.44	0.82	0.97	0.35	0.59	0.55	0.92	0.1	0.24	0.97	0.89	0.01	0.22	0.48	0.52	0.79	0.1	0.07	0.21	0.45	0.03	0.08	0.67	0.36	0.82	0.84	0.18	0.93	0.13	0.88	0.04	0.52
OTU626	0.23	0.97	0.72	0.25	0.4	0.68	0.65	0.56	0.94	0.2	0.52	0.57	0.08	0.62	0.92	0.3	0.12	0.32	0.9	0.65	0.44	0.16	0.47	0.61	0.79	0.7	0.15	0.7	0.26	0.53	0.95	0.42	0.06	0.35	0.27	0.52	1	0.65	1	0.14	0.02	0.38	0.78	0.81	0.86	0.22	0.78	0.86	0.17
OTU629	0.61	0.75	0.33	0.58	0.21	0.76	0.79	0.74	0.73	0.37	0.63	0.58	0.23	0.76	0.19	0.1	0.8	0.51	0.09	0.43	0.16	0.2	0.1	0.52	0.68	0.7	0.48	0.74	0.69	0.06	0.59	0.17	0.94	0.51	0.69	0.47	0.5	0.39	0.89	0.7	0.65	0.54	0.24	0.63	0.83	0.03	0.5	0.13	0.11
OTU641	0.34	0.28	0.93	0.97	0.18	0.2	1	0.02	0.25	0.63	0.02	0.23	0.46	0.26	0.26	0.54	0.12	0.84	0.46	0.2	0.34	0.41	0.98	0.54	0.85	0.58	0.79	0.12	0.14	0.77	0.2	0.5	0.75	0.35	0.02	0.09	0.46	0.04	0.49	0.06	0.07	0.26	0.39	0.14	0.5	0.28	0.55	0.23	0.08
OTU643	0.64	0.22	0.11	0.57	0.66	0.46	0.38	0.65	0.86	0.58	0.57	0.17	0.42	0.29	0.46	0.11	0.08	0.43	0.73	0.03	0.3	0.95	0.13	0.73	0.75	0.85	0.57	0.05	0.09	0.73	0.84	0.97	0.94	0.52	0.68	0.08	0.38	0.58	0.14	0.74	0.19	0.25	0.37	0.03	0.2	0.52	0.5	0.85	0.55
OTU648	0.49	0.29	0.75	0.98	0.73	0.77	0.26	0.38	0.88	0.27	0.84	0.37	0.95	0.25	0.61	0.98	0.2	0.75	0.52	0.4	0.45	0.66	0.66	0.74	0.71	0.02	0.01	0.25	0.06	0.88	0.77	0.94	0.66	0.2	0.53	0.14	0.32	0.36	0.61	0.85	0.01	0.61	0.42	0.71	0.28	0.65	0.77	0.99	0.64
OTU650	0.51	0.9	0.49	0.53	0.47	0.95	0.7	0.77	0.1	0.48	0.19	0.46	0.4	0.67	0.45	0.21	0.61	0.35	0.4	0.3	0.92	0.33	0.56	0.8	0.19	0.34	0.44	0.25	0.65	0.73	0.36	0.94	0.11	0.38	0.57	0.72	0.28	0.82	0.81	0.32	0.39	0.05	0.7	0.3	0.83	0.89	0.94	0.64	0.82
OTU653	0.94	0.45	0.66	0.61	0.94	0.29	0.78	0.35	0.75	0.98	0.76	0.65	0.49	0.11	0.36	0.77	0.61	0.59	1	0.75	0.68	0.38	0.16	0.3	0.58	0.05	0.04	0.11	0.6	0.72	0.83	0.28	0.73	0.83	0.1	0.8	0.97	0.35	0.28	0.29	0.31	0.03	0.97	0.04	0.1	0.93	0.85	0.78	0.08
OTU654	0.63	0.42	0.86	0.19	0.39	0.04	0.81	0.99	0.04	0.92	0.48	0.47	0.58	0.21	0.94	0.78	0.08	0.47	0.02	0.54	0.63	0.93	0.78	0.61	0.9	0.17	0.87	0.04	0.2	0.96	0.32	0.04	0.46	0.69	0.59	0.23	0.57	0.56	0.88	0.5	0.31	0.97	0.09	0.65	0.14	0.81	0.81	0.48	0.28
OTU655	0.88	0.15	0.98	0.96	0.06	0.68	0.47	0.72	0.42	0.11	0.02	0.87	0.52	0.91	0.27	0.61	1	0.32	0.85	0.4	0.29	0.71	0.23	0.46	0.53	0.31	0.24	0.24	0.51	0.64	0.63	0.93	0.94	0.65	0.41	0.78	0.15	1	0.71	0.03	0.29	0.59	0.18	0.19	0.98	0.83	0.32	0.46	0.05
OTU656	0.17	0.57	0.9	0.39	0.09	0.94	0.28	0.19	0.85	0.92	0.7	0.18	0.78	0.6	0.5	0.12	0.33	0.3	0.67	0.88	0.54	0.45	0.65	0.68	0.79	0.36	0.39	0.49	0.82	0.69	0.19	0.12	0.88	0.26	0.94	0.46	0.92	0.45	0.97	0.95	0.52	0.81	0.91	0.93	0.96	0.09	0.79	0.2	0.27
OTU659	0.14	0.39	0.16	0.12	0.41	0.76	0.14	0.58	0.43	0.49	0.95	0.75	0.16	0.13	0.46	0.44	0.99	0.69	0.96	0.26	0.14	0.33	0.71	0.8	0.6	0.07	0.9	0.99	0.74	0.19	0.38	0.76	0.9	0.18	0.31	0.16	0.67	0.27	0.6	0.34	0.89	0.45	0.58	0.82	0.16	0.48	0.29	0.25	0.12
[truncated: 97 more columns]
